# Supplementary material for: Identification of biomarkers and potential drug targets in osteoarthritis based on bioinformatics analysis and mendelian randomization
Source: Front Pharmacol. 2024 Aug 29;15:1439289. doi: 10.3389/fphar.2024.1439289 (PMC11390638; doi:10.3389/fphar.2024.1439289)
Supplement: Supplementary file 1 [file Table2.XLSX]

## Sheet: Table S7
Table S7. SNPs used in MR Analysis.
SNP	effect_allele.exposure	other_allele.exposure	effect_allele.outcome	other_allele.outcome	beta.exposure	beta.outcome	eaf.exposure	eaf.outcome	remove	palindromic	ambiguous	id.outcome	chr	pos	se.outcome	samplesize.outcome	pval.outcome	outcome	originalname.outcome	outcome.deprecated	mr_keep.outcome	data_source.outcome	proxy.outcome	target_snp.outcome	proxy_snp.outcome	target_a1.outcome	target_a2.outcome	proxy_a1.outcome	proxy_a2.outcome	pos.exposure	pval.exposure	se.exposure	samplesize.exposure	chr.exposure	id.exposure	exposure	mr_keep.exposure	pval_origin.exposure	data_source.exposure	action	SNP_index	mr_keep
rs10000290	G	A	G	A	0.148937	-0.0002964	0.143801	0.147525	FALSE	FALSE	FALSE	ebi-a-GCST90038686	4	15753299	0.000771992	484598	0.709999	Osteoarthritis	Osteoarthritis	Osteoarthritis || ||	TRUE	igd	NA	NA	NA	NA	NA	NA	NA	15753299	1.31e-18	0.0169156	31349	4	eqtl-a-ENSG00000004468	CD38	TRUE	reported	textfile	2	1	TRUE
rs151181	C	T	C	T	-0.066781	-1.58e-05	0.407827	0.399302	FALSE	FALSE	FALSE	ebi-a-GCST90038686	16	28490517	0.000559849	484598	0.99	Osteoarthritis	Osteoarthritis	Osteoarthritis || ||	TRUE	igd	NA	NA	NA	NA	NA	NA	NA	28490517	3.39e-08	0.012098	30476	16	eqtl-a-ENSG00000004468	CD38	TRUE	reported	textfile	2	1	TRUE
rs2497306	C	A	C	A	0.0740464	0.00108393	0.500343	0.481938	FALSE	FALSE	FALSE	ebi-a-GCST90038686	10	94485211	0.000548441	484598	0.0460002	Osteoarthritis	Osteoarthritis	Osteoarthritis || ||	TRUE	igd	NA	NA	NA	NA	NA	NA	NA	94485211	4.69e-10	0.0118872	31086	10	eqtl-a-ENSG00000004468	CD38	TRUE	reported	textfile	2	1	TRUE
rs2617170	C	T	C	T	-0.0879154	-0.000377616	0.668027	0.684831	FALSE	FALSE	FALSE	ebi-a-GCST90038686	12	10560957	0.000588459	484598	0.52	Osteoarthritis	Osteoarthritis	Osteoarthritis || ||	TRUE	igd	NA	NA	NA	NA	NA	NA	NA	10560957	3.22e-12	0.0126168	31086	12	eqtl-a-ENSG00000004468	CD38	TRUE	reported	textfile	2	1	TRUE
rs10000649	C	T	C	T	0.499693	0.00061791	0.247276	0.241336	FALSE	FALSE	FALSE	ebi-a-GCST90038686	4	17533838	0.000641783	484598	0.34	Osteoarthritis	Osteoarthritis	Osteoarthritis || ||	TRUE	igd	NA	NA	NA	NA	NA	NA	NA	17533838	1e-200	0.0131387	31232	4	eqtl-a-ENSG00000151552	QDPR	TRUE	reported	textfile	2	1	TRUE
rs11728568	C	T	C	T	-0.0918095	-0.00109721	0.501262	0.500075	FALSE	FALSE	FALSE	ebi-a-GCST90038686	4	17376758	0.000550457	484598	0.0470002	Osteoarthritis	Osteoarthritis	Osteoarthritis || ||	TRUE	igd	NA	NA	NA	NA	NA	NA	NA	17376758	1.08e-14	0.0118784	31231	4	eqtl-a-ENSG00000151552	QDPR	TRUE	reported	textfile	2	1	TRUE
rs13131947	C	T	C	T	-0.155267	-0.000350553	0.402178	0.438647	FALSE	FALSE	FALSE	ebi-a-GCST90038686	4	17712784	0.000553163	484598	0.53	Osteoarthritis	Osteoarthritis	Osteoarthritis || ||	TRUE	igd	NA	NA	NA	NA	NA	NA	NA	17712784	6.94e-38	0.0120675	31567	4	eqtl-a-ENSG00000151552	QDPR	TRUE	reported	textfile	2	1	TRUE
rs67076516	G	A	G	A	-0.738109	-0.000163508	0.154639	0.153549	FALSE	FALSE	FALSE	ebi-a-GCST90038686	4	17468004	0.000759145	484598	0.82	Osteoarthritis	Osteoarthritis	Osteoarthritis || ||	TRUE	igd	NA	NA	NA	NA	NA	NA	NA	17468004	1e-200	0.0152439	31569	4	eqtl-a-ENSG00000151552	QDPR	TRUE	reported	textfile	2	1	TRUE
rs78471118	T	G	T	G	-0.483681	-0.0015309	0.0215389	0.016041	FALSE	FALSE	FALSE	ebi-a-GCST90038686	4	18249987	0.00224863	484598	0.5	Osteoarthritis	Osteoarthritis	Osteoarthritis || ||	TRUE	igd	NA	NA	NA	NA	NA	NA	NA	18249987	1.99e-32	0.0407952	24505	4	eqtl-a-ENSG00000151552	QDPR	TRUE	reported	textfile	2	1	TRUE
rs10001055	C	A	C	A	-0.328371	-0.00102298	0.0181833	0.021872	FALSE	FALSE	FALSE	ebi-a-GCST90038686	4	102245853	0.00193144	484598	0.59	Osteoarthritis	Osteoarthritis	Osteoarthritis || ||	TRUE	igd	NA	NA	NA	NA	NA	NA	NA	102245853	1.51e-13	0.0444585	16294	4	eqtl-a-ENSG00000254531	FLJ20021	TRUE	reported	textfile	2	1	TRUE
rs112571942	A	G	A	G	0.265289	-0.00156853	0.0184377	0.012943	FALSE	FALSE	FALSE	ebi-a-GCST90038686	4	102462540	0.00258302	484598	0.54	Osteoarthritis	Osteoarthritis	Osteoarthritis || ||	TRUE	igd	NA	NA	NA	NA	NA	NA	NA	102462540	1.93e-09	0.0441853	13999	4	eqtl-a-ENSG00000254531	FLJ20021	TRUE	reported	textfile	2	1	TRUE
rs112938626	T	C	T	C	-0.69681	-7.79e-05	0.0233264	0.025223	FALSE	FALSE	FALSE	ebi-a-GCST90038686	4	102264870	0.00173843	484598	0.97	Osteoarthritis	Osteoarthritis	Osteoarthritis || ||	TRUE	igd	NA	NA	NA	NA	NA	NA	NA	102264870	2.01e-71	0.0389931	19320	4	eqtl-a-ENSG00000254531	FLJ20021	TRUE	reported	textfile	2	1	TRUE
rs12499786	T	C	T	C	0.451636	0.00105262	0.0469003	0.052501	FALSE	FALSE	FALSE	ebi-a-GCST90038686	4	102427242	0.00122553	484598	0.39	Osteoarthritis	Osteoarthritis	Osteoarthritis || ||	TRUE	igd	NA	NA	NA	NA	NA	NA	NA	102427242	5.76e-59	0.0278927	21417	4	eqtl-a-ENSG00000254531	FLJ20021	TRUE	reported	textfile	2	1	TRUE
rs142189356	A	C	A	C	0.434846	0.00133471	0.0206594	0.027473	FALSE	FALSE	FALSE	ebi-a-GCST90038686	4	102112467	0.00170418	484598	0.43	Osteoarthritis	Osteoarthritis	Osteoarthritis || ||	TRUE	igd	NA	NA	NA	NA	NA	NA	NA	102112467	1.76e-25	0.0416822	19099	4	eqtl-a-ENSG00000254531	FLJ20021	TRUE	reported	textfile	2	1	TRUE
rs144134393	A	G	A	G	0.273351	0.000422868	0.0153259	0.013212	FALSE	FALSE	FALSE	ebi-a-GCST90038686	4	102506258	0.00255012	484598	0.86	Osteoarthritis	Osteoarthritis	Osteoarthritis || ||	TRUE	igd	NA	NA	NA	NA	NA	NA	NA	102506258	1.62e-08	0.0483944	9071	4	eqtl-a-ENSG00000254531	FLJ20021	TRUE	reported	textfile	2	1	TRUE
rs145576289	T	G	T	G	0.299313	0.00291583	0.014158	0.013169	FALSE	FALSE	FALSE	ebi-a-GCST90038686	4	102552899	0.00255825	484598	0.26	Osteoarthritis	Osteoarthritis	Osteoarthritis || ||	TRUE	igd	NA	NA	NA	NA	NA	NA	NA	102552899	2.7e-09	0.0503149	14313	4	eqtl-a-ENSG00000254531	FLJ20021	TRUE	reported	textfile	2	1	TRUE
rs36111918	A	G	A	G	0.29543	-0.00157318	0.0198729	0.012636	FALSE	FALSE	FALSE	ebi-a-GCST90038686	4	102148818	0.00258234	484598	0.54	Osteoarthritis	Osteoarthritis	Osteoarthritis || ||	TRUE	igd	NA	NA	NA	NA	NA	NA	NA	102148818	3.94e-12	0.0425729	17793	4	eqtl-a-ENSG00000254531	FLJ20021	TRUE	reported	textfile	2	1	TRUE
rs62305938	T	C	T	C	-0.639125	0.0024135	0.0828528	0.090774	FALSE	FALSE	FALSE	ebi-a-GCST90038686	4	102089733	0.00095035	484598	0.0109999	Osteoarthritis	Osteoarthritis	Osteoarthritis || ||	TRUE	igd	NA	NA	NA	NA	NA	NA	NA	102089733	1e-200	0.02091	21437	4	eqtl-a-ENSG00000254531	FLJ20021	TRUE	reported	textfile	2	1	TRUE
rs72682930	G	A	G	A	0.390509	0.00447766	0.0195558	0.020741	FALSE	FALSE	FALSE	ebi-a-GCST90038686	4	102393104	0.00191629	484598	0.0189998	Osteoarthritis	Osteoarthritis	Osteoarthritis || ||	TRUE	igd	NA	NA	NA	NA	NA	NA	NA	102393104	8.1e-20	0.042857	17842	4	eqtl-a-ENSG00000254531	FLJ20021	TRUE	reported	textfile	2	1	TRUE
rs7669914	G	A	G	A	-0.23027	0.00458691	0.979567	0.972633	FALSE	FALSE	FALSE	ebi-a-GCST90038686	4	102573779	0.00170044	484598	0.00700003	Osteoarthritis	Osteoarthritis	Osteoarthritis || ||	TRUE	igd	NA	NA	NA	NA	NA	NA	NA	102573779	4.27e-08	0.042024	18484	4	eqtl-a-ENSG00000254531	FLJ20021	TRUE	reported	textfile	2	1	TRUE
rs79717287	C	T	C	T	-0.856356	0.00188804	0.0246983	0.02254	FALSE	FALSE	FALSE	ebi-a-GCST90038686	4	102301991	0.00186853	484598	0.31	Osteoarthritis	Osteoarthritis	Osteoarthritis || ||	TRUE	igd	NA	NA	NA	NA	NA	NA	NA	102301991	1.95e-114	0.0376644	21156	4	eqtl-a-ENSG00000254531	FLJ20021	TRUE	reported	textfile	2	1	TRUE
rs1000107	C	T	C	T	0.357323	-0.00081874	0.0212422	0.024303	FALSE	FALSE	FALSE	ebi-a-GCST90038686	10	91036277	0.00178797	484598	0.649999	Osteoarthritis	Osteoarthritis	Osteoarthritis || ||	TRUE	igd	NA	NA	NA	NA	NA	NA	NA	91036277	3.97e-18	0.0411672	29178	10	eqtl-a-ENSG00000107798	LIPA	TRUE	reported	textfile	2	1	TRUE
rs11203143	T	C	T	C	0.238116	0.000726052	0.12786	0.115512	FALSE	FALSE	FALSE	ebi-a-GCST90038686	10	91237203	0.000855614	484598	0.39	Osteoarthritis	Osteoarthritis	Osteoarthritis || ||	TRUE	igd	NA	NA	NA	NA	NA	NA	NA	91237203	3.29e-41	0.0177101	31565	10	eqtl-a-ENSG00000107798	LIPA	TRUE	reported	textfile	2	1	TRUE
rs117376141	T	C	T	C	0.720192	0.000637182	0.0244873	0.032755	FALSE	FALSE	FALSE	ebi-a-GCST90038686	10	91212538	0.00156936	484598	0.7	Osteoarthritis	Osteoarthritis	Osteoarthritis || ||	TRUE	igd	NA	NA	NA	NA	NA	NA	NA	91212538	5.55e-80	0.0380285	25943	10	eqtl-a-ENSG00000107798	LIPA	TRUE	reported	textfile	2	1	TRUE
rs13330176	A	T	A	T	-0.0974153	0.000226641	0.21644	0.238168	FALSE	TRUE	FALSE	ebi-a-GCST90038686	16	86019087	0.000646017	484598	0.73	Osteoarthritis	Osteoarthritis	Osteoarthritis || ||	TRUE	igd	NA	NA	NA	NA	NA	NA	NA	86019087	1.46e-11	0.0144291	31240	16	eqtl-a-ENSG00000107798	LIPA	TRUE	reported	textfile	2	1	TRUE
rs149007767	T	C	T	C	-0.117513	0.000691325	0.149708	0.169323	FALSE	FALSE	FALSE	ebi-a-GCST90038686	7	50370254	0.000761493	484598	0.37	Osteoarthritis	Osteoarthritis	Osteoarthritis || ||	TRUE	igd	NA	NA	NA	NA	NA	NA	NA	50370254	1.7e-12	0.0166523	30077	7	eqtl-a-ENSG00000107798	LIPA	TRUE	reported	textfile	2	1	TRUE
rs17081935	T	C	T	C	0.0903039	-1.79e-05	0.202608	0.186322	FALSE	FALSE	FALSE	ebi-a-GCST90038686	4	57823476	0.000700934	484598	0.98	Osteoarthritis	Osteoarthritis	Osteoarthritis || ||	TRUE	igd	NA	NA	NA	NA	NA	NA	NA	57823476	1.02e-09	0.0147879	31300	4	eqtl-a-ENSG00000107798	LIPA	TRUE	reported	textfile	2	1	TRUE
rs1892548	C	T	C	T	-0.0722673	0.000375237	0.638581	0.650021	FALSE	FALSE	FALSE	ebi-a-GCST90038686	13	41002641	0.000576653	484598	0.52	Osteoarthritis	Osteoarthritis	Osteoarthritis || ||	TRUE	igd	NA	NA	NA	NA	NA	NA	NA	41002641	5.21e-09	0.0123739	31684	13	eqtl-a-ENSG00000107798	LIPA	TRUE	reported	textfile	2	1	TRUE
rs2071511	T	C	T	C	-0.352814	-0.000274008	0.422612	0.418119	FALSE	FALSE	FALSE	ebi-a-GCST90038686	10	90987458	0.000591698	484598	0.64	Osteoarthritis	Osteoarthritis	Osteoarthritis || ||	TRUE	igd	NA	NA	NA	NA	NA	NA	NA	90987458	1.52e-200	0.011677	26816	10	eqtl-a-ENSG00000107798	LIPA	TRUE	reported	textfile	2	1	TRUE
rs2239630	G	A	G	A	0.0744888	3.68e-05	0.519173	0.545703	FALSE	FALSE	FALSE	ebi-a-GCST90038686	14	23589349	0.000554293	484598	0.94	Osteoarthritis	Osteoarthritis	Osteoarthritis || ||	TRUE	igd	NA	NA	NA	NA	NA	NA	NA	23589349	3.8e-10	0.0118957	31569	14	eqtl-a-ENSG00000107798	LIPA	TRUE	reported	textfile	2	1	TRUE
rs4933171	C	T	C	T	0.0934182	-0.000422317	0.150551	0.151053	FALSE	FALSE	FALSE	ebi-a-GCST90038686	10	91841365	0.000767688	484598	0.59	Osteoarthritis	Osteoarthritis	Osteoarthritis || ||	TRUE	igd	NA	NA	NA	NA	NA	NA	NA	91841365	1.92e-08	0.0166245	26772	10	eqtl-a-ENSG00000107798	LIPA	TRUE	reported	textfile	2	1	TRUE
rs4934454	A	C	A	C	0.382475	-0.000776625	0.490173	0.465859	FALSE	FALSE	FALSE	ebi-a-GCST90038686	10	90917650	0.000555188	484598	0.17	Osteoarthritis	Osteoarthritis	Osteoarthritis || ||	TRUE	igd	NA	NA	NA	NA	NA	NA	NA	90917650	1e-200	0.0114623	31684	10	eqtl-a-ENSG00000107798	LIPA	TRUE	reported	textfile	2	1	TRUE
rs10002248	G	A	G	A	-0.580858	0.000166168	0.117423	0.124734	FALSE	FALSE	FALSE	ebi-a-GCST90038686	4	1118743	0.000827102	484598	0.83	Osteoarthritis	Osteoarthritis	Osteoarthritis || ||	TRUE	igd	NA	NA	NA	NA	NA	NA	NA	1118743	1e-200	0.0178299	25575	4	eqtl-a-ENSG00000163945	UVSSA	TRUE	reported	textfile	2	1	TRUE
rs116446669	A	C	A	C	0.973305	0.00107174	0.0355744	0.040347	FALSE	FALSE	FALSE	ebi-a-GCST90038686	4	714889	0.00142356	484598	0.450001	Osteoarthritis	Osteoarthritis	Osteoarthritis || ||	TRUE	igd	NA	NA	NA	NA	NA	NA	NA	714889	1e-200	0.0310704	15160	4	eqtl-a-ENSG00000163945	UVSSA	TRUE	reported	textfile	2	1	TRUE
rs62296069	A	G	A	G	0.196832	0.0015464	0.0519734	0.062816	FALSE	FALSE	FALSE	ebi-a-GCST90038686	4	1031050	0.00113426	484598	0.18	Osteoarthritis	Osteoarthritis	Osteoarthritis || ||	TRUE	igd	NA	NA	NA	NA	NA	NA	NA	1031050	1.91e-13	0.0267617	14714	4	eqtl-a-ENSG00000163945	UVSSA	TRUE	reported	textfile	2	1	TRUE
rs73190248	G	A	G	A	-0.346728	0.00198374	0.0144413	0.014051	FALSE	FALSE	FALSE	ebi-a-GCST90038686	4	1306986	0.00242571	484598	0.41	Osteoarthritis	Osteoarthritis	Osteoarthritis || ||	TRUE	igd	NA	NA	NA	NA	NA	NA	NA	1306986	3.35e-12	0.049803	10006	4	eqtl-a-ENSG00000163945	UVSSA	TRUE	reported	textfile	2	1	TRUE
rs76691263	A	G	A	G	-0.466764	0.00169928	0.0199616	0.014762	FALSE	FALSE	FALSE	ebi-a-GCST90038686	4	1275133	0.00228984	484598	0.46	Osteoarthritis	Osteoarthritis	Osteoarthritis || ||	TRUE	igd	NA	NA	NA	NA	NA	NA	NA	1275133	3.19e-28	0.0423707	17208	4	eqtl-a-ENSG00000163945	UVSSA	TRUE	reported	textfile	2	1	TRUE
rs10002427	T	C	T	C	-0.443213	0.00154184	0.122609	0.089715	FALSE	FALSE	FALSE	ebi-a-GCST90038686	4	156872831	0.000966364	484598	0.11	Osteoarthritis	Osteoarthritis	Osteoarthritis || ||	TRUE	igd	NA	NA	NA	NA	NA	NA	NA	156872831	1.76e-137	0.0177586	31684	4	eqtl-a-ENSG00000256043	CTSO	TRUE	reported	textfile	2	1	TRUE
rs1532154	C	T	C	T	-0.0774969	-0.000280209	0.227329	0.208949	FALSE	FALSE	FALSE	ebi-a-GCST90038686	4	157279663	0.000673841	484598	0.67	Osteoarthritis	Osteoarthritis	Osteoarthritis || ||	TRUE	igd	NA	NA	NA	NA	NA	NA	NA	157279663	4.68e-08	0.014186	31684	4	eqtl-a-ENSG00000256043	CTSO	TRUE	reported	textfile	2	1	TRUE
rs72690739	T	C	T	C	-0.191247	0.000215318	0.0639511	0.062008	FALSE	FALSE	FALSE	ebi-a-GCST90038686	4	157386711	0.00115567	484598	0.84	Osteoarthritis	Osteoarthritis	Osteoarthritis || ||	TRUE	igd	NA	NA	NA	NA	NA	NA	NA	157386711	3.29e-15	0.0242727	31564	4	eqtl-a-ENSG00000256043	CTSO	TRUE	reported	textfile	2	1	TRUE
rs79281650	G	C	G	C	-0.280049	-0.000249739	0.0493325	0.036708	FALSE	TRUE	FALSE	ebi-a-GCST90038686	4	156878222	0.00145447	484598	0.86	Osteoarthritis	Osteoarthritis	Osteoarthritis || ||	TRUE	igd	NA	NA	NA	NA	NA	NA	NA	156878222	1.49e-24	0.0273817	30545	4	eqtl-a-ENSG00000256043	CTSO	TRUE	reported	textfile	2	1	TRUE
rs10002477	A	G	A	G	-0.363608	0.000681255	0.536647	0.546401	FALSE	FALSE	FALSE	ebi-a-GCST90038686	4	23857044	0.000551938	484598	0.22	Osteoarthritis	Osteoarthritis	Osteoarthritis || ||	TRUE	igd	NA	NA	NA	NA	NA	NA	NA	23857044	1e-200	0.0115365	31680	4	eqtl-a-ENSG00000109819	PPARGC1A	TRUE	reported	textfile	2	1	TRUE
rs13117172	T	C	T	C	-0.204912	0.000524006	0.174678	0.17036	FALSE	FALSE	FALSE	ebi-a-GCST90038686	4	23880515	0.000733105	484598	0.47	Osteoarthritis	Osteoarthritis	Osteoarthritis || ||	TRUE	igd	NA	NA	NA	NA	NA	NA	NA	23880515	1.65e-39	0.0155801	31684	4	eqtl-a-ENSG00000109819	PPARGC1A	TRUE	reported	textfile	2	1	TRUE
rs17582552	T	C	T	C	0.0888353	-0.000662948	0.338354	0.322064	FALSE	FALSE	FALSE	ebi-a-GCST90038686	4	24276539	0.000590059	484598	0.26	Osteoarthritis	Osteoarthritis	Osteoarthritis || ||	TRUE	igd	NA	NA	NA	NA	NA	NA	NA	24276539	1.5e-12	0.0125568	31568	4	eqtl-a-ENSG00000109819	PPARGC1A	TRUE	reported	textfile	2	1	TRUE
rs2946405	G	A	G	A	0.146135	-2.85e-05	0.744502	0.728215	FALSE	FALSE	FALSE	ebi-a-GCST90038686	4	23925233	0.000623835	484598	0.98	Osteoarthritis	Osteoarthritis	Osteoarthritis || ||	TRUE	igd	NA	NA	NA	NA	NA	NA	NA	23925233	5.76e-27	0.0135908	31355	4	eqtl-a-ENSG00000109819	PPARGC1A	TRUE	reported	textfile	2	1	TRUE
rs2970884	T	C	T	C	0.22161	0.000559893	0.279755	0.25816	FALSE	FALSE	FALSE	ebi-a-GCST90038686	4	23790132	0.000626245	484598	0.38	Osteoarthritis	Osteoarthritis	Osteoarthritis || ||	TRUE	igd	NA	NA	NA	NA	NA	NA	NA	23790132	6.15e-64	0.0131273	31684	4	eqtl-a-ENSG00000109819	PPARGC1A	TRUE	reported	textfile	2	1	TRUE
rs1000470	A	C	A	C	0.254021	9.88e-05	0.103551	0.107767	FALSE	FALSE	FALSE	ebi-a-GCST90038686	22	24026845	0.000901691	484598	0.91	Osteoarthritis	Osteoarthritis	Osteoarthritis || ||	TRUE	igd	NA	NA	NA	NA	NA	NA	NA	24026845	4.17e-39	0.0194173	7338	22	eqtl-a-ENSG00000228315	GUSBP11	TRUE	reported	textfile	2	1	TRUE
rs149110519	T	C	T	C	0.237207	0.00175944	0.0526158	0.034126	FALSE	FALSE	FALSE	ebi-a-GCST90038686	6	144385777	0.00151281	484598	0.24	Osteoarthritis	Osteoarthritis	Osteoarthritis || ||	TRUE	igd	NA	NA	NA	NA	NA	NA	NA	144385777	4.53e-19	0.0265829	4254	6	eqtl-a-ENSG00000228315	GUSBP11	TRUE	reported	textfile	2	1	TRUE
rs7289879	G	T	G	T	-0.341489	0.000306156	0.157885	0.189717	FALSE	FALSE	FALSE	ebi-a-GCST90038686	22	24001837	0.000697704	484598	0.66	Osteoarthritis	Osteoarthritis	Osteoarthritis || ||	TRUE	igd	NA	NA	NA	NA	NA	NA	NA	24001837	3.05e-100	0.0160675	7931	22	eqtl-a-ENSG00000228315	GUSBP11	TRUE	reported	textfile	2	1	TRUE
rs9608215	T	C	T	C	-0.185277	-0.000900435	0.0322681	0.033505	FALSE	FALSE	FALSE	ebi-a-GCST90038686	22	24256088	0.00151296	484598	0.56	Osteoarthritis	Osteoarthritis	Osteoarthritis || ||	TRUE	igd	NA	NA	NA	NA	NA	NA	NA	24256088	3.65e-08	0.0336445	5163	22	eqtl-a-ENSG00000228315	GUSBP11	TRUE	reported	textfile	2	1	TRUE
rs10005000	C	T	C	T	-0.411497	0.000605074	0.120088	0.13529	FALSE	FALSE	FALSE	ebi-a-GCST90038686	4	6310222	0.000804624	484598	0.450001	Osteoarthritis	Osteoarthritis	Osteoarthritis || ||	TRUE	igd	NA	NA	NA	NA	NA	NA	NA	6310222	6.12e-116	0.0179789	31564	4	eqtl-a-ENSG00000109501	WFS1	TRUE	reported	textfile	2	1	TRUE
rs141094656	C	T	C	T	-0.245605	0.00296587	0.0195137	0.013918	FALSE	FALSE	FALSE	ebi-a-GCST90038686	1	92753336	0.00243434	484598	0.23	Osteoarthritis	Osteoarthritis	Osteoarthritis || ||	TRUE	igd	NA	NA	NA	NA	NA	NA	NA	92753336	1.1e-08	0.0429786	21629	1	eqtl-a-ENSG00000109501	WFS1	TRUE	reported	textfile	2	1	TRUE
rs4380589	A	G	A	G	0.166911	0.000340986	0.133426	0.127932	FALSE	FALSE	FALSE	ebi-a-GCST90038686	4	6260319	0.000829769	484598	0.69	Osteoarthritis	Osteoarthritis	Osteoarthritis || ||	TRUE	igd	NA	NA	NA	NA	NA	NA	NA	6260319	1.1e-21	0.0174469	23025	4	eqtl-a-ENSG00000109501	WFS1	TRUE	reported	textfile	2	1	TRUE
rs1000778	G	A	G	A	-0.0762312	0.00101755	0.762486	0.732138	FALSE	FALSE	FALSE	ebi-a-GCST90038686	11	61655305	0.000622626	484598	0.1	Osteoarthritis	Osteoarthritis	Osteoarthritis || ||	TRUE	igd	NA	NA	NA	NA	NA	NA	NA	61655305	4.86e-08	0.013971	31086	11	eqtl-a-ENSG00000100346	CACNA1I	TRUE	reported	textfile	2	1	TRUE
rs11649653	G	C	G	C	0.0758916	0.000103158	0.393125	0.375083	FALSE	TRUE	FALSE	ebi-a-GCST90038686	16	30918487	0.000566544	484598	0.85	Osteoarthritis	Osteoarthritis	Osteoarthritis || ||	TRUE	igd	NA	NA	NA	NA	NA	NA	NA	30918487	4.47e-10	0.0121684	30757	16	eqtl-a-ENSG00000100346	CACNA1I	TRUE	reported	textfile	2	1	TRUE
rs3747179	G	T	G	T	-0.217292	0.000184025	0.217389	0.21777	FALSE	FALSE	FALSE	ebi-a-GCST90038686	22	40083730	0.00067006	484598	0.780001	Osteoarthritis	Osteoarthritis	Osteoarthritis || ||	TRUE	igd	NA	NA	NA	NA	NA	NA	NA	40083730	4.7e-52	0.0143132	26801	22	eqtl-a-ENSG00000100346	CACNA1I	TRUE	reported	textfile	2	1	TRUE
rs55908509	A	G	A	G	0.0762961	0.00039406	0.3284	0.324874	FALSE	FALSE	FALSE	ebi-a-GCST90038686	19	16442019	0.000584849	484598	0.5	Osteoarthritis	Osteoarthritis	Osteoarthritis || ||	TRUE	igd	NA	NA	NA	NA	NA	NA	NA	16442019	1.66e-09	0.012657	22106	19	eqtl-a-ENSG00000100346	CACNA1I	TRUE	reported	textfile	2	1	TRUE
rs72928038	A	G	A	G	-0.153646	0.00137006	0.158151	0.172131	FALSE	FALSE	FALSE	ebi-a-GCST90038686	6	90976768	0.000723992	484598	0.0580003	Osteoarthritis	Osteoarthritis	Osteoarthritis || ||	TRUE	igd	NA	NA	NA	NA	NA	NA	NA	90976768	3.41e-21	0.0162601	28515	6	eqtl-a-ENSG00000100346	CACNA1I	TRUE	reported	textfile	2	1	TRUE
rs10010688	T	A	T	A	-0.131227	0.000412225	0.699776	0.684127	FALSE	TRUE	FALSE	ebi-a-GCST90038686	4	1588848	0.000588394	484598	0.48	Osteoarthritis	Osteoarthritis	Osteoarthritis || ||	TRUE	igd	NA	NA	NA	NA	NA	NA	NA	1588848	3.57e-24	0.0129379	10896	4	eqtl-a-ENSG00000013810	TACC3	TRUE	reported	textfile	2	1	TRUE
rs13112920	C	T	C	T	0.0921605	-0.000216716	0.208075	0.193839	FALSE	FALSE	FALSE	ebi-a-GCST90038686	4	1526026	0.000748921	484598	0.780001	Osteoarthritis	Osteoarthritis	Osteoarthritis || ||	TRUE	igd	NA	NA	NA	NA	NA	NA	NA	1526026	3.09e-10	0.0146414	9825	4	eqtl-a-ENSG00000013810	TACC3	TRUE	reported	textfile	2	1	TRUE
rs146594798	T	C	T	C	0.297845	0.000567945	0.0187532	0.023274	FALSE	FALSE	FALSE	ebi-a-GCST90038686	4	1766881	0.00187668	484598	0.760001	Osteoarthritis	Osteoarthritis	Osteoarthritis || ||	TRUE	igd	NA	NA	NA	NA	NA	NA	NA	1766881	1.05e-11	0.0438034	10333	4	eqtl-a-ENSG00000013810	TACC3	TRUE	reported	textfile	2	1	TRUE
rs149110519	T	C	T	C	-0.178663	0.00175944	0.0526158	0.034126	FALSE	FALSE	FALSE	ebi-a-GCST90038686	6	144385777	0.00151281	484598	0.24	Osteoarthritis	Osteoarthritis	Osteoarthritis || ||	TRUE	igd	NA	NA	NA	NA	NA	NA	NA	144385777	1.91e-11	0.0266153	10586	6	eqtl-a-ENSG00000013810	TACC3	TRUE	reported	textfile	2	1	TRUE
rs6852065	T	C	T	C	0.378939	5.41e-05	0.578182	0.569867	FALSE	FALSE	FALSE	ebi-a-GCST90038686	4	1684409	0.000554811	484598	0.92	Osteoarthritis	Osteoarthritis	Osteoarthritis || ||	TRUE	igd	NA	NA	NA	NA	NA	NA	NA	1684409	1e-200	0.011622	14263	4	eqtl-a-ENSG00000013810	TACC3	TRUE	reported	textfile	2	1	TRUE
rs10010970	C	T	C	T	0.216167	-0.000405292	0.413854	0.420199	FALSE	FALSE	FALSE	ebi-a-GCST90038686	4	74631066	0.000553926	484598	0.46	Osteoarthritis	Osteoarthritis	Osteoarthritis || ||	TRUE	igd	NA	NA	NA	NA	NA	NA	NA	74631066	3.51e-73	0.0119464	25527	4	eqtl-a-ENSG00000169429	CXCL8	TRUE	reported	textfile	2	1	TRUE
rs10187424	C	T	C	T	0.0863023	-0.000447412	0.420816	0.429295	FALSE	FALSE	FALSE	ebi-a-GCST90038686	2	85794297	0.000551915	484598	0.42	Osteoarthritis	Osteoarthritis	Osteoarthritis || ||	TRUE	igd	NA	NA	NA	NA	NA	NA	NA	85794297	7.41e-13	0.0120337	25646	2	eqtl-a-ENSG00000169429	CXCL8	TRUE	reported	textfile	2	1	TRUE
rs11189181	G	A	G	A	-0.0870547	-5.82e-05	0.297492	0.32147	FALSE	FALSE	FALSE	ebi-a-GCST90038686	10	99144154	0.000583888	484598	0.91	Osteoarthritis	Osteoarthritis	Osteoarthritis || ||	TRUE	igd	NA	NA	NA	NA	NA	NA	NA	99144154	2.12e-11	0.0129985	25531	10	eqtl-a-ENSG00000169429	CXCL8	TRUE	reported	textfile	2	1	TRUE
rs149110519	T	C	T	C	-0.321043	0.00175944	0.0526158	0.034126	FALSE	FALSE	FALSE	ebi-a-GCST90038686	6	144385777	0.00151281	484598	0.24	Osteoarthritis	Osteoarthritis	Osteoarthritis || ||	TRUE	igd	NA	NA	NA	NA	NA	NA	NA	144385777	9.87e-34	0.0265204	19697	6	eqtl-a-ENSG00000169429	CXCL8	TRUE	reported	textfile	2	1	TRUE
rs1951703	C	T	C	T	0.627988	0.000100881	0.925346	0.919132	FALSE	FALSE	FALSE	ebi-a-GCST90038686	4	74572039	0.00106442	484598	0.92	Osteoarthritis	Osteoarthritis	Osteoarthritis || ||	TRUE	igd	NA	NA	NA	NA	NA	NA	NA	74572039	6.58e-179	0.0220191	24595	4	eqtl-a-ENSG00000169429	CXCL8	TRUE	reported	textfile	2	1	TRUE
rs2158799	G	C	G	C	0.0713426	-0.000302213	0.625845	0.618879	FALSE	TRUE	FALSE	ebi-a-GCST90038686	7	28277107	0.000566905	484598	0.59	Osteoarthritis	Osteoarthritis	Osteoarthritis || ||	TRUE	igd	NA	NA	NA	NA	NA	NA	NA	28277107	6.34e-09	0.0122848	25531	7	eqtl-a-ENSG00000169429	CXCL8	TRUE	reported	textfile	2	1	TRUE
rs35979828	T	C	T	C	-0.195535	0.000162026	0.0571059	0.067783	FALSE	FALSE	FALSE	ebi-a-GCST90038686	12	54685880	0.00108506	484598	0.88	Osteoarthritis	Osteoarthritis	Osteoarthritis || ||	TRUE	igd	NA	NA	NA	NA	NA	NA	NA	54685880	2.18e-14	0.0255963	23798	12	eqtl-a-ENSG00000169429	CXCL8	TRUE	reported	textfile	2	1	TRUE
rs56330463	C	T	C	T	-0.0750399	-0.000566318	0.582097	0.558098	FALSE	FALSE	FALSE	ebi-a-GCST90038686	5	148200011	0.000555506	484598	0.31	Osteoarthritis	Osteoarthritis	Osteoarthritis || ||	TRUE	igd	NA	NA	NA	NA	NA	NA	NA	148200011	4.75e-10	0.0120507	25531	5	eqtl-a-ENSG00000169429	CXCL8	TRUE	reported	textfile	2	1	TRUE
rs56388170	T	G	T	G	0.180296	-2.57e-05	0.289189	0.297374	FALSE	FALSE	FALSE	ebi-a-GCST90038686	7	28724374	0.000603794	484598	0.98	Osteoarthritis	Osteoarthritis	Osteoarthritis || ||	TRUE	igd	NA	NA	NA	NA	NA	NA	NA	28724374	1.75e-43	0.0130393	25317	7	eqtl-a-ENSG00000169429	CXCL8	TRUE	reported	textfile	2	1	TRUE
rs7210990	A	C	A	C	0.243392	-0.000639126	0.481977	0.467445	FALSE	FALSE	FALSE	ebi-a-GCST90038686	17	16170764	0.000549658	484598	0.26	Osteoarthritis	Osteoarthritis	Osteoarthritis || ||	TRUE	igd	NA	NA	NA	NA	NA	NA	NA	16170764	1.42e-95	0.0117337	25531	17	eqtl-a-ENSG00000169429	CXCL8	TRUE	reported	textfile	2	1	TRUE
rs10012819	C	G	C	G	-0.312088	0.000237303	0.107074	0.126035	FALSE	TRUE	FALSE	ebi-a-GCST90038686	4	1324758	0.000823532	484598	0.75	Osteoarthritis	Osteoarthritis	Osteoarthritis || ||	TRUE	igd	NA	NA	NA	NA	NA	NA	NA	1324758	3.29e-60	0.0190684	28757	4	eqtl-a-ENSG00000090316	MAEA	TRUE	reported	textfile	2	1	TRUE
rs141435876	C	T	C	T	0.521403	0.000775972	0.0163074	0.019619	FALSE	FALSE	FALSE	ebi-a-GCST90038686	4	1415113	0.00199336	484598	0.69	Osteoarthritis	Osteoarthritis	Osteoarthritis || ||	TRUE	igd	NA	NA	NA	NA	NA	NA	NA	1415113	7.64e-29	0.0467865	26743	4	eqtl-a-ENSG00000090316	MAEA	TRUE	reported	textfile	2	1	TRUE
rs73188348	T	C	T	C	0.3029	0.000443833	0.0256776	0.031438	FALSE	FALSE	FALSE	ebi-a-GCST90038686	4	1094745	0.00160984	484598	0.780001	Osteoarthritis	Osteoarthritis	Osteoarthritis || ||	TRUE	igd	NA	NA	NA	NA	NA	NA	NA	1094745	7.13e-16	0.0375419	16992	4	eqtl-a-ENSG00000090316	MAEA	TRUE	reported	textfile	2	1	TRUE
rs10013807	G	A	G	A	0.271047	0.000995944	0.851312	0.844382	FALSE	FALSE	FALSE	ebi-a-GCST90038686	4	114693150	0.000765211	484598	0.19	Osteoarthritis	Osteoarthritis	Osteoarthritis || ||	TRUE	igd	NA	NA	NA	NA	NA	NA	NA	114693150	3.98e-60	0.0165724	30077	4	eqtl-a-ENSG00000145349	CAMK2D	TRUE	reported	textfile	2	1	TRUE
rs13133676	C	T	C	T	0.173522	-0.000808632	0.126821	0.138265	FALSE	FALSE	FALSE	ebi-a-GCST90038686	4	114450380	0.000792146	484598	0.31	Osteoarthritis	Osteoarthritis	Osteoarthritis || ||	TRUE	igd	NA	NA	NA	NA	NA	NA	NA	114450380	2.15e-22	0.0178256	31569	4	eqtl-a-ENSG00000145349	CAMK2D	TRUE	reported	textfile	2	1	TRUE
rs56397733	G	A	G	A	-0.317859	-0.000169103	0.0223626	0.023067	FALSE	FALSE	FALSE	ebi-a-GCST90038686	4	114620427	0.00182577	484598	0.93	Osteoarthritis	Osteoarthritis	Osteoarthritis || ||	TRUE	igd	NA	NA	NA	NA	NA	NA	NA	114620427	2.49e-15	0.0401637	31123	4	eqtl-a-ENSG00000145349	CAMK2D	TRUE	reported	textfile	2	1	TRUE
rs77578393	G	A	G	A	0.511068	-0.00064376	0.0942478	0.09568	FALSE	FALSE	FALSE	ebi-a-GCST90038686	4	114708746	0.0009285	484598	0.51	Osteoarthritis	Osteoarthritis	Osteoarthritis || ||	TRUE	igd	NA	NA	NA	NA	NA	NA	NA	114708746	2.72e-145	0.0199113	31569	4	eqtl-a-ENSG00000145349	CAMK2D	TRUE	reported	textfile	2	1	TRUE
rs10015449	A	G	A	G	-0.225558	-0.000115613	0.0569444	0.062017	FALSE	FALSE	FALSE	ebi-a-GCST90038686	4	25748571	0.00113091	484598	0.92	Osteoarthritis	Osteoarthritis	Osteoarthritis || ||	TRUE	igd	NA	NA	NA	NA	NA	NA	NA	25748571	1.29e-18	0.025613	31355	4	eqtl-a-ENSG00000091490	SEL1L3	TRUE	reported	textfile	2	1	TRUE
rs11065987	G	A	G	A	-0.0763642	0.000349724	0.380678	0.400586	FALSE	FALSE	FALSE	ebi-a-GCST90038686	12	112072424	0.000563161	484598	0.53	Osteoarthritis	Osteoarthritis	Osteoarthritis || ||	TRUE	igd	NA	NA	NA	NA	NA	NA	NA	112072424	4.41e-10	0.0122408	31185	12	eqtl-a-ENSG00000091490	SEL1L3	TRUE	reported	textfile	2	1	TRUE
rs1545606	A	G	A	G	0.406921	0.0003085	0.460915	0.450086	FALSE	FALSE	FALSE	ebi-a-GCST90038686	4	25875261	0.000551168	484598	0.58	Osteoarthritis	Osteoarthritis	Osteoarthritis || ||	TRUE	igd	NA	NA	NA	NA	NA	NA	NA	25875261	1e-200	0.0114382	31684	4	eqtl-a-ENSG00000091490	SEL1L3	TRUE	reported	textfile	2	1	TRUE
rs34691452	C	G	C	G	-0.173714	-0.000280429	0.128247	0.128021	FALSE	TRUE	FALSE	ebi-a-GCST90038686	4	25862708	0.000821185	484598	0.719999	Osteoarthritis	Osteoarthritis	Osteoarthritis || ||	TRUE	igd	NA	NA	NA	NA	NA	NA	NA	25862708	1.21e-22	0.01774	31563	4	eqtl-a-ENSG00000091490	SEL1L3	TRUE	reported	textfile	2	1	TRUE
rs4648045	C	T	C	T	-0.0678435	-0.00012451	0.352599	0.370743	FALSE	FALSE	FALSE	ebi-a-GCST90038686	4	103508703	0.000566162	484598	0.82	Osteoarthritis	Osteoarthritis	Osteoarthritis || ||	TRUE	igd	NA	NA	NA	NA	NA	NA	NA	103508703	4.98e-08	0.012444	31569	4	eqtl-a-ENSG00000091490	SEL1L3	TRUE	reported	textfile	2	1	TRUE
rs10019888	G	A	G	A	-0.0904963	-0.00206685	0.155484	0.164615	FALSE	FALSE	FALSE	ebi-a-GCST90038686	4	26062990	0.000739547	484598	0.0051	Osteoarthritis	Osteoarthritis	Osteoarthritis || ||	TRUE	igd	NA	NA	NA	NA	NA	NA	NA	26062990	3.47e-08	0.016407	31569	4	eqtl-a-ENSG00000167987	VPS37C	TRUE	reported	textfile	2	1	TRUE
rs56330463	C	T	C	T	0.0664806	-0.000566318	0.582097	0.558098	FALSE	FALSE	FALSE	ebi-a-GCST90038686	5	148200011	0.000555506	484598	0.31	Osteoarthritis	Osteoarthritis	Osteoarthritis || ||	TRUE	igd	NA	NA	NA	NA	NA	NA	NA	148200011	3.48e-08	0.0120543	31569	5	eqtl-a-ENSG00000167987	VPS37C	TRUE	reported	textfile	2	1	TRUE
rs652299	A	G	A	G	-0.119631	-0.000344503	0.558064	0.514814	FALSE	FALSE	FALSE	ebi-a-GCST90038686	11	60940438	0.000548266	484598	0.52	Osteoarthritis	Osteoarthritis	Osteoarthritis || ||	TRUE	igd	NA	NA	NA	NA	NA	NA	NA	60940438	1.28e-23	0.0119422	31563	11	eqtl-a-ENSG00000167987	VPS37C	TRUE	reported	textfile	2	1	TRUE
rs10020206	C	A	C	A	0.421933	-0.000220112	0.284132	0.282884	FALSE	FALSE	FALSE	ebi-a-GCST90038686	4	39817274	0.000606029	484598	0.719999	Osteoarthritis	Osteoarthritis	Osteoarthritis || ||	TRUE	igd	NA	NA	NA	NA	NA	NA	NA	39817274	1e-200	0.0127099	31440	4	eqtl-a-ENSG00000078177	N4BP2	TRUE	reported	textfile	2	1	TRUE
rs144133716	T	C	T	C	0.318722	-0.00197045	0.02855	0.018337	FALSE	FALSE	FALSE	ebi-a-GCST90038686	4	40101537	0.00205404	484598	0.34	Osteoarthritis	Osteoarthritis	Osteoarthritis || ||	TRUE	igd	NA	NA	NA	NA	NA	NA	NA	40101537	3.77e-19	0.0356373	20648	4	eqtl-a-ENSG00000078177	N4BP2	TRUE	reported	textfile	2	1	TRUE
rs55780042	A	G	A	G	-0.143095	0.000509084	0.112511	0.097473	FALSE	FALSE	FALSE	ebi-a-GCST90038686	4	40364977	0.00093988	484598	0.59	Osteoarthritis	Osteoarthritis	Osteoarthritis || ||	TRUE	igd	NA	NA	NA	NA	NA	NA	NA	40364977	2.68e-14	0.0187964	30037	4	eqtl-a-ENSG00000078177	N4BP2	TRUE	reported	textfile	2	1	TRUE
rs9998717	G	A	G	A	-0.119905	0.000573116	0.543951	0.564199	FALSE	FALSE	FALSE	ebi-a-GCST90038686	4	40158464	0.000578557	484598	0.32	Osteoarthritis	Osteoarthritis	Osteoarthritis || ||	TRUE	igd	NA	NA	NA	NA	NA	NA	NA	40158464	7.5e-24	0.0119071	29881	4	eqtl-a-ENSG00000078177	N4BP2	TRUE	reported	textfile	2	1	TRUE
rs10020408	G	C	G	C	-0.464916	-0.000610666	0.280662	0.284472	FALSE	TRUE	FALSE	ebi-a-GCST90038686	4	15543011	0.000606545	484598	0.32	Osteoarthritis	Osteoarthritis	Osteoarthritis || ||	TRUE	igd	NA	NA	NA	NA	NA	NA	NA	15543011	1e-200	0.0126548	31231	4	eqtl-a-ENSG00000109743	BST1	TRUE	reported	textfile	2	1	TRUE
rs11730000	A	G	A	G	0.390053	0.00116139	0.0177807	0.025519	FALSE	FALSE	FALSE	ebi-a-GCST90038686	4	15270141	0.00176483	484598	0.51	Osteoarthritis	Osteoarthritis	Osteoarthritis || ||	TRUE	igd	NA	NA	NA	NA	NA	NA	NA	15270141	3.83e-18	0.0449168	23297	4	eqtl-a-ENSG00000109743	BST1	TRUE	reported	textfile	2	1	TRUE
rs143830966	A	G	A	G	-0.115088	0.000971772	0.0998415	0.103227	FALSE	FALSE	FALSE	ebi-a-GCST90038686	4	15143750	0.000897931	484598	0.28	Osteoarthritis	Osteoarthritis	Osteoarthritis || ||	TRUE	igd	NA	NA	NA	NA	NA	NA	NA	15143750	6.48e-09	0.0198295	31567	4	eqtl-a-ENSG00000109743	BST1	TRUE	reported	textfile	2	1	TRUE
rs56388170	T	G	T	G	-0.0928043	-2.57e-05	0.289189	0.297374	FALSE	FALSE	FALSE	ebi-a-GCST90038686	7	28724374	0.000603794	484598	0.98	Osteoarthritis	Osteoarthritis	Osteoarthritis || ||	TRUE	igd	NA	NA	NA	NA	NA	NA	NA	28724374	1.42e-12	0.0131041	31355	7	eqtl-a-ENSG00000109743	BST1	TRUE	reported	textfile	2	1	TRUE
rs67469662	A	G	A	G	-0.280254	0.000425421	0.179985	0.192438	FALSE	FALSE	FALSE	ebi-a-GCST90038686	4	15862041	0.000693069	484598	0.54	Osteoarthritis	Osteoarthritis	Osteoarthritis || ||	TRUE	igd	NA	NA	NA	NA	NA	NA	NA	15862041	7.77e-75	0.0153117	31355	4	eqtl-a-ENSG00000109743	BST1	TRUE	reported	textfile	2	1	TRUE
rs76950141	G	T	G	T	0.457866	-0.00171368	0.0218922	0.022253	FALSE	FALSE	FALSE	ebi-a-GCST90038686	4	15872757	0.00184828	484598	0.36	Osteoarthritis	Osteoarthritis	Osteoarthritis || ||	TRUE	igd	NA	NA	NA	NA	NA	NA	NA	15872757	1.2e-29	0.0404901	25813	4	eqtl-a-ENSG00000109743	BST1	TRUE	reported	textfile	2	1	TRUE
rs10020788	T	G	T	G	0.432617	0.000817787	0.296591	0.318012	FALSE	FALSE	FALSE	ebi-a-GCST90038686	4	150961759	0.000585857	484598	0.16	Osteoarthritis	Osteoarthritis	Osteoarthritis || ||	TRUE	igd	NA	NA	NA	NA	NA	NA	NA	150961759	1e-200	0.0125114	31239	4	eqtl-a-ENSG00000170390	DCLK2	TRUE	reported	textfile	2	1	TRUE
rs72732455	T	C	T	C	-0.152339	0.000897966	0.0549049	0.055806	FALSE	FALSE	FALSE	ebi-a-GCST90038686	4	151154177	0.00118473	484598	0.44	Osteoarthritis	Osteoarthritis	Osteoarthritis || ||	TRUE	igd	NA	NA	NA	NA	NA	NA	NA	151154177	5.3e-09	0.0260962	29836	4	eqtl-a-ENSG00000170390	DCLK2	TRUE	reported	textfile	2	1	TRUE
rs4516708	T	A	T	A	0.124626	0.000997288	0.711672	0.962118	FALSE	TRUE	FALSE	ebi-a-GCST90038686	4	84219635	0.00146156	484598	0.5	Osteoarthritis	Osteoarthritis	Osteoarthritis || ||	TRUE	igd	NA	NA	NA	NA	NA	NA	NA	84219635	1.8e-21	0.013097	24544	4	eqtl-a-ENSG00000145287	PLAC8	TRUE	reported	textfile	2	1	TRUE
rs10021050	C	T	C	T	0.265566	-0.00101008	0.696328	0.728319	FALSE	FALSE	FALSE	ebi-a-GCST90038686	4	185776767	0.000617977	484598	0.1	Osteoarthritis	Osteoarthritis	Osteoarthritis || ||	TRUE	igd	NA	NA	NA	NA	NA	NA	NA	185776767	2.26e-96	0.0127485	5502	4	eqtl-a-ENSG00000251230	MIR3945HG	TRUE	reported	textfile	2	1	TRUE
rs77308816	T	G	T	G	0.134155	-0.000673633	0.145015	0.154527	FALSE	FALSE	FALSE	ebi-a-GCST90038686	4	185707459	0.000753058	484598	0.37	Osteoarthritis	Osteoarthritis	Osteoarthritis || ||	TRUE	igd	NA	NA	NA	NA	NA	NA	NA	185707459	1.8e-15	0.016865	5502	4	eqtl-a-ENSG00000251230	MIR3945HG	TRUE	reported	textfile	2	1	TRUE
rs8078723	C	T	C	T	0.0667839	0.000353312	0.379928	0.384008	FALSE	FALSE	FALSE	ebi-a-GCST90038686	17	38166879	0.000560779	484598	0.53	Osteoarthritis	Osteoarthritis	Osteoarthritis || ||	TRUE	igd	NA	NA	NA	NA	NA	NA	NA	38166879	4.99e-08	0.0122494	5502	17	eqtl-a-ENSG00000251230	MIR3945HG	TRUE	reported	textfile	2	1	TRUE
rs10022742	A	G	A	G	0.0869907	0.000142727	0.545993	0.552084	FALSE	FALSE	FALSE	ebi-a-GCST90038686	4	7721199	0.000556145	484598	0.8	Osteoarthritis	Osteoarthritis	Osteoarthritis || ||	TRUE	igd	NA	NA	NA	NA	NA	NA	NA	7721199	3.08e-13	0.0119317	23208	4	eqtl-a-ENSG00000196526	AFAP1	TRUE	reported	textfile	2	1	TRUE
rs11736271	T	C	T	C	0.0898821	4.23e-06	0.387291	0.399558	FALSE	FALSE	FALSE	ebi-a-GCST90038686	4	8118328	0.000555817	484598	0.98	Osteoarthritis	Osteoarthritis	Osteoarthritis || ||	TRUE	igd	NA	NA	NA	NA	NA	NA	NA	8118328	1.7e-13	0.0121945	23991	4	eqtl-a-ENSG00000196526	AFAP1	TRUE	reported	textfile	2	1	TRUE
rs11937652	T	C	T	C	-0.615204	-4.28e-05	0.234937	0.215237	FALSE	FALSE	FALSE	ebi-a-GCST90038686	4	7957480	0.000673959	484598	0.95	Osteoarthritis	Osteoarthritis	Osteoarthritis || ||	TRUE	igd	NA	NA	NA	NA	NA	NA	NA	7957480	1e-200	0.0130486	31231	4	eqtl-a-ENSG00000196526	AFAP1	TRUE	reported	textfile	2	1	TRUE
rs12500856	T	C	T	C	0.0766284	-2.45e-05	0.37159	0.397002	FALSE	FALSE	FALSE	ebi-a-GCST90038686	4	7710204	0.000557469	484598	0.97	Osteoarthritis	Osteoarthritis	Osteoarthritis || ||	TRUE	igd	NA	NA	NA	NA	NA	NA	NA	7710204	4.66e-10	0.0122997	23991	4	eqtl-a-ENSG00000196526	AFAP1	TRUE	reported	textfile	2	1	TRUE
rs2385907	C	T	C	T	-0.275515	-0.000812445	0.70437	0.706437	FALSE	FALSE	FALSE	ebi-a-GCST90038686	4	8039345	0.000605156	484598	0.18	Osteoarthritis	Osteoarthritis	Osteoarthritis || ||	TRUE	igd	NA	NA	NA	NA	NA	NA	NA	8039345	3.25e-102	0.012835	27270	4	eqtl-a-ENSG00000196526	AFAP1	TRUE	reported	textfile	2	1	TRUE
rs28374582	G	A	G	A	0.55253	-1.81e-05	0.880494	0.852796	FALSE	FALSE	FALSE	ebi-a-GCST90038686	4	7845371	0.0007744	484598	0.99	Osteoarthritis	Osteoarthritis	Osteoarthritis || ||	TRUE	igd	NA	NA	NA	NA	NA	NA	NA	7845371	1e-200	0.0177487	31559	4	eqtl-a-ENSG00000196526	AFAP1	TRUE	reported	textfile	2	1	TRUE
rs34525352	A	G	A	G	-0.380688	0.000921187	0.304748	0.319024	FALSE	FALSE	FALSE	ebi-a-GCST90038686	4	7751201	0.00058772	484598	0.12	Osteoarthritis	Osteoarthritis	Osteoarthritis || ||	TRUE	igd	NA	NA	NA	NA	NA	NA	NA	7751201	1e-200	0.0125268	31231	4	eqtl-a-ENSG00000196526	AFAP1	TRUE	reported	textfile	2	1	TRUE
rs10026535	A	T	A	T	-0.407936	-0.000380889	0.315166	0.323853	FALSE	TRUE	FALSE	ebi-a-GCST90038686	4	86438612	0.000589078	484598	0.51	Osteoarthritis	Osteoarthritis	Osteoarthritis || ||	TRUE	igd	NA	NA	NA	NA	NA	NA	NA	86438612	1e-200	0.0123423	30603	4	eqtl-a-ENSG00000138639	ARHGAP24	TRUE	reported	textfile	2	1	TRUE
rs10433935	C	T	C	T	0.305139	0.001206	0.110403	0.132372	FALSE	FALSE	FALSE	ebi-a-GCST90038686	4	86597245	0.000805287	484598	0.14	Osteoarthritis	Osteoarthritis	Osteoarthritis || ||	TRUE	igd	NA	NA	NA	NA	NA	NA	NA	86597245	3.87e-59	0.0188169	26518	4	eqtl-a-ENSG00000138639	ARHGAP24	TRUE	reported	textfile	2	1	TRUE
rs17010839	G	T	G	T	0.198145	0.000192644	0.120373	0.103755	FALSE	FALSE	FALSE	ebi-a-GCST90038686	4	86691257	0.00089849	484598	0.84	Osteoarthritis	Osteoarthritis	Osteoarthritis || ||	TRUE	igd	NA	NA	NA	NA	NA	NA	NA	86691257	1.46e-27	0.0182145	31470	4	eqtl-a-ENSG00000138639	ARHGAP24	TRUE	reported	textfile	2	1	TRUE
rs7688039	T	C	T	C	0.130314	-0.000890968	0.23074	0.229138	FALSE	FALSE	FALSE	ebi-a-GCST90038686	4	86900917	0.000651636	484598	0.17	Osteoarthritis	Osteoarthritis	Osteoarthritis || ||	TRUE	igd	NA	NA	NA	NA	NA	NA	NA	86900917	2.2e-20	0.0140842	26279	4	eqtl-a-ENSG00000138639	ARHGAP24	TRUE	reported	textfile	2	1	TRUE
rs10028419	C	T	C	T	0.494854	-0.00114811	0.224124	0.215153	FALSE	FALSE	FALSE	ebi-a-GCST90038686	4	74742580	0.000668267	484598	0.0840001	Osteoarthritis	Osteoarthritis	Osteoarthritis || ||	TRUE	igd	NA	NA	NA	NA	NA	NA	NA	74742580	1e-200	0.0136513	31567	4	eqtl-a-ENSG00000109272	PF4V1	TRUE	reported	textfile	2	1	TRUE
rs10820606	C	A	C	A	0.0892477	-0.000477272	0.236914	0.228614	FALSE	FALSE	FALSE	ebi-a-GCST90038686	9	99192919	0.000660634	484598	0.48	Osteoarthritis	Osteoarthritis	Osteoarthritis || ||	TRUE	igd	NA	NA	NA	NA	NA	NA	NA	99192919	1.72e-10	0.0139777	26161	9	eqtl-a-ENSG00000109272	PF4V1	TRUE	reported	textfile	2	1	TRUE
rs113422568	A	G	A	G	-0.142228	0.000461484	0.28197	0.318113	FALSE	FALSE	FALSE	ebi-a-GCST90038686	10	104337938	0.000588637	484598	0.43	Osteoarthritis	Osteoarthritis	Osteoarthritis || ||	TRUE	igd	NA	NA	NA	NA	NA	NA	NA	104337938	3.56e-27	0.013173	27738	10	eqtl-a-ENSG00000109272	PF4V1	TRUE	reported	textfile	2	1	TRUE
rs114336303	C	T	C	T	0.258753	-0.000770053	0.0255231	0.040743	FALSE	FALSE	FALSE	ebi-a-GCST90038686	4	74214417	0.00141039	484598	0.58	Osteoarthritis	Osteoarthritis	Osteoarthritis || ||	TRUE	igd	NA	NA	NA	NA	NA	NA	NA	74214417	6.53e-12	0.0376763	30405	4	eqtl-a-ENSG00000109272	PF4V1	TRUE	reported	textfile	2	1	TRUE
rs11696739	A	G	A	G	-0.069848	-0.00128043	0.365478	0.372257	FALSE	FALSE	FALSE	ebi-a-GCST90038686	20	1600925	0.000564103	484598	0.0239999	Osteoarthritis	Osteoarthritis	Osteoarthritis || ||	TRUE	igd	NA	NA	NA	NA	NA	NA	NA	1600925	1.53e-08	0.0123452	31684	20	eqtl-a-ENSG00000109272	PF4V1	TRUE	reported	textfile	2	1	TRUE
rs13042885	T	C	T	C	-0.0852359	-0.000143246	0.284247	0.277733	FALSE	FALSE	FALSE	ebi-a-GCST90038686	20	1924707	0.00061288	484598	0.81	Osteoarthritis	Osteoarthritis	Osteoarthritis || ||	TRUE	igd	NA	NA	NA	NA	NA	NA	NA	1924707	9.84e-11	0.0131757	31569	20	eqtl-a-ENSG00000109272	PF4V1	TRUE	reported	textfile	2	1	TRUE
rs1354034	C	T	C	T	0.227317	0.000401908	0.618137	0.590753	FALSE	FALSE	FALSE	ebi-a-GCST90038686	3	56849749	0.000556454	484598	0.48	Osteoarthritis	Osteoarthritis	Osteoarthritis || ||	TRUE	igd	NA	NA	NA	NA	NA	NA	NA	56849749	9.72e-79	0.0121	31684	3	eqtl-a-ENSG00000109272	PF4V1	TRUE	reported	textfile	2	1	TRUE
rs186754602	T	C	T	C	0.327118	-0.000199112	0.0243949	0.022713	FALSE	FALSE	FALSE	ebi-a-GCST90038686	4	74226849	0.00183429	484598	0.91	Osteoarthritis	Osteoarthritis	Osteoarthritis || ||	TRUE	igd	NA	NA	NA	NA	NA	NA	NA	74226849	1.89e-17	0.0384813	26186	4	eqtl-a-ENSG00000109272	PF4V1	TRUE	reported	textfile	2	1	TRUE
rs3790455	T	C	T	C	-0.0720918	-0.000463088	0.660439	0.649225	FALSE	FALSE	FALSE	ebi-a-GCST90038686	1	156456301	0.000575128	484598	0.43	Osteoarthritis	Osteoarthritis	Osteoarthritis || ||	TRUE	igd	NA	NA	NA	NA	NA	NA	NA	156456301	9.31e-09	0.0125534	31569	1	eqtl-a-ENSG00000109272	PF4V1	TRUE	reported	textfile	2	1	TRUE
rs56236735	C	T	C	T	0.516247	-0.000197043	0.0468975	0.056747	FALSE	FALSE	FALSE	ebi-a-GCST90038686	4	74697054	0.00122983	484598	0.87	Osteoarthritis	Osteoarthritis	Osteoarthritis || ||	TRUE	igd	NA	NA	NA	NA	NA	NA	NA	74697054	6.7e-77	0.027814	27251	4	eqtl-a-ENSG00000109272	PF4V1	TRUE	reported	textfile	2	1	TRUE
rs7075195	G	A	G	A	0.102458	0.0016091	0.421253	0.416764	FALSE	FALSE	FALSE	ebi-a-GCST90038686	10	65050659	0.000553988	484598	0.00389996	Osteoarthritis	Osteoarthritis	Osteoarthritis || ||	TRUE	igd	NA	NA	NA	NA	NA	NA	NA	65050659	1.57e-17	0.012023	31569	10	eqtl-a-ENSG00000109272	PF4V1	TRUE	reported	textfile	2	1	TRUE
rs7961894	T	C	T	C	0.130339	-9.69e-05	0.105151	0.11003	FALSE	FALSE	FALSE	ebi-a-GCST90038686	12	122365583	0.000872471	484598	0.92	Osteoarthritis	Osteoarthritis	Osteoarthritis || ||	TRUE	igd	NA	NA	NA	NA	NA	NA	NA	122365583	1.72e-11	0.0193717	31185	12	eqtl-a-ENSG00000109272	PF4V1	TRUE	reported	textfile	2	1	TRUE
rs79755767	A	G	A	G	0.14881	-0.000669218	0.0977363	0.09598	FALSE	FALSE	FALSE	ebi-a-GCST90038686	12	54698408	0.00093533	484598	0.47	Osteoarthritis	Osteoarthritis	Osteoarthritis || ||	TRUE	igd	NA	NA	NA	NA	NA	NA	NA	54698408	1.01e-13	0.0200032	30744	12	eqtl-a-ENSG00000109272	PF4V1	TRUE	reported	textfile	2	1	TRUE
rs826415	G	T	G	T	0.33418	-0.00105589	0.308498	0.31004	FALSE	FALSE	FALSE	ebi-a-GCST90038686	1	118153977	0.000592677	484598	0.0719996	Osteoarthritis	Osteoarthritis	Osteoarthritis || ||	TRUE	igd	NA	NA	NA	NA	NA	NA	NA	118153977	1.36e-155	0.0125754	31569	1	eqtl-a-ENSG00000109272	PF4V1	TRUE	reported	textfile	2	1	TRUE
rs10028670	G	A	G	A	-0.172462	-0.000720011	0.746773	0.72217	FALSE	FALSE	FALSE	ebi-a-GCST90038686	4	142628724	0.000611438	484598	0.24	Osteoarthritis	Osteoarthritis	Osteoarthritis || ||	TRUE	igd	NA	NA	NA	NA	NA	NA	NA	142628724	8.43e-37	0.0136094	26494	4	eqtl-a-ENSG00000164136	IL15	TRUE	reported	textfile	2	1	TRUE
rs1375493	A	G	A	G	0.0770259	0.00101292	0.565077	0.556776	FALSE	FALSE	FALSE	ebi-a-GCST90038686	2	182323766	0.000551164	484598	0.0680002	Osteoarthritis	Osteoarthritis	Osteoarthritis || ||	TRUE	igd	NA	NA	NA	NA	NA	NA	NA	182323766	1.32e-10	0.0119881	31569	2	eqtl-a-ENSG00000164136	IL15	TRUE	reported	textfile	2	1	TRUE
rs2057655	A	G	A	G	0.0928842	0.00102701	0.221316	0.195055	FALSE	FALSE	FALSE	ebi-a-GCST90038686	5	131807624	0.000691764	484598	0.14	Osteoarthritis	Osteoarthritis	Osteoarthritis || ||	TRUE	igd	NA	NA	NA	NA	NA	NA	NA	131807624	8.69e-11	0.0143156	31569	5	eqtl-a-ENSG00000164136	IL15	TRUE	reported	textfile	2	1	TRUE
rs60301947	A	C	A	C	-0.259931	-0.00118042	0.38383	0.398678	FALSE	FALSE	FALSE	ebi-a-GCST90038686	4	142225747	0.000556314	484598	0.0340001	Osteoarthritis	Osteoarthritis	Osteoarthritis || ||	TRUE	igd	NA	NA	NA	NA	NA	NA	NA	142225747	2.39e-103	0.0120413	31562	4	eqtl-a-ENSG00000164136	IL15	TRUE	reported	textfile	2	1	TRUE
rs75301646	A	G	A	G	-0.073977	9.61e-05	0.388353	0.363859	FALSE	FALSE	FALSE	ebi-a-GCST90038686	16	28617885	0.000591275	484598	0.86	Osteoarthritis	Osteoarthritis	Osteoarthritis || ||	TRUE	igd	NA	NA	NA	NA	NA	NA	NA	28617885	1.31e-09	0.0121959	27281	16	eqtl-a-ENSG00000164136	IL15	TRUE	reported	textfile	2	1	TRUE
rs10028892	C	T	C	T	0.477161	-0.000677168	0.186114	0.17147	FALSE	FALSE	FALSE	ebi-a-GCST90038686	4	88150669	0.000731063	484598	0.36	Osteoarthritis	Osteoarthritis	Osteoarthritis || ||	TRUE	igd	NA	NA	NA	NA	NA	NA	NA	88150669	1e-200	0.0147555	30442	4	eqtl-a-ENSG00000170509	HSD17B13	TRUE	reported	textfile	2	1	TRUE
rs17012785	C	T	C	T	-0.157267	-0.00089895	0.281634	0.24301	FALSE	FALSE	FALSE	ebi-a-GCST90038686	4	88443892	0.000645058	484598	0.16	Osteoarthritis	Osteoarthritis	Osteoarthritis || ||	TRUE	igd	NA	NA	NA	NA	NA	NA	NA	88443892	6.88e-33	0.0131657	30895	4	eqtl-a-ENSG00000170509	HSD17B13	TRUE	reported	textfile	2	1	TRUE
rs34148107	C	T	C	T	0.425141	0.000388626	0.0797003	0.072064	FALSE	FALSE	FALSE	ebi-a-GCST90038686	4	88253231	0.00106142	484598	0.73	Osteoarthritis	Osteoarthritis	Osteoarthritis || ||	TRUE	igd	NA	NA	NA	NA	NA	NA	NA	88253231	1.34e-85	0.0216828	30779	4	eqtl-a-ENSG00000170509	HSD17B13	TRUE	reported	textfile	2	1	TRUE
rs10030511	T	C	T	C	-0.078964	0.000396275	0.450574	0.460151	FALSE	FALSE	FALSE	ebi-a-GCST90038686	4	100296248	0.000553707	484598	0.47	Osteoarthritis	Osteoarthritis	Osteoarthritis || ||	TRUE	igd	NA	NA	NA	NA	NA	NA	NA	100296248	3.8e-11	0.0119436	31569	4	eqtl-a-ENSG00000197894	ADH5	TRUE	reported	textfile	2	1	TRUE
rs28894371	A	G	A	G	-0.183789	-0.00468957	0.0382554	0.039364	FALSE	FALSE	FALSE	ebi-a-GCST90038686	4	100004620	0.00140453	484598	0.0008	Osteoarthritis	Osteoarthritis	Osteoarthritis || ||	TRUE	igd	NA	NA	NA	NA	NA	NA	NA	100004620	3.02e-09	0.0309905	31568	4	eqtl-a-ENSG00000197894	ADH5	TRUE	reported	textfile	2	1	TRUE
rs7683704	T	C	T	C	0.439362	0.00107216	0.0895108	0.106621	FALSE	FALSE	FALSE	ebi-a-GCST90038686	4	100004226	0.000885951	484598	0.22	Osteoarthritis	Osteoarthritis	Osteoarthritis || ||	TRUE	igd	NA	NA	NA	NA	NA	NA	NA	100004226	9.93e-102	0.0205176	31569	4	eqtl-a-ENSG00000197894	ADH5	TRUE	reported	textfile	2	1	TRUE
rs1003081	T	C	T	C	0.406558	-0.0004551	0.443327	0.448183	FALSE	FALSE	FALSE	ebi-a-GCST90038686	11	118913993	0.000551601	484598	0.41	Osteoarthritis	Osteoarthritis	Osteoarthritis || ||	TRUE	igd	NA	NA	NA	NA	NA	NA	NA	118913993	1e-200	0.0114816	31684	11	eqtl-a-ENSG00000256269	HMBS	TRUE	reported	textfile	2	1	TRUE
rs112119822	G	A	G	A	0.176373	0.00104917	0.0967389	0.108111	FALSE	FALSE	FALSE	ebi-a-GCST90038686	11	118798824	0.000879778	484598	0.23	Osteoarthritis	Osteoarthritis	Osteoarthritis || ||	TRUE	igd	NA	NA	NA	NA	NA	NA	NA	118798824	1.58e-18	0.0200795	31569	11	eqtl-a-ENSG00000256269	HMBS	TRUE	reported	textfile	2	1	TRUE
rs225245	G	A	G	A	-0.121711	-0.000242013	0.440335	0.448226	FALSE	FALSE	FALSE	ebi-a-GCST90038686	17	33946107	0.000549696	484598	0.66	Osteoarthritis	Osteoarthritis	Osteoarthritis || ||	TRUE	igd	NA	NA	NA	NA	NA	NA	NA	33946107	2.22e-24	0.0119453	31355	17	eqtl-a-ENSG00000256269	HMBS	TRUE	reported	textfile	2	1	TRUE
rs592423	C	A	C	A	-0.0701283	0.000305188	0.532047	0.55197	FALSE	FALSE	FALSE	ebi-a-GCST90038686	6	139840693	0.000548708	484598	0.57	Osteoarthritis	Osteoarthritis	Osteoarthritis || ||	TRUE	igd	NA	NA	NA	NA	NA	NA	NA	139840693	3.95e-09	0.0119134	31569	6	eqtl-a-ENSG00000256269	HMBS	TRUE	reported	textfile	2	1	TRUE
rs6459467	A	G	A	G	0.0942375	0.000585565	0.440396	0.400068	FALSE	FALSE	FALSE	ebi-a-GCST90038686	6	16288192	0.000565906	484598	0.3	Osteoarthritis	Osteoarthritis	Osteoarthritis || ||	TRUE	igd	NA	NA	NA	NA	NA	NA	NA	16288192	3.34e-15	0.0119627	31684	6	eqtl-a-ENSG00000256269	HMBS	TRUE	reported	textfile	2	1	TRUE
rs674424	C	T	C	T	0.203394	0.000910637	0.750554	0.739632	FALSE	FALSE	FALSE	ebi-a-GCST90038686	11	119030752	0.00063324	484598	0.15	Osteoarthritis	Osteoarthritis	Osteoarthritis || ||	TRUE	igd	NA	NA	NA	NA	NA	NA	NA	119030752	3.16e-50	0.0136482	31684	11	eqtl-a-ENSG00000256269	HMBS	TRUE	reported	textfile	2	1	TRUE
rs10032000	C	T	C	T	0.485882	0.00105371	0.152527	0.170052	FALSE	FALSE	FALSE	ebi-a-GCST90038686	4	129863157	0.000734249	484598	0.16	Osteoarthritis	Osteoarthritis	Osteoarthritis || ||	TRUE	igd	NA	NA	NA	NA	NA	NA	NA	129863157	1e-200	0.0160411	13925	4	eqtl-a-ENSG00000151470	C4orf33	TRUE	reported	textfile	2	1	TRUE
rs1030696	A	G	A	G	-0.10913	-0.000457097	0.226484	0.225939	FALSE	FALSE	FALSE	ebi-a-GCST90038686	4	130318128	0.000656939	484598	0.5	Osteoarthritis	Osteoarthritis	Osteoarthritis || ||	TRUE	igd	NA	NA	NA	NA	NA	NA	NA	130318128	1.46e-14	0.01419	14263	4	eqtl-a-ENSG00000151470	C4orf33	TRUE	reported	textfile	2	1	TRUE
rs532099	T	C	T	C	-0.0712371	-0.000670616	0.552144	0.553004	FALSE	FALSE	FALSE	ebi-a-GCST90038686	4	130132115	0.000549468	484598	0.22	Osteoarthritis	Osteoarthritis	Osteoarthritis || ||	TRUE	igd	NA	NA	NA	NA	NA	NA	NA	130132115	2.53e-09	0.0119537	14263	4	eqtl-a-ENSG00000151470	C4orf33	TRUE	reported	textfile	2	1	TRUE
rs9714715	T	A	T	A	0.26209	0.000203874	0.199207	0.201992	FALSE	TRUE	FALSE	ebi-a-GCST90038686	4	130210547	0.000678379	484598	0.77	Osteoarthritis	Osteoarthritis	Osteoarthritis || ||	TRUE	igd	NA	NA	NA	NA	NA	NA	NA	130210547	9.44e-71	0.0147374	14259	4	eqtl-a-ENSG00000151470	C4orf33	TRUE	reported	textfile	2	1	TRUE
rs1003391	G	A	G	A	-0.134706	0.000108022	0.904666	0.921832	FALSE	FALSE	FALSE	ebi-a-GCST90038686	19	13212124	0.00104597	484598	0.93	Osteoarthritis	Osteoarthritis	Osteoarthritis || ||	TRUE	igd	NA	NA	NA	NA	NA	NA	NA	13212124	2.79e-11	0.0202347	5173	19	eqtl-a-ENSG00000104774	MAN2B1	TRUE	reported	textfile	2	1	TRUE
rs1354034	C	T	C	T	-0.0707087	0.000401908	0.618137	0.590753	FALSE	FALSE	FALSE	ebi-a-GCST90038686	3	56849749	0.000556454	484598	0.48	Osteoarthritis	Osteoarthritis	Osteoarthritis || ||	TRUE	igd	NA	NA	NA	NA	NA	NA	NA	56849749	7.52e-09	0.0122359	9188	3	eqtl-a-ENSG00000104774	MAN2B1	TRUE	reported	textfile	2	1	TRUE
rs55668927	T	A	T	A	0.131536	-0.000197096	0.0673245	0.075175	FALSE	TRUE	FALSE	ebi-a-GCST90038686	19	12917761	0.00103219	484598	0.85	Osteoarthritis	Osteoarthritis	Osteoarthritis || ||	TRUE	igd	NA	NA	NA	NA	NA	NA	NA	12917761	2.96e-08	0.0237258	6421	19	eqtl-a-ENSG00000104774	MAN2B1	TRUE	reported	textfile	2	1	TRUE
rs74789101	A	G	A	G	-0.242572	0.00133893	0.0212886	0.026801	FALSE	FALSE	FALSE	ebi-a-GCST90038686	19	12720739	0.00172205	484598	0.43	Osteoarthritis	Osteoarthritis	Osteoarthritis || ||	TRUE	igd	NA	NA	NA	NA	NA	NA	NA	12720739	3.85e-09	0.0411823	5653	19	eqtl-a-ENSG00000104774	MAN2B1	TRUE	reported	textfile	2	1	TRUE
rs79203624	A	G	A	G	-0.615193	-0.000604573	0.0955476	0.121042	FALSE	FALSE	FALSE	ebi-a-GCST90038686	19	12683958	0.000843643	484598	0.47	Osteoarthritis	Osteoarthritis	Osteoarthritis || ||	TRUE	igd	NA	NA	NA	NA	NA	NA	NA	12683958	1e-200	0.0195728	5258	19	eqtl-a-ENSG00000104774	MAN2B1	TRUE	reported	textfile	2	1	TRUE
rs1003416	A	G	A	G	-0.0923281	-0.000271712	0.726164	0.740383	FALSE	FALSE	FALSE	ebi-a-GCST90038686	9	132897231	0.000625946	484598	0.67	Osteoarthritis	Osteoarthritis	Osteoarthritis || ||	TRUE	igd	NA	NA	NA	NA	NA	NA	NA	132897231	4.23e-12	0.0133243	31684	9	eqtl-a-ENSG00000187239	FNBP1	TRUE	reported	textfile	2	1	TRUE
rs62584849	A	G	A	G	0.656978	-0.001394	0.0765456	0.090897	FALSE	FALSE	FALSE	ebi-a-GCST90038686	9	132600311	0.000947692	484598	0.14	Osteoarthritis	Osteoarthritis	Osteoarthritis || ||	TRUE	igd	NA	NA	NA	NA	NA	NA	NA	132600311	1e-200	0.0216923	31569	9	eqtl-a-ENSG00000187239	FNBP1	TRUE	reported	textfile	2	1	TRUE
rs736056	A	G	A	G	-0.178867	0.00269591	0.0753369	0.079706	FALSE	FALSE	FALSE	ebi-a-GCST90038686	9	132625717	0.00102036	484598	0.00830004	Osteoarthritis	Osteoarthritis	Osteoarthritis || ||	TRUE	igd	NA	NA	NA	NA	NA	NA	NA	132625717	1.87e-15	0.0224998	28304	9	eqtl-a-ENSG00000187239	FNBP1	TRUE	reported	textfile	2	1	TRUE
rs77163493	A	G	A	G	0.971336	0.00393393	0.0183122	0.018103	FALSE	FALSE	FALSE	ebi-a-GCST90038686	9	132679216	0.00204477	484598	0.0539995	Osteoarthritis	Osteoarthritis	Osteoarthritis || ||	TRUE	igd	NA	NA	NA	NA	NA	NA	NA	132679216	8.51e-110	0.0436308	26618	9	eqtl-a-ENSG00000187239	FNBP1	TRUE	reported	textfile	2	1	TRUE
rs1003549	C	T	C	T	0.526199	-0.000169776	0.116126	0.13202	FALSE	FALSE	FALSE	ebi-a-GCST90038686	7	35295491	0.000809195	484598	0.85	Osteoarthritis	Osteoarthritis	Osteoarthritis || ||	TRUE	igd	NA	NA	NA	NA	NA	NA	NA	35295491	5.3e-187	0.0180417	26181	7	eqtl-a-ENSG00000173852	DPY19L1	TRUE	reported	textfile	2	1	TRUE
rs12672799	A	G	A	G	-0.161674	0.000174023	0.0527417	0.038198	FALSE	FALSE	FALSE	ebi-a-GCST90038686	7	34572814	0.00143734	484598	0.92	Osteoarthritis	Osteoarthritis	Osteoarthritis || ||	TRUE	igd	NA	NA	NA	NA	NA	NA	NA	34572814	1.2e-09	0.0265929	24544	7	eqtl-a-ENSG00000173852	DPY19L1	TRUE	reported	textfile	2	1	TRUE
rs1354034	C	T	C	T	0.0667956	0.000401908	0.618137	0.590753	FALSE	FALSE	FALSE	ebi-a-GCST90038686	3	56849749	0.000556454	484598	0.48	Osteoarthritis	Osteoarthritis	Osteoarthritis || ||	TRUE	igd	NA	NA	NA	NA	NA	NA	NA	56849749	4.8e-08	0.0122374	26181	3	eqtl-a-ENSG00000173852	DPY19L1	TRUE	reported	textfile	2	1	TRUE
rs17791377	T	C	T	C	0.168617	0.000144234	0.43885	0.438251	FALSE	FALSE	FALSE	ebi-a-GCST90038686	7	34939172	0.000557631	484598	0.780001	Osteoarthritis	Osteoarthritis	Osteoarthritis || ||	TRUE	igd	NA	NA	NA	NA	NA	NA	NA	34939172	1.66e-45	0.0119093	26171	7	eqtl-a-ENSG00000173852	DPY19L1	TRUE	reported	textfile	2	1	TRUE
rs2392289	G	T	G	T	-0.426026	5.98e-05	0.679871	0.680325	FALSE	FALSE	FALSE	ebi-a-GCST90038686	7	34940455	0.000601094	484598	0.91	Osteoarthritis	Osteoarthritis	Osteoarthritis || ||	TRUE	igd	NA	NA	NA	NA	NA	NA	NA	34940455	1e-200	0.0122433	25852	7	eqtl-a-ENSG00000173852	DPY19L1	TRUE	reported	textfile	2	1	TRUE
rs77807912	T	C	T	C	-0.236706	0.00279241	0.0276492	0.027285	FALSE	FALSE	FALSE	ebi-a-GCST90038686	7	34379124	0.0016725	484598	0.0969996	Osteoarthritis	Osteoarthritis	Osteoarthritis || ||	TRUE	igd	NA	NA	NA	NA	NA	NA	NA	34379124	6.53e-11	0.036244	20646	7	eqtl-a-ENSG00000173852	DPY19L1	TRUE	reported	textfile	2	1	TRUE
rs4722179	A	C	A	C	0.0937167	1.91e-05	0.482449	0.499551	FALSE	FALSE	FALSE	ebi-a-GCST90038686	7	22803861	0.00054766	484598	0.97	Osteoarthritis	Osteoarthritis	Osteoarthritis || ||	TRUE	igd	NA	NA	NA	NA	NA	NA	NA	22803861	3.13e-15	0.0118847	5164	7	eqtl-a-ENSG00000230658	KLHL7-DT	TRUE	reported	textfile	2	1	TRUE
rs7797870	G	C	G	C	0.592258	0.000522729	0.365193	0.376545	FALSE	TRUE	FALSE	ebi-a-GCST90038686	7	23110731	0.00056931	484598	0.36	Osteoarthritis	Osteoarthritis	Osteoarthritis || ||	TRUE	igd	NA	NA	NA	NA	NA	NA	NA	23110731	1e-200	0.0113115	5164	7	eqtl-a-ENSG00000230658	KLHL7-DT	TRUE	reported	textfile	2	1	TRUE
rs10037670	G	A	G	A	0.0825109	0.000616816	0.197621	0.199957	FALSE	FALSE	FALSE	ebi-a-GCST90038686	5	153811490	0.000683122	484598	0.37	Osteoarthritis	Osteoarthritis	Osteoarthritis || ||	TRUE	igd	NA	NA	NA	NA	NA	NA	NA	153811490	3.27e-08	0.0149303	26395	5	eqtl-a-ENSG00000155506	LARP1	TRUE	reported	textfile	2	1	TRUE
rs11958012	A	G	A	G	-0.356985	0.00014469	0.464255	0.473779	FALSE	FALSE	FALSE	ebi-a-GCST90038686	5	154065495	0.000553398	484598	0.8	Osteoarthritis	Osteoarthritis	Osteoarthritis || ||	TRUE	igd	NA	NA	NA	NA	NA	NA	NA	154065495	1e-200	0.0115496	26195	5	eqtl-a-ENSG00000155506	LARP1	TRUE	reported	textfile	2	1	TRUE
rs351294	T	C	T	C	0.191246	-0.00198862	0.0717239	0.08748	FALSE	FALSE	FALSE	ebi-a-GCST90038686	5	154448739	0.000989551	484598	0.0449997	Osteoarthritis	Osteoarthritis	Osteoarthritis || ||	TRUE	igd	NA	NA	NA	NA	NA	NA	NA	154448739	9.46e-17	0.0230099	26395	5	eqtl-a-ENSG00000155506	LARP1	TRUE	reported	textfile	2	1	TRUE
rs76126401	T	C	T	C	-0.160274	0.000365	0.0438144	0.032833	FALSE	FALSE	FALSE	ebi-a-GCST90038686	5	153971390	0.00157373	484598	0.82	Osteoarthritis	Osteoarthritis	Osteoarthritis || ||	TRUE	igd	NA	NA	NA	NA	NA	NA	NA	153971390	3.43e-08	0.0290467	24424	5	eqtl-a-ENSG00000155506	LARP1	TRUE	reported	textfile	2	1	TRUE
rs100382	G	C	G	C	0.118843	0.000652656	0.584968	0.618551	FALSE	TRUE	FALSE	ebi-a-GCST90038686	20	62209700	0.00057056	484598	0.25	Osteoarthritis	Osteoarthritis	Osteoarthritis || ||	TRUE	igd	NA	NA	NA	NA	NA	NA	NA	62209700	5.46e-23	0.0120377	14974	20	eqtl-a-ENSG00000101210	EEF1A2	TRUE	reported	textfile	2	1	TRUE
rs12624930	T	C	T	C	0.528888	-0.000647454	0.150885	0.136729	FALSE	FALSE	FALSE	ebi-a-GCST90038686	20	62115009	0.000813244	484598	0.43	Osteoarthritis	Osteoarthritis	Osteoarthritis || ||	TRUE	igd	NA	NA	NA	NA	NA	NA	NA	62115009	1e-200	0.0160209	20227	20	eqtl-a-ENSG00000101210	EEF1A2	TRUE	reported	textfile	2	1	TRUE
rs2281603	C	T	C	T	-0.121386	0.000877952	0.246082	0.237906	FALSE	FALSE	FALSE	ebi-a-GCST90038686	14	64926097	0.000643838	484598	0.17	Osteoarthritis	Osteoarthritis	Osteoarthritis || ||	TRUE	igd	NA	NA	NA	NA	NA	NA	NA	64926097	1.26e-18	0.0137801	31470	14	eqtl-a-ENSG00000101210	EEF1A2	TRUE	reported	textfile	2	1	TRUE
rs10039541	T	C	T	C	-0.122902	0.000404724	0.532651	0.518051	FALSE	FALSE	FALSE	ebi-a-GCST90038686	5	82023434	0.000550802	484598	0.450001	Osteoarthritis	Osteoarthritis	Osteoarthritis || ||	TRUE	igd	NA	NA	NA	NA	NA	NA	NA	82023434	4.56e-25	0.011884	30818	5	eqtl-a-ENSG00000186468	RPS23	TRUE	reported	textfile	2	1	TRUE
rs113368915	G	A	G	A	-0.53973	-3.44e-05	0.177628	0.161026	FALSE	FALSE	FALSE	ebi-a-GCST90038686	5	81106070	0.00076004	484598	0.96	Osteoarthritis	Osteoarthritis	Osteoarthritis || ||	TRUE	igd	NA	NA	NA	NA	NA	NA	NA	81106070	1e-200	0.014895	30068	5	eqtl-a-ENSG00000186468	RPS23	TRUE	reported	textfile	2	1	TRUE
rs116369197	T	C	T	C	0.258481	-0.00147024	0.0185845	0.019664	FALSE	FALSE	FALSE	ebi-a-GCST90038686	5	80923900	0.00197144	484598	0.450001	Osteoarthritis	Osteoarthritis	Osteoarthritis || ||	TRUE	igd	NA	NA	NA	NA	NA	NA	NA	80923900	4.3e-09	0.0440162	25096	5	eqtl-a-ENSG00000186468	RPS23	TRUE	reported	textfile	2	1	TRUE
rs17305746	G	T	G	T	-0.993674	-0.00103813	0.0261561	0.021028	FALSE	FALSE	FALSE	ebi-a-GCST90038686	5	81553524	0.00193377	484598	0.58	Osteoarthritis	Osteoarthritis	Osteoarthritis || ||	TRUE	igd	NA	NA	NA	NA	NA	NA	NA	81553524	1.32e-164	0.0363418	28393	5	eqtl-a-ENSG00000186468	RPS23	TRUE	reported	textfile	2	1	TRUE
rs1963311	T	C	T	C	0.572264	-0.000202922	0.153837	0.135866	FALSE	FALSE	FALSE	ebi-a-GCST90038686	5	81584158	0.000799484	484598	0.8	Osteoarthritis	Osteoarthritis	Osteoarthritis || ||	TRUE	igd	NA	NA	NA	NA	NA	NA	NA	81584158	1e-200	0.0157774	30815	5	eqtl-a-ENSG00000186468	RPS23	TRUE	reported	textfile	2	1	TRUE
rs55849964	C	A	C	A	0.507988	0.00121923	0.0140386	0.014435	FALSE	FALSE	FALSE	ebi-a-GCST90038686	5	81657199	0.00232729	484598	0.6	Osteoarthritis	Osteoarthritis	Osteoarthritis || ||	TRUE	igd	NA	NA	NA	NA	NA	NA	NA	81657199	6.95e-24	0.0504076	22882	5	eqtl-a-ENSG00000186468	RPS23	TRUE	reported	textfile	2	1	TRUE
rs10039639	T	G	T	G	-0.196531	-0.000850042	0.913971	0.899176	FALSE	FALSE	FALSE	ebi-a-GCST90038686	5	49988593	0.000906733	484598	0.35	Osteoarthritis	Osteoarthritis	Osteoarthritis || ||	TRUE	igd	NA	NA	NA	NA	NA	NA	NA	49988593	1.58e-20	0.0211608	26078	5	eqtl-a-ENSG00000170571	EMB	TRUE	reported	textfile	2	1	TRUE
rs11955014	A	G	A	G	-0.392193	-0.000909408	0.336152	0.359355	FALSE	FALSE	FALSE	ebi-a-GCST90038686	5	49754291	0.000569329	484598	0.11	Osteoarthritis	Osteoarthritis	Osteoarthritis || ||	TRUE	igd	NA	NA	NA	NA	NA	NA	NA	49754291	1e-200	0.012159	26075	5	eqtl-a-ENSG00000170571	EMB	TRUE	reported	textfile	2	1	TRUE
rs4865722	C	A	C	A	0.386034	0.00093914	0.659367	0.640109	FALSE	FALSE	FALSE	ebi-a-GCST90038686	5	49441621	0.000569147	484598	0.0990011	Osteoarthritis	Osteoarthritis	Osteoarthritis || ||	TRUE	igd	NA	NA	NA	NA	NA	NA	NA	49441621	1e-200	0.0121309	16930	5	eqtl-a-ENSG00000170571	EMB	TRUE	reported	textfile	2	1	TRUE
rs10040327	A	C	A	C	-0.650184	0.000181881	0.109496	0.111522	FALSE	FALSE	FALSE	ebi-a-GCST90038686	5	55435220	0.000880925	484598	0.85	Osteoarthritis	Osteoarthritis	Osteoarthritis || ||	TRUE	igd	NA	NA	NA	NA	NA	NA	NA	55435220	1e-200	0.0182576	31355	5	eqtl-a-ENSG00000164512	ANKRD55	TRUE	reported	textfile	2	1	TRUE
rs11649653	G	C	G	C	0.0791747	0.000103158	0.393125	0.375083	FALSE	TRUE	FALSE	ebi-a-GCST90038686	16	30918487	0.000566544	484598	0.85	Osteoarthritis	Osteoarthritis	Osteoarthritis || ||	TRUE	igd	NA	NA	NA	NA	NA	NA	NA	30918487	7.66e-11	0.0121669	30757	16	eqtl-a-ENSG00000164512	ANKRD55	TRUE	reported	textfile	2	1	TRUE
rs11920354	A	C	A	C	-0.0753427	-0.000790041	0.372903	0.384626	FALSE	FALSE	FALSE	ebi-a-GCST90038686	3	47262246	0.000559773	484598	0.16	Osteoarthritis	Osteoarthritis	Osteoarthritis || ||	TRUE	igd	NA	NA	NA	NA	NA	NA	NA	47262246	8.8e-10	0.0122914	28703	3	eqtl-a-ENSG00000164512	ANKRD55	TRUE	reported	textfile	2	1	TRUE
rs12109092	T	C	T	C	0.155505	5e-05	0.0697497	0.089316	FALSE	FALSE	FALSE	ebi-a-GCST90038686	5	54524093	0.000963401	484598	0.97	Osteoarthritis	Osteoarthritis	Osteoarthritis || ||	TRUE	igd	NA	NA	NA	NA	NA	NA	NA	54524093	2.64e-11	0.0233287	31026	5	eqtl-a-ENSG00000164512	ANKRD55	TRUE	reported	textfile	2	1	TRUE
rs12519586	C	G	C	G	-0.277242	0.000116661	0.181717	0.216363	FALSE	TRUE	FALSE	ebi-a-GCST90038686	5	55429800	0.000704096	484598	0.87	Osteoarthritis	Osteoarthritis	Osteoarthritis || ||	TRUE	igd	NA	NA	NA	NA	NA	NA	NA	55429800	8.7e-74	0.0152572	22757	5	eqtl-a-ENSG00000164512	ANKRD55	TRUE	reported	textfile	2	1	TRUE
rs3184504	C	T	C	T	-0.0784048	-0.000113463	0.542056	0.535559	FALSE	FALSE	FALSE	ebi-a-GCST90038686	12	111884608	0.00055494	484598	0.83	Osteoarthritis	Osteoarthritis	Osteoarthritis || ||	TRUE	igd	NA	NA	NA	NA	NA	NA	NA	111884608	4.91e-11	0.0119276	28204	12	eqtl-a-ENSG00000164512	ANKRD55	TRUE	reported	textfile	2	1	TRUE
rs3774959	A	G	A	G	0.126657	-9.53e-05	0.352643	0.37045	FALSE	FALSE	FALSE	ebi-a-GCST90038686	4	103511114	0.000566246	484598	0.86	Osteoarthritis	Osteoarthritis	Osteoarthritis || ||	TRUE	igd	NA	NA	NA	NA	NA	NA	NA	103511114	1.88e-24	0.0124111	31355	4	eqtl-a-ENSG00000164512	ANKRD55	TRUE	reported	textfile	2	1	TRUE
rs62361885	G	A	G	A	-0.173552	0.00136261	0.0405518	0.048978	FALSE	FALSE	FALSE	ebi-a-GCST90038686	5	55045907	0.00126268	484598	0.28	Osteoarthritis	Osteoarthritis	Osteoarthritis || ||	TRUE	igd	NA	NA	NA	NA	NA	NA	NA	55045907	8.48e-09	0.0301383	28929	5	eqtl-a-ENSG00000164512	ANKRD55	TRUE	reported	textfile	2	1	TRUE
rs637033	A	G	A	G	-0.183978	1.71e-05	0.474896	0.497925	FALSE	FALSE	FALSE	ebi-a-GCST90038686	5	55567861	0.000569669	484598	0.97	Osteoarthritis	Osteoarthritis	Osteoarthritis || ||	TRUE	igd	NA	NA	NA	NA	NA	NA	NA	55567861	1.19e-54	0.0118175	30315	5	eqtl-a-ENSG00000164512	ANKRD55	TRUE	reported	textfile	2	1	TRUE
rs6457374	T	C	T	C	-0.0914388	-0.000299855	0.754006	0.70906	FALSE	FALSE	FALSE	ebi-a-GCST90038686	6	31272261	0.000604858	484598	0.62	Osteoarthritis	Osteoarthritis	Osteoarthritis || ||	TRUE	igd	NA	NA	NA	NA	NA	NA	NA	31272261	3.43e-11	0.0137981	30389	6	eqtl-a-ENSG00000164512	ANKRD55	TRUE	reported	textfile	2	1	TRUE
rs72928038	A	G	A	G	-0.117706	0.00137006	0.158151	0.172131	FALSE	FALSE	FALSE	ebi-a-GCST90038686	6	90976768	0.000723992	484598	0.0580003	Osteoarthritis	Osteoarthritis	Osteoarthritis || ||	TRUE	igd	NA	NA	NA	NA	NA	NA	NA	90976768	4.84e-13	0.0162813	28899	6	eqtl-a-ENSG00000164512	ANKRD55	TRUE	reported	textfile	2	1	TRUE
rs8078723	C	T	C	T	-0.0713998	0.000353312	0.379928	0.384008	FALSE	FALSE	FALSE	ebi-a-GCST90038686	17	38166879	0.000560779	484598	0.53	Osteoarthritis	Osteoarthritis	Osteoarthritis || ||	TRUE	igd	NA	NA	NA	NA	NA	NA	NA	38166879	5.55e-09	0.0122476	31470	17	eqtl-a-ENSG00000164512	ANKRD55	TRUE	reported	textfile	2	1	TRUE
rs917116	G	T	G	T	-0.14661	0.000216774	0.250264	0.232414	FALSE	FALSE	FALSE	ebi-a-GCST90038686	7	28172739	0.000664209	484598	0.74	Osteoarthritis	Osteoarthritis	Osteoarthritis || ||	TRUE	igd	NA	NA	NA	NA	NA	NA	NA	28172739	8.79e-27	0.0136846	31355	7	eqtl-a-ENSG00000164512	ANKRD55	TRUE	reported	textfile	2	1	TRUE
rs9525625	C	T	C	T	0.0740444	-0.000932452	0.522329	0.522902	FALSE	FALSE	FALSE	ebi-a-GCST90038686	13	43018030	0.000547623	484598	0.0860003	Osteoarthritis	Osteoarthritis	Osteoarthritis || ||	TRUE	igd	NA	NA	NA	NA	NA	NA	NA	43018030	4.88e-10	0.0118991	31355	13	eqtl-a-ENSG00000164512	ANKRD55	TRUE	reported	textfile	2	1	TRUE
rs10042175	T	C	T	C	-0.165497	-0.000812377	0.271998	0.273449	FALSE	FALSE	FALSE	ebi-a-GCST90038686	5	80485585	0.000615887	484598	0.19	Osteoarthritis	Osteoarthritis	Osteoarthritis || ||	TRUE	igd	NA	NA	NA	NA	NA	NA	NA	80485585	1.56e-35	0.0133023	31566	5	eqtl-a-ENSG00000189127	ANKRD34B	TRUE	reported	textfile	2	1	TRUE
rs115269365	C	A	C	A	-0.589905	0.00277536	0.013464	0.014661	FALSE	FALSE	FALSE	ebi-a-GCST90038686	5	80008324	0.0023421	484598	0.23	Osteoarthritis	Osteoarthritis	Osteoarthritis || ||	TRUE	igd	NA	NA	NA	NA	NA	NA	NA	80008324	1.74e-30	0.0514025	17194	5	eqtl-a-ENSG00000189127	ANKRD34B	TRUE	reported	textfile	2	1	TRUE
rs2239630	G	A	G	A	-0.0913311	3.68e-05	0.519173	0.545703	FALSE	FALSE	FALSE	ebi-a-GCST90038686	14	23589349	0.000554293	484598	0.94	Osteoarthritis	Osteoarthritis	Osteoarthritis || ||	TRUE	igd	NA	NA	NA	NA	NA	NA	NA	23589349	1.56e-14	0.0118874	31569	14	eqtl-a-ENSG00000189127	ANKRD34B	TRUE	reported	textfile	2	1	TRUE
rs2405875	C	T	C	T	-0.568474	-0.00130255	0.233526	0.174565	FALSE	FALSE	FALSE	ebi-a-GCST90038686	5	79950708	0.000836772	484598	0.12	Osteoarthritis	Osteoarthritis	Osteoarthritis || ||	TRUE	igd	NA	NA	NA	NA	NA	NA	NA	79950708	1e-200	0.0132291	26563	5	eqtl-a-ENSG00000189127	ANKRD34B	TRUE	reported	textfile	2	1	TRUE
rs2434287	C	A	C	A	-0.0945876	0.00137961	0.620824	0.624619	FALSE	FALSE	FALSE	ebi-a-GCST90038686	5	79392030	0.00056613	484598	0.015	Osteoarthritis	Osteoarthritis	Osteoarthritis || ||	TRUE	igd	NA	NA	NA	NA	NA	NA	NA	79392030	1.1e-14	0.0122412	31684	5	eqtl-a-ENSG00000189127	ANKRD34B	TRUE	reported	textfile	2	1	TRUE
rs55792251	G	A	G	A	0.0929474	-0.000476086	0.230543	0.24177	FALSE	FALSE	FALSE	ebi-a-GCST90038686	5	80240057	0.000641553	484598	0.450001	Osteoarthritis	Osteoarthritis	Osteoarthritis || ||	TRUE	igd	NA	NA	NA	NA	NA	NA	NA	80240057	4.47e-11	0.0141094	31569	5	eqtl-a-ENSG00000189127	ANKRD34B	TRUE	reported	textfile	2	1	TRUE
rs6861026	A	G	A	G	-0.392738	-0.000872097	0.303168	0.30133	FALSE	FALSE	FALSE	ebi-a-GCST90038686	5	79681727	0.000600663	484598	0.15	Osteoarthritis	Osteoarthritis	Osteoarthritis || ||	TRUE	igd	NA	NA	NA	NA	NA	NA	NA	79681727	1e-200	0.01252	31684	5	eqtl-a-ENSG00000189127	ANKRD34B	TRUE	reported	textfile	2	1	TRUE
rs7846314	T	A	T	A	0.132761	0.000461259	0.178349	0.191446	FALSE	TRUE	FALSE	ebi-a-GCST90038686	8	61650831	0.00069647	484598	0.5	Osteoarthritis	Osteoarthritis	Osteoarthritis || ||	TRUE	igd	NA	NA	NA	NA	NA	NA	NA	61650831	1.12e-17	0.0155075	31569	8	eqtl-a-ENSG00000189127	ANKRD34B	TRUE	reported	textfile	2	1	TRUE
rs1004257	T	C	T	C	-0.157842	0.0020218	0.0516384	0.054667	FALSE	FALSE	FALSE	ebi-a-GCST90038686	1	185472366	0.00121876	484598	0.0949992	Osteoarthritis	Osteoarthritis	Osteoarthritis || ||	TRUE	igd	NA	NA	NA	NA	NA	NA	NA	185472366	4.2e-09	0.0268621	31014	1	eqtl-a-ENSG00000116679	IVNS1ABP	TRUE	reported	textfile	2	1	TRUE
rs12025737	T	A	T	A	0.0977904	0.000266959	0.369894	0.375277	FALSE	TRUE	FALSE	ebi-a-GCST90038686	1	185077564	0.000568481	484598	0.64	Osteoarthritis	Osteoarthritis	Osteoarthritis || ||	TRUE	igd	NA	NA	NA	NA	NA	NA	NA	185077564	1.87e-15	0.0123007	30932	1	eqtl-a-ENSG00000116679	IVNS1ABP	TRUE	reported	textfile	2	1	TRUE
rs4651272	A	G	A	G	0.320871	-0.000197649	0.239844	0.231575	FALSE	FALSE	FALSE	ebi-a-GCST90038686	1	185543071	0.000647139	484598	0.77	Osteoarthritis	Osteoarthritis	Osteoarthritis || ||	TRUE	igd	NA	NA	NA	NA	NA	NA	NA	185543071	9.42e-122	0.0136748	31470	1	eqtl-a-ENSG00000116679	IVNS1ABP	TRUE	reported	textfile	2	1	TRUE
rs56330463	C	T	C	T	-0.104868	-0.000566318	0.582097	0.558098	FALSE	FALSE	FALSE	ebi-a-GCST90038686	5	148200011	0.000555506	484598	0.31	Osteoarthritis	Osteoarthritis	Osteoarthritis || ||	TRUE	igd	NA	NA	NA	NA	NA	NA	NA	148200011	2.94e-18	0.0120349	31355	5	eqtl-a-ENSG00000116679	IVNS1ABP	TRUE	reported	textfile	2	1	TRUE
rs6693836	A	G	A	G	0.224499	0.000962621	0.653557	0.638546	FALSE	FALSE	FALSE	ebi-a-GCST90038686	1	185411306	0.000571117	484598	0.0899995	Osteoarthritis	Osteoarthritis	Osteoarthritis || ||	TRUE	igd	NA	NA	NA	NA	NA	NA	NA	185411306	1.13e-73	0.0123644	31470	1	eqtl-a-ENSG00000116679	IVNS1ABP	TRUE	reported	textfile	2	1	TRUE
rs9420589	T	G	T	G	0.0746772	0.00077245	0.428682	0.421992	FALSE	FALSE	FALSE	ebi-a-GCST90038686	10	94450233	0.000556443	484598	0.16	Osteoarthritis	Osteoarthritis	Osteoarthritis || ||	TRUE	igd	NA	NA	NA	NA	NA	NA	NA	94450233	5.04e-10	0.01201	31270	10	eqtl-a-ENSG00000116679	IVNS1ABP	TRUE	reported	textfile	2	1	TRUE
rs10042649	G	A	G	A	0.223951	-0.00025574	0.443276	0.456311	FALSE	FALSE	FALSE	ebi-a-GCST90038686	5	175549011	0.000557581	484598	0.630001	Osteoarthritis	Osteoarthritis	Osteoarthritis || ||	TRUE	igd	NA	NA	NA	NA	NA	NA	NA	175549011	6.71e-80	0.0118316	28134	5	eqtl-a-ENSG00000122203	KIAA1191	TRUE	reported	textfile	2	1	TRUE
rs12485738	G	A	G	A	0.0680165	0.000710866	0.639877	0.626591	FALSE	FALSE	FALSE	ebi-a-GCST90038686	3	56865776	0.000563006	484598	0.22	Osteoarthritis	Osteoarthritis	Osteoarthritis || ||	TRUE	igd	NA	NA	NA	NA	NA	NA	NA	56865776	3.98e-08	0.0123853	31300	3	eqtl-a-ENSG00000122203	KIAA1191	TRUE	reported	textfile	2	1	TRUE
rs73803606	T	C	T	C	-0.576094	-0.000918615	0.0574394	0.054083	FALSE	FALSE	FALSE	ebi-a-GCST90038686	5	175788955	0.00121033	484598	0.44	Osteoarthritis	Osteoarthritis	Osteoarthritis || ||	TRUE	igd	NA	NA	NA	NA	NA	NA	NA	175788955	1.94e-116	0.0251153	31233	5	eqtl-a-ENSG00000122203	KIAA1191	TRUE	reported	textfile	2	1	TRUE
rs10043393	C	G	C	G	-0.133502	0.000691474	0.198041	0.198794	FALSE	TRUE	FALSE	ebi-a-GCST90038686	5	153812047	0.000684665	484598	0.31	Osteoarthritis	Osteoarthritis	Osteoarthritis || ||	TRUE	igd	NA	NA	NA	NA	NA	NA	NA	153812047	3.11e-19	0.0148922	26492	5	eqtl-a-ENSG00000170271	FAXDC2	TRUE	reported	textfile	2	1	TRUE
rs10056457	A	G	A	G	0.253124	0.00115737	0.0297737	0.024216	FALSE	FALSE	FALSE	ebi-a-GCST90038686	5	154483384	0.00181219	484598	0.52	Osteoarthritis	Osteoarthritis	Osteoarthritis || ||	TRUE	igd	NA	NA	NA	NA	NA	NA	NA	154483384	4.43e-13	0.0349531	26164	5	eqtl-a-ENSG00000170271	FAXDC2	TRUE	reported	textfile	2	1	TRUE
rs113450140	G	A	G	A	-0.470443	0.000809429	0.0215146	0.022094	FALSE	FALSE	FALSE	ebi-a-GCST90038686	5	154201832	0.00188787	484598	0.67	Osteoarthritis	Osteoarthritis	Osteoarthritis || ||	TRUE	igd	NA	NA	NA	NA	NA	NA	NA	154201832	1.02e-30	0.0408289	11620	5	eqtl-a-ENSG00000170271	FAXDC2	TRUE	reported	textfile	2	1	TRUE
rs11602954	A	G	A	G	0.0885916	0.000456712	0.211758	0.219048	FALSE	FALSE	FALSE	ebi-a-GCST90038686	11	202856	0.000658873	484598	0.49	Osteoarthritis	Osteoarthritis	Osteoarthritis || ||	TRUE	igd	NA	NA	NA	NA	NA	NA	NA	202856	1.13e-09	0.0145487	26110	11	eqtl-a-ENSG00000170271	FAXDC2	TRUE	reported	textfile	2	1	TRUE
rs13170484	A	G	A	G	0.374306	0.000261277	0.412536	0.393976	FALSE	FALSE	FALSE	ebi-a-GCST90038686	5	154052668	0.000568805	484598	0.649999	Osteoarthritis	Osteoarthritis	Osteoarthritis || ||	TRUE	igd	NA	NA	NA	NA	NA	NA	NA	154052668	1e-200	0.0116722	25742	5	eqtl-a-ENSG00000170271	FAXDC2	TRUE	reported	textfile	2	1	TRUE
rs1354034	C	T	C	T	0.194718	0.000401908	0.618137	0.590753	FALSE	FALSE	FALSE	ebi-a-GCST90038686	3	56849749	0.000556454	484598	0.48	Osteoarthritis	Osteoarthritis	Osteoarthritis || ||	TRUE	igd	NA	NA	NA	NA	NA	NA	NA	56849749	6.8e-58	0.0121402	26609	3	eqtl-a-ENSG00000170271	FAXDC2	TRUE	reported	textfile	2	1	TRUE
rs189615095	T	C	T	C	-0.513067	0.00146723	0.0163593	0.017114	FALSE	FALSE	FALSE	ebi-a-GCST90038686	5	154374153	0.00215226	484598	0.5	Osteoarthritis	Osteoarthritis	Osteoarthritis || ||	TRUE	igd	NA	NA	NA	NA	NA	NA	NA	154374153	4.66e-28	0.0467193	20875	5	eqtl-a-ENSG00000170271	FAXDC2	TRUE	reported	textfile	2	1	TRUE
rs255531	T	C	T	C	-0.413368	-0.00222135	0.0284874	0.014926	FALSE	FALSE	FALSE	ebi-a-GCST90038686	5	154175369	0.0022636	484598	0.33	Osteoarthritis	Osteoarthritis	Osteoarthritis || ||	TRUE	igd	NA	NA	NA	NA	NA	NA	NA	154175369	3.69e-31	0.0356066	21413	5	eqtl-a-ENSG00000170271	FAXDC2	TRUE	reported	textfile	2	1	TRUE
rs35033748	C	T	C	T	0.282132	-0.000449263	0.215702	0.211992	FALSE	FALSE	FALSE	ebi-a-GCST90038686	17	27179590	0.000668336	484598	0.5	Osteoarthritis	Osteoarthritis	Osteoarthritis || ||	TRUE	igd	NA	NA	NA	NA	NA	NA	NA	27179590	5.94e-87	0.0142741	22249	17	eqtl-a-ENSG00000170271	FAXDC2	TRUE	reported	textfile	2	1	TRUE
rs3811444	T	C	T	C	-0.103822	0.000641531	0.337611	0.329046	FALSE	FALSE	FALSE	ebi-a-GCST90038686	1	248039451	0.000580986	484598	0.27	Osteoarthritis	Osteoarthritis	Osteoarthritis || ||	TRUE	igd	NA	NA	NA	NA	NA	NA	NA	248039451	1.35e-16	0.0125554	26609	1	eqtl-a-ENSG00000170271	FAXDC2	TRUE	reported	textfile	2	1	TRUE
rs55767292	T	C	T	C	-0.332461	0.00147387	0.0278241	0.03054	FALSE	FALSE	FALSE	ebi-a-GCST90038686	5	154134418	0.00162691	484598	0.36	Osteoarthritis	Osteoarthritis	Osteoarthritis || ||	TRUE	igd	NA	NA	NA	NA	NA	NA	NA	154134418	3.12e-20	0.0360794	22211	5	eqtl-a-ENSG00000170271	FAXDC2	TRUE	reported	textfile	2	1	TRUE
rs605066	T	C	T	C	0.0835252	0.000620667	0.568924	0.588473	FALSE	FALSE	FALSE	ebi-a-GCST90038686	6	139829666	0.00055444	484598	0.26	Osteoarthritis	Osteoarthritis	Osteoarthritis || ||	TRUE	igd	NA	NA	NA	NA	NA	NA	NA	139829666	3.36e-12	0.0119976	26494	6	eqtl-a-ENSG00000170271	FAXDC2	TRUE	reported	textfile	2	1	TRUE
rs6084653	G	C	G	C	0.104337	-8.34e-05	0.36636	0.374417	FALSE	TRUE	FALSE	ebi-a-GCST90038686	20	4157072	0.000570777	484598	0.88	Osteoarthritis	Osteoarthritis	Osteoarthritis || ||	TRUE	igd	NA	NA	NA	NA	NA	NA	NA	4157072	2.5e-17	0.0123217	26494	20	eqtl-a-ENSG00000170271	FAXDC2	TRUE	reported	textfile	2	1	TRUE
rs6459467	A	G	A	G	-0.0668727	0.000585565	0.440396	0.400068	FALSE	FALSE	FALSE	ebi-a-GCST90038686	6	16288192	0.000565906	484598	0.3	Osteoarthritis	Osteoarthritis	Osteoarthritis || ||	TRUE	igd	NA	NA	NA	NA	NA	NA	NA	16288192	2.35e-08	0.0119758	26609	6	eqtl-a-ENSG00000170271	FAXDC2	TRUE	reported	textfile	2	1	TRUE
rs6592965	A	G	A	G	-0.161725	-0.000174191	0.449532	0.45541	FALSE	FALSE	FALSE	ebi-a-GCST90038686	7	50427982	0.000549157	484598	0.760001	Osteoarthritis	Osteoarthritis	Osteoarthritis || ||	TRUE	igd	NA	NA	NA	NA	NA	NA	NA	50427982	3.72e-42	0.0118869	26609	7	eqtl-a-ENSG00000170271	FAXDC2	TRUE	reported	textfile	2	1	TRUE
rs1004607	G	A	G	A	0.30731	0.00142238	0.0177768	0.020737	FALSE	FALSE	FALSE	ebi-a-GCST90038686	1	160324855	0.00191584	484598	0.450001	Osteoarthritis	Osteoarthritis	Osteoarthritis || ||	TRUE	igd	NA	NA	NA	NA	NA	NA	NA	160324855	8.26e-12	0.0449672	20404	1	eqtl-a-ENSG00000132681	ATP1A4	TRUE	reported	textfile	2	1	TRUE
rs10158799	T	C	T	C	0.496866	0.000472937	0.276138	0.278718	FALSE	FALSE	FALSE	ebi-a-GCST90038686	1	160135787	0.000621133	484598	0.450001	Osteoarthritis	Osteoarthritis	Osteoarthritis || ||	TRUE	igd	NA	NA	NA	NA	NA	NA	NA	160135787	1e-200	0.0126383	30077	1	eqtl-a-ENSG00000132681	ATP1A4	TRUE	reported	textfile	2	1	TRUE
rs112994245	A	G	A	G	-0.18601	0.000322797	0.0643044	0.069213	FALSE	FALSE	FALSE	ebi-a-GCST90038686	1	160148360	0.00108	484598	0.760001	Osteoarthritis	Osteoarthritis	Osteoarthritis || ||	TRUE	igd	NA	NA	NA	NA	NA	NA	NA	160148360	1.56e-14	0.0242131	30742	1	eqtl-a-ENSG00000132681	ATP1A4	TRUE	reported	textfile	2	1	TRUE
rs1004607	G	A	G	A	0.34014	0.00142238	0.0177768	0.020737	FALSE	FALSE	FALSE	ebi-a-GCST90038686	1	160324855	0.00191584	484598	0.450001	Osteoarthritis	Osteoarthritis	Osteoarthritis || ||	TRUE	igd	NA	NA	NA	NA	NA	NA	NA	160324855	3.82e-14	0.0449504	20404	1	eqtl-a-ENSG00000143318	CASQ1	TRUE	reported	textfile	2	1	TRUE
rs10158799	T	C	T	C	0.56875	0.000472937	0.276138	0.278718	FALSE	FALSE	FALSE	ebi-a-GCST90038686	1	160135787	0.000621133	484598	0.450001	Osteoarthritis	Osteoarthritis	Osteoarthritis || ||	TRUE	igd	NA	NA	NA	NA	NA	NA	NA	160135787	1e-200	0.0124218	30077	1	eqtl-a-ENSG00000143318	CASQ1	TRUE	reported	textfile	2	1	TRUE
rs60329960	A	C	A	C	0.215948	-0.000377041	0.0366081	0.040392	FALSE	FALSE	FALSE	ebi-a-GCST90038686	1	159938523	0.00142739	484598	0.8	Osteoarthritis	Osteoarthritis	Osteoarthritis || ||	TRUE	igd	NA	NA	NA	NA	NA	NA	NA	159938523	8.79e-12	0.0316402	30329	1	eqtl-a-ENSG00000143318	CASQ1	TRUE	reported	textfile	2	1	TRUE
rs61803840	G	A	G	A	-0.128022	0.000254016	0.220451	0.233024	FALSE	FALSE	FALSE	ebi-a-GCST90038686	1	160153980	0.000656118	484598	0.7	Osteoarthritis	Osteoarthritis	Osteoarthritis || ||	TRUE	igd	NA	NA	NA	NA	NA	NA	NA	160153980	3.81e-19	0.0143166	31142	1	eqtl-a-ENSG00000143318	CASQ1	TRUE	reported	textfile	2	1	TRUE
rs79862033	C	T	C	T	-0.213085	0.00146876	0.0259185	0.021815	FALSE	FALSE	FALSE	ebi-a-GCST90038686	1	160056782	0.00189281	484598	0.44	Osteoarthritis	Osteoarthritis	Osteoarthritis || ||	TRUE	igd	NA	NA	NA	NA	NA	NA	NA	160056782	1.23e-08	0.0374148	26469	1	eqtl-a-ENSG00000143318	CASQ1	TRUE	reported	textfile	2	1	TRUE
rs10047462	T	G	T	G	0.0997048	0.00053788	0.87319	0.89914	FALSE	FALSE	FALSE	ebi-a-GCST90038686	11	116722041	0.000914973	484598	0.57	Osteoarthritis	Osteoarthritis	Osteoarthritis || ||	TRUE	igd	NA	NA	NA	NA	NA	NA	NA	116722041	2.4e-08	0.0178663	31185	11	eqtl-a-ENSG00000158715	SLC45A3	TRUE	reported	textfile	2	1	TRUE
rs11582805	T	C	T	C	-0.171096	0.000580382	0.447469	0.444185	FALSE	FALSE	FALSE	ebi-a-GCST90038686	1	205653056	0.000555575	484598	0.3	Osteoarthritis	Osteoarthritis	Osteoarthritis || ||	TRUE	igd	NA	NA	NA	NA	NA	NA	NA	205653056	5.28e-47	0.0118828	31231	1	eqtl-a-ENSG00000158715	SLC45A3	TRUE	reported	textfile	2	1	TRUE
rs1205896	A	G	A	G	0.0652704	0.000680518	0.490248	0.500264	FALSE	FALSE	FALSE	ebi-a-GCST90038686	6	22341469	0.000546236	484598	0.21	Osteoarthritis	Osteoarthritis	Osteoarthritis || ||	TRUE	igd	NA	NA	NA	NA	NA	NA	NA	22341469	4.07e-08	0.0118931	31684	6	eqtl-a-ENSG00000158715	SLC45A3	TRUE	reported	textfile	2	1	TRUE
rs4328821	G	A	G	A	-0.193503	-0.00031438	0.118714	0.111554	FALSE	FALSE	FALSE	ebi-a-GCST90038686	3	128316435	0.000866822	484598	0.719999	Osteoarthritis	Osteoarthritis	Osteoarthritis || ||	TRUE	igd	NA	NA	NA	NA	NA	NA	NA	128316435	4.68e-26	0.0183285	31185	3	eqtl-a-ENSG00000158715	SLC45A3	TRUE	reported	textfile	2	1	TRUE
rs4982731	T	C	T	C	0.119206	0.000198502	0.721775	0.727499	FALSE	FALSE	FALSE	ebi-a-GCST90038686	14	23585333	0.000619002	484598	0.75	Osteoarthritis	Osteoarthritis	Osteoarthritis || ||	TRUE	igd	NA	NA	NA	NA	NA	NA	NA	23585333	2.23e-19	0.0132435	31683	14	eqtl-a-ENSG00000158715	SLC45A3	TRUE	reported	textfile	2	1	TRUE
rs78744187	T	C	T	C	-0.230189	-0.000187937	0.0806295	0.079962	FALSE	FALSE	FALSE	ebi-a-GCST90038686	19	33754548	0.00100445	484598	0.84	Osteoarthritis	Osteoarthritis	Osteoarthritis || ||	TRUE	igd	NA	NA	NA	NA	NA	NA	NA	33754548	4.03e-26	0.0217741	23660	19	eqtl-a-ENSG00000158715	SLC45A3	TRUE	reported	textfile	2	1	TRUE
rs10048729	A	G	A	G	0.155245	-0.000430622	0.0952102	0.096906	FALSE	FALSE	FALSE	ebi-a-GCST90038686	2	69320563	0.000922839	484598	0.64	Osteoarthritis	Osteoarthritis	Osteoarthritis || ||	TRUE	igd	NA	NA	NA	NA	NA	NA	NA	69320563	1.7e-14	0.020236	31355	2	eqtl-a-ENSG00000198380	GFPT1	TRUE	reported	textfile	2	1	TRUE
rs142495061	C	T	C	T	-0.418392	0.002925	0.0212302	0.021163	FALSE	FALSE	FALSE	ebi-a-GCST90038686	2	69783133	0.0019366	484598	0.13	Osteoarthritis	Osteoarthritis	Osteoarthritis || ||	TRUE	igd	NA	NA	NA	NA	NA	NA	NA	69783133	2.68e-24	0.0411378	22760	2	eqtl-a-ENSG00000198380	GFPT1	TRUE	reported	textfile	2	1	TRUE
rs34820790	G	C	G	C	0.363383	0.00051982	0.396602	0.398734	FALSE	TRUE	FALSE	ebi-a-GCST90038686	2	69434487	0.000561663	484598	0.36	Osteoarthritis	Osteoarthritis	Osteoarthritis || ||	TRUE	igd	NA	NA	NA	NA	NA	NA	NA	69434487	1e-200	0.0117757	31351	2	eqtl-a-ENSG00000198380	GFPT1	TRUE	reported	textfile	2	1	TRUE
rs6546544	C	T	C	T	-0.335016	-0.000885603	0.138919	0.134644	FALSE	FALSE	FALSE	ebi-a-GCST90038686	2	69949316	0.000817799	484598	0.27	Osteoarthritis	Osteoarthritis	Osteoarthritis || ||	TRUE	igd	NA	NA	NA	NA	NA	NA	NA	69949316	1.08e-86	0.0169758	31470	2	eqtl-a-ENSG00000198380	GFPT1	TRUE	reported	textfile	2	1	TRUE
rs78297408	A	G	A	G	0.41994	0.00137811	0.0319748	0.039923	FALSE	FALSE	FALSE	ebi-a-GCST90038686	2	69874221	0.00139301	484598	0.34	Osteoarthritis	Osteoarthritis	Osteoarthritis || ||	TRUE	igd	NA	NA	NA	NA	NA	NA	NA	69874221	9.41e-36	0.0336445	30256	2	eqtl-a-ENSG00000198380	GFPT1	TRUE	reported	textfile	2	1	TRUE
rs80224464	C	A	C	A	-0.258327	0.00161766	0.0197688	0.01611	FALSE	FALSE	FALSE	ebi-a-GCST90038686	2	69644043	0.00223431	484598	0.47	Osteoarthritis	Osteoarthritis	Osteoarthritis || ||	TRUE	igd	NA	NA	NA	NA	NA	NA	NA	69644043	1.45e-09	0.0427	23412	2	eqtl-a-ENSG00000198380	GFPT1	TRUE	reported	textfile	2	1	TRUE
rs10052016	G	A	G	A	0.136201	0.000347129	0.250255	0.246633	FALSE	FALSE	FALSE	ebi-a-GCST90038686	5	1428111	0.000633392	484598	0.58	Osteoarthritis	Osteoarthritis	Osteoarthritis || ||	TRUE	igd	NA	NA	NA	NA	NA	NA	NA	1428111	2.59e-23	0.0136924	31184	5	eqtl-a-ENSG00000153395	LPCAT1	TRUE	reported	textfile	2	1	TRUE
rs149110519	T	C	T	C	0.191897	0.00175944	0.0526158	0.034126	FALSE	FALSE	FALSE	ebi-a-GCST90038686	6	144385777	0.00151281	484598	0.24	Osteoarthritis	Osteoarthritis	Osteoarthritis || ||	TRUE	igd	NA	NA	NA	NA	NA	NA	NA	144385777	5.52e-13	0.0266088	25735	6	eqtl-a-ENSG00000153395	LPCAT1	TRUE	reported	textfile	2	1	TRUE
rs10052080	G	A	G	A	-0.199113	0.00123893	0.136157	0.131767	FALSE	FALSE	FALSE	ebi-a-GCST90038686	5	150228833	0.000820386	484598	0.14	Osteoarthritis	Osteoarthritis	Osteoarthritis || ||	TRUE	igd	NA	NA	NA	NA	NA	NA	NA	150228833	9.6e-31	0.0172732	31684	5	eqtl-a-ENSG00000145908	ZNF300	TRUE	reported	textfile	2	1	TRUE
rs1578862	C	T	C	T	0.0917039	-0.000574378	0.362556	0.379374	FALSE	FALSE	FALSE	ebi-a-GCST90038686	1	247427617	0.000565324	484598	0.32	Osteoarthritis	Osteoarthritis	Osteoarthritis || ||	TRUE	igd	NA	NA	NA	NA	NA	NA	NA	247427617	1.16e-13	0.0123563	31684	1	eqtl-a-ENSG00000145908	ZNF300	TRUE	reported	textfile	2	1	TRUE
rs2377585	G	T	G	T	-0.0905515	0.000582539	0.236697	0.267697	FALSE	FALSE	FALSE	ebi-a-GCST90038686	12	8932201	0.000617668	484598	0.35	Osteoarthritis	Osteoarthritis	Osteoarthritis || ||	TRUE	igd	NA	NA	NA	NA	NA	NA	NA	8932201	9.38e-11	0.0139816	31569	12	eqtl-a-ENSG00000145908	ZNF300	TRUE	reported	textfile	2	1	TRUE
rs1005254	T	C	T	C	0.123601	0.000793861	0.724506	0.739999	FALSE	FALSE	FALSE	ebi-a-GCST90038686	19	57081942	0.000623599	484598	0.2	Osteoarthritis	Osteoarthritis	Osteoarthritis || ||	TRUE	igd	NA	NA	NA	NA	NA	NA	NA	57081942	1.32e-20	0.0132813	23506	19	eqtl-a-ENSG00000256060	TRAPPC2B	TRUE	reported	textfile	2	1	TRUE
rs12977863	C	T	C	T	-0.158198	0.000805232	0.257398	0.267601	FALSE	FALSE	FALSE	ebi-a-GCST90038686	19	58702050	0.000618157	484598	0.19	Osteoarthritis	Osteoarthritis	Osteoarthritis || ||	TRUE	igd	NA	NA	NA	NA	NA	NA	NA	58702050	1.67e-31	0.013548	23513	19	eqtl-a-ENSG00000256060	TRAPPC2B	TRUE	reported	textfile	2	1	TRUE
rs13062095	C	T	C	T	0.391247	-0.000438899	0.350092	0.328238	FALSE	FALSE	FALSE	ebi-a-GCST90038686	3	101267385	0.000584958	484598	0.46	Osteoarthritis	Osteoarthritis	Osteoarthritis || ||	TRUE	igd	NA	NA	NA	NA	NA	NA	NA	101267385	1e-200	0.0120351	23513	3	eqtl-a-ENSG00000256060	TRAPPC2B	TRUE	reported	textfile	2	1	TRUE
rs74851517	A	G	A	G	-0.114097	-0.00076154	0.0949772	0.100862	FALSE	FALSE	FALSE	ebi-a-GCST90038686	19	57766301	0.000908235	484598	0.4	Osteoarthritis	Osteoarthritis	Osteoarthritis || ||	TRUE	igd	NA	NA	NA	NA	NA	NA	NA	57766301	1.84e-08	0.0202777	23299	19	eqtl-a-ENSG00000256060	TRAPPC2B	TRUE	reported	textfile	2	1	TRUE
rs862704	T	C	T	C	-0.526502	0.000188053	0.168734	0.170869	FALSE	FALSE	FALSE	ebi-a-GCST90038686	19	57865149	0.000724506	484598	0.79	Osteoarthritis	Osteoarthritis	Osteoarthritis || ||	TRUE	igd	NA	NA	NA	NA	NA	NA	NA	57865149	1e-200	0.0152614	23623	19	eqtl-a-ENSG00000256060	TRAPPC2B	TRUE	reported	textfile	2	1	TRUE
rs10053714	C	T	C	T	-0.221598	0.00134117	0.0563323	0.05287	FALSE	FALSE	FALSE	ebi-a-GCST90038686	5	180021099	0.00125035	484598	0.29	Osteoarthritis	Osteoarthritis	Osteoarthritis || ||	TRUE	igd	NA	NA	NA	NA	NA	NA	NA	180021099	7.5e-18	0.0257466	27752	5	eqtl-a-ENSG00000161055	SCGB3A1	TRUE	reported	textfile	2	1	TRUE
rs11744920	C	T	C	T	0.408408	-0.000829457	0.291219	0.310134	FALSE	FALSE	FALSE	ebi-a-GCST90038686	5	179879382	0.000594394	484598	0.16	Osteoarthritis	Osteoarthritis	Osteoarthritis || ||	TRUE	igd	NA	NA	NA	NA	NA	NA	NA	179879382	1e-200	0.0126412	27637	5	eqtl-a-ENSG00000161055	SCGB3A1	TRUE	reported	textfile	2	1	TRUE
rs11960332	A	G	A	G	-0.188419	-0.000734483	0.147715	0.142338	FALSE	FALSE	FALSE	ebi-a-GCST90038686	5	180071276	0.000782509	484598	0.35	Osteoarthritis	Osteoarthritis	Osteoarthritis || ||	TRUE	igd	NA	NA	NA	NA	NA	NA	NA	180071276	1.58e-29	0.016699	26572	5	eqtl-a-ENSG00000161055	SCGB3A1	TRUE	reported	textfile	2	1	TRUE
rs141094656	C	T	C	T	0.272977	0.00296587	0.0195137	0.013918	FALSE	FALSE	FALSE	ebi-a-GCST90038686	1	92753336	0.00243434	484598	0.23	Osteoarthritis	Osteoarthritis	Osteoarthritis || ||	TRUE	igd	NA	NA	NA	NA	NA	NA	NA	92753336	2.11e-10	0.0429669	21131	1	eqtl-a-ENSG00000161055	SCGB3A1	TRUE	reported	textfile	2	1	TRUE
rs6863987	T	C	T	C	0.302004	0.00094126	0.672248	0.657694	FALSE	FALSE	FALSE	ebi-a-GCST90038686	5	179893257	0.000576371	484598	0.0990011	Osteoarthritis	Osteoarthritis	Osteoarthritis || ||	TRUE	igd	NA	NA	NA	NA	NA	NA	NA	179893257	1.48e-130	0.0124222	30856	5	eqtl-a-ENSG00000161055	SCGB3A1	TRUE	reported	textfile	2	1	TRUE
rs7708253	A	G	A	G	-0.1013	-6.58e-05	0.116067	0.11821	FALSE	FALSE	FALSE	ebi-a-GCST90038686	5	180195525	0.000861709	484598	0.94	Osteoarthritis	Osteoarthritis	Osteoarthritis || ||	TRUE	igd	NA	NA	NA	NA	NA	NA	NA	180195525	4.83e-08	0.0185619	30730	5	eqtl-a-ENSG00000161055	SCGB3A1	TRUE	reported	textfile	2	1	TRUE
rs1005511	T	C	T	C	0.377436	0.000874742	0.342196	0.31125	FALSE	FALSE	FALSE	ebi-a-GCST90038686	11	57366656	0.000593046	484598	0.14	Osteoarthritis	Osteoarthritis	Osteoarthritis || ||	TRUE	igd	NA	NA	NA	NA	NA	NA	NA	57366656	1e-200	0.0121357	31684	11	eqtl-a-ENSG00000156603	MED19	TRUE	reported	textfile	2	1	TRUE
rs117152425	A	G	A	G	-0.203131	0.0012145	0.042466	0.044073	FALSE	FALSE	FALSE	ebi-a-GCST90038686	11	56995534	0.00132849	484598	0.35	Osteoarthritis	Osteoarthritis	Osteoarthritis || ||	TRUE	igd	NA	NA	NA	NA	NA	NA	NA	56995534	5.43e-12	0.0294657	29836	11	eqtl-a-ENSG00000156603	MED19	TRUE	reported	textfile	2	1	TRUE
rs142125029	A	C	A	C	-0.462755	-0.000380893	0.0360827	0.024461	FALSE	FALSE	FALSE	ebi-a-GCST90038686	11	58220075	0.00180879	484598	0.82	Osteoarthritis	Osteoarthritis	Osteoarthritis || ||	TRUE	igd	NA	NA	NA	NA	NA	NA	NA	58220075	2.44e-48	0.031675	26886	11	eqtl-a-ENSG00000156603	MED19	TRUE	reported	textfile	2	1	TRUE
rs56088923	G	T	G	T	0.639546	-0.00282749	0.0515327	0.052539	FALSE	FALSE	FALSE	ebi-a-GCST90038686	11	57472185	0.00122891	484598	0.0219999	Osteoarthritis	Osteoarthritis	Osteoarthritis || ||	TRUE	igd	NA	NA	NA	NA	NA	NA	NA	57472185	7.33e-130	0.0263774	29836	11	eqtl-a-ENSG00000156603	MED19	TRUE	reported	textfile	2	1	TRUE
rs56274648	A	G	A	G	0.290253	0.000555272	0.0186216	0.028633	FALSE	FALSE	FALSE	ebi-a-GCST90038686	11	57033002	0.00170131	484598	0.75	Osteoarthritis	Osteoarthritis	Osteoarthritis || ||	TRUE	igd	NA	NA	NA	NA	NA	NA	NA	57033002	4.03e-11	0.0439591	13882	11	eqtl-a-ENSG00000156603	MED19	TRUE	reported	textfile	2	1	TRUE
rs61905279	C	T	C	T	-0.348727	0.000263123	0.036509	0.028862	FALSE	FALSE	FALSE	ebi-a-GCST90038686	11	57744491	0.00162541	484598	0.89	Osteoarthritis	Osteoarthritis	Osteoarthritis || ||	TRUE	igd	NA	NA	NA	NA	NA	NA	NA	57744491	2.55e-28	0.0315977	29836	11	eqtl-a-ENSG00000156603	MED19	TRUE	reported	textfile	2	1	TRUE
rs1005573	T	C	T	C	-0.266179	0.000258414	0.686569	0.696711	FALSE	FALSE	FALSE	ebi-a-GCST90038686	21	34398716	0.000597567	484598	0.67	Osteoarthritis	Osteoarthritis	Osteoarthritis || ||	TRUE	igd	NA	NA	NA	NA	NA	NA	NA	34398716	1.5e-98	0.012633	31457	21	eqtl-a-ENSG00000184221	OLIG1	TRUE	reported	textfile	2	1	TRUE
rs1013059	T	C	T	C	0.212739	0.0005138	0.565204	0.546101	FALSE	FALSE	FALSE	ebi-a-GCST90038686	21	34510880	0.000547168	484598	0.36	Osteoarthritis	Osteoarthritis	Osteoarthritis || ||	TRUE	igd	NA	NA	NA	NA	NA	NA	NA	34510880	8.26e-72	0.0118717	31470	21	eqtl-a-ENSG00000184221	OLIG1	TRUE	reported	textfile	2	1	TRUE
rs111313469	A	G	A	G	-0.127427	0.000316514	0.16941	0.175454	FALSE	FALSE	FALSE	ebi-a-GCST90038686	21	34517065	0.000717647	484598	0.649999	Osteoarthritis	Osteoarthritis	Osteoarthritis || ||	TRUE	igd	NA	NA	NA	NA	NA	NA	NA	34517065	8.29e-16	0.0158302	31468	21	eqtl-a-ENSG00000184221	OLIG1	TRUE	reported	textfile	2	1	TRUE
rs141094656	C	T	C	T	0.295565	0.00296587	0.0195137	0.013918	FALSE	FALSE	FALSE	ebi-a-GCST90038686	1	92753336	0.00243434	484598	0.23	Osteoarthritis	Osteoarthritis	Osteoarthritis || ||	TRUE	igd	NA	NA	NA	NA	NA	NA	NA	92753336	5.96e-12	0.0429563	21629	1	eqtl-a-ENSG00000184221	OLIG1	TRUE	reported	textfile	2	1	TRUE
rs2293889	G	T	G	T	-0.0993063	-1.43e-05	0.600603	0.576907	FALSE	FALSE	FALSE	ebi-a-GCST90038686	8	116599199	0.000555944	484598	0.99	Osteoarthritis	Osteoarthritis	Osteoarthritis || ||	TRUE	igd	NA	NA	NA	NA	NA	NA	NA	116599199	2.59e-16	0.0121232	30578	8	eqtl-a-ENSG00000184221	OLIG1	TRUE	reported	textfile	2	1	TRUE
rs2833994	G	A	G	A	-0.165642	0.000566594	0.563158	0.595557	FALSE	FALSE	FALSE	ebi-a-GCST90038686	21	34266735	0.000556334	484598	0.31	Osteoarthritis	Osteoarthritis	Osteoarthritis || ||	TRUE	igd	NA	NA	NA	NA	NA	NA	NA	34266735	6.51e-44	0.0119183	31465	21	eqtl-a-ENSG00000184221	OLIG1	TRUE	reported	textfile	2	1	TRUE
rs56330463	C	T	C	T	0.0737155	-0.000566318	0.582097	0.558098	FALSE	FALSE	FALSE	ebi-a-GCST90038686	5	148200011	0.000555506	484598	0.31	Osteoarthritis	Osteoarthritis	Osteoarthritis || ||	TRUE	igd	NA	NA	NA	NA	NA	NA	NA	148200011	9.55e-10	0.0120513	31470	5	eqtl-a-ENSG00000184221	OLIG1	TRUE	reported	textfile	2	1	TRUE
rs62216115	A	G	A	G	0.459128	0.000327081	0.184596	0.187045	FALSE	FALSE	FALSE	ebi-a-GCST90038686	21	34402457	0.000709137	484598	0.649999	Osteoarthritis	Osteoarthritis	Osteoarthritis || ||	TRUE	igd	NA	NA	NA	NA	NA	NA	NA	34402457	1e-200	0.014846	29978	21	eqtl-a-ENSG00000184221	OLIG1	TRUE	reported	textfile	2	1	TRUE
rs10055872	C	A	C	A	0.0688525	-0.000254193	0.507723	0.533835	FALSE	FALSE	FALSE	ebi-a-GCST90038686	5	6310014	0.000548495	484598	0.64	Osteoarthritis	Osteoarthritis	Osteoarthritis || ||	TRUE	igd	NA	NA	NA	NA	NA	NA	NA	6310014	7.02e-09	0.0118908	24865	5	eqtl-a-ENSG00000250490	LINC02145	TRUE	reported	textfile	2	1	TRUE
rs16877282	A	G	A	G	-0.313785	-0.000658272	0.0853311	0.085744	FALSE	FALSE	FALSE	ebi-a-GCST90038686	5	6415844	0.000975777	484598	0.5	Osteoarthritis	Osteoarthritis	Osteoarthritis || ||	TRUE	igd	NA	NA	NA	NA	NA	NA	NA	6415844	7.65e-50	0.0211395	24536	5	eqtl-a-ENSG00000250490	LINC02145	TRUE	reported	textfile	2	1	TRUE
rs4701724	C	T	C	T	-0.399744	7.55e-06	0.491619	0.484356	FALSE	FALSE	FALSE	ebi-a-GCST90038686	5	6365689	0.000545591	484598	0.98	Osteoarthritis	Osteoarthritis	Osteoarthritis || ||	TRUE	igd	NA	NA	NA	NA	NA	NA	NA	6365689	1e-200	0.0114198	24865	5	eqtl-a-ENSG00000250490	LINC02145	TRUE	reported	textfile	2	1	TRUE
rs10056001	G	T	G	T	-0.406272	-0.000797724	0.322139	0.318008	FALSE	FALSE	FALSE	ebi-a-GCST90038686	5	36685798	0.000589465	484598	0.18	Osteoarthritis	Osteoarthritis	Osteoarthritis || ||	TRUE	igd	NA	NA	NA	NA	NA	NA	NA	36685798	1e-200	0.0122689	5495	5	eqtl-a-ENSG00000250155	SLC1A3-AS1	TRUE	reported	textfile	2	1	TRUE
rs115579245	A	C	A	C	-0.220935	0.000874572	0.0418132	0.036594	FALSE	FALSE	FALSE	ebi-a-GCST90038686	5	36732366	0.00145526	484598	0.55	Osteoarthritis	Osteoarthritis	Osteoarthritis || ||	TRUE	igd	NA	NA	NA	NA	NA	NA	NA	36732366	9.69e-14	0.0296764	5501	5	eqtl-a-ENSG00000250155	SLC1A3-AS1	TRUE	reported	textfile	2	1	TRUE
rs4869501	C	T	C	T	-0.262297	0.00161663	0.209052	0.22327	FALSE	FALSE	FALSE	ebi-a-GCST90038686	5	37397175	0.000662466	484598	0.015	Osteoarthritis	Osteoarthritis	Osteoarthritis || ||	TRUE	igd	NA	NA	NA	NA	NA	NA	NA	37397175	1.92e-73	0.0144693	5498	5	eqtl-a-ENSG00000250155	SLC1A3-AS1	TRUE	reported	textfile	2	1	TRUE
rs75783542	T	C	T	C	-0.216669	-0.000122324	0.0839802	0.088896	FALSE	FALSE	FALSE	ebi-a-GCST90038686	5	36660560	0.000966189	484598	0.89	Osteoarthritis	Osteoarthritis	Osteoarthritis || ||	TRUE	igd	NA	NA	NA	NA	NA	NA	NA	36660560	3.91e-24	0.0213811	5502	5	eqtl-a-ENSG00000250155	SLC1A3-AS1	TRUE	reported	textfile	2	1	TRUE
rs10056271	A	C	A	C	0.624761	-0.000797986	0.0856798	0.088731	FALSE	FALSE	FALSE	ebi-a-GCST90038686	5	101553800	0.000959569	484598	0.4	Osteoarthritis	Osteoarthritis	Osteoarthritis || ||	TRUE	igd	NA	NA	NA	NA	NA	NA	NA	101553800	1e-200	0.0206041	31355	5	eqtl-a-ENSG00000145730	PAM	TRUE	reported	textfile	2	1	TRUE
rs116018409	T	C	T	C	-0.570037	-0.00208157	0.0274243	0.030618	FALSE	FALSE	FALSE	ebi-a-GCST90038686	5	101980833	0.00162331	484598	0.2	Osteoarthritis	Osteoarthritis	Osteoarthritis || ||	TRUE	igd	NA	NA	NA	NA	NA	NA	NA	101980833	4.31e-56	0.0361258	26867	5	eqtl-a-ENSG00000145730	PAM	TRUE	reported	textfile	2	1	TRUE
rs118085962	A	C	A	C	-0.479088	0.00328013	0.0318447	0.026944	FALSE	FALSE	FALSE	ebi-a-GCST90038686	5	102111678	0.00171383	484598	0.0530005	Osteoarthritis	Osteoarthritis	Osteoarthritis || ||	TRUE	igd	NA	NA	NA	NA	NA	NA	NA	102111678	5.56e-46	0.0336557	28193	5	eqtl-a-ENSG00000145730	PAM	TRUE	reported	textfile	2	1	TRUE
rs2033562	C	G	C	G	0.0676369	-3.76e-05	0.623179	0.625262	FALSE	TRUE	FALSE	ebi-a-GCST90038686	8	103547739	0.00056394	484598	0.94	Osteoarthritis	Osteoarthritis	Osteoarthritis || ||	TRUE	igd	NA	NA	NA	NA	NA	NA	NA	103547739	3.53e-08	0.0122688	31355	8	eqtl-a-ENSG00000145730	PAM	TRUE	reported	textfile	2	1	TRUE
rs387569	C	T	C	T	-0.352715	-0.00138337	0.554642	0.545734	FALSE	FALSE	FALSE	ebi-a-GCST90038686	5	102695626	0.000548932	484598	0.012	Osteoarthritis	Osteoarthritis	Osteoarthritis || ||	TRUE	igd	NA	NA	NA	NA	NA	NA	NA	102695626	1e-200	0.0116014	31141	5	eqtl-a-ENSG00000145730	PAM	TRUE	reported	textfile	2	1	TRUE
rs4455005	A	G	A	G	-0.0699627	0.00193675	0.618309	0.637717	FALSE	FALSE	FALSE	ebi-a-GCST90038686	17	1958536	0.000572575	484598	0.000710003	Osteoarthritis	Osteoarthritis	Osteoarthritis || ||	TRUE	igd	NA	NA	NA	NA	NA	NA	NA	1958536	1.08e-08	0.0122372	30941	17	eqtl-a-ENSG00000145730	PAM	TRUE	reported	textfile	2	1	TRUE
rs72777964	A	G	A	G	-0.425166	0.000497773	0.310516	0.285539	FALSE	FALSE	FALSE	ebi-a-GCST90038686	5	101613526	0.000603737	484598	0.42	Osteoarthritis	Osteoarthritis	Osteoarthritis || ||	TRUE	igd	NA	NA	NA	NA	NA	NA	NA	101613526	1e-200	0.0123551	31354	5	eqtl-a-ENSG00000145730	PAM	TRUE	reported	textfile	2	1	TRUE
rs77526211	A	G	A	G	-0.164101	-0.00166872	0.0432109	0.030157	FALSE	FALSE	FALSE	ebi-a-GCST90038686	13	40974023	0.00163021	484598	0.3	Osteoarthritis	Osteoarthritis	Osteoarthritis || ||	TRUE	igd	NA	NA	NA	NA	NA	NA	NA	40974023	1.99e-08	0.0292385	29063	13	eqtl-a-ENSG00000145730	PAM	TRUE	reported	textfile	2	1	TRUE
rs10057917	C	T	C	T	0.204874	0.00111654	0.0308391	0.038931	FALSE	FALSE	FALSE	ebi-a-GCST90038686	5	150445646	0.0014479	484598	0.44	Osteoarthritis	Osteoarthritis	Osteoarthritis || ||	TRUE	igd	NA	NA	NA	NA	NA	NA	NA	150445646	2.55e-09	0.0343835	30948	5	eqtl-a-ENSG00000123643	SLC36A1	TRUE	reported	textfile	2	1	TRUE
rs147113546	G	A	G	A	0.188403	-0.00167307	0.0608379	0.08159	FALSE	FALSE	FALSE	ebi-a-GCST90038686	5	150583374	0.00101298	484598	0.1	Osteoarthritis	Osteoarthritis	Osteoarthritis || ||	TRUE	igd	NA	NA	NA	NA	NA	NA	NA	150583374	3.4e-14	0.0248487	26032	5	eqtl-a-ENSG00000123643	SLC36A1	TRUE	reported	textfile	2	1	TRUE
rs149007767	T	C	T	C	0.102858	0.000691325	0.149708	0.169323	FALSE	FALSE	FALSE	ebi-a-GCST90038686	7	50370254	0.000761493	484598	0.37	Osteoarthritis	Osteoarthritis	Osteoarthritis || ||	TRUE	igd	NA	NA	NA	NA	NA	NA	NA	50370254	6.65e-10	0.0166591	29863	7	eqtl-a-ENSG00000123643	SLC36A1	TRUE	reported	textfile	2	1	TRUE
rs153469	A	T	A	T	0.0866414	-0.00052492	0.257693	0.236615	FALSE	TRUE	FALSE	ebi-a-GCST90038686	5	150599290	0.0006491	484598	0.42	Osteoarthritis	Osteoarthritis	Osteoarthritis || ||	TRUE	igd	NA	NA	NA	NA	NA	NA	NA	150599290	1.82e-10	0.0135887	28585	5	eqtl-a-ENSG00000123643	SLC36A1	TRUE	reported	textfile	2	1	TRUE
rs17729018	T	C	T	C	0.62636	0.000188861	0.096818	0.107807	FALSE	FALSE	FALSE	ebi-a-GCST90038686	5	150658613	0.000881312	484598	0.83	Osteoarthritis	Osteoarthritis	Osteoarthritis || ||	TRUE	igd	NA	NA	NA	NA	NA	NA	NA	150658613	1e-200	0.0194242	31354	5	eqtl-a-ENSG00000123643	SLC36A1	TRUE	reported	textfile	2	1	TRUE
rs1864934	C	G	C	G	0.543642	0.000205784	0.728793	0.731198	FALSE	TRUE	FALSE	ebi-a-GCST90038686	5	150888821	0.000616975	484598	0.73	Osteoarthritis	Osteoarthritis	Osteoarthritis || ||	TRUE	igd	NA	NA	NA	NA	NA	NA	NA	150888821	1e-200	0.012581	30701	5	eqtl-a-ENSG00000123643	SLC36A1	TRUE	reported	textfile	2	1	TRUE
rs35979828	T	C	T	C	-0.226574	0.000162026	0.0571059	0.067783	FALSE	FALSE	FALSE	ebi-a-GCST90038686	12	54685880	0.00108506	484598	0.88	Osteoarthritis	Osteoarthritis	Osteoarthritis || ||	TRUE	igd	NA	NA	NA	NA	NA	NA	NA	54685880	8.13e-19	0.0255781	29622	12	eqtl-a-ENSG00000123643	SLC36A1	TRUE	reported	textfile	2	1	TRUE
rs57973391	C	T	C	T	0.199494	0.00017465	0.0772119	0.088833	FALSE	FALSE	FALSE	ebi-a-GCST90038686	5	150917796	0.000962613	484598	0.86	Osteoarthritis	Osteoarthritis	Osteoarthritis || ||	TRUE	igd	NA	NA	NA	NA	NA	NA	NA	150917796	2.9e-19	0.0222339	20390	5	eqtl-a-ENSG00000123643	SLC36A1	TRUE	reported	textfile	2	1	TRUE
rs10058074	A	G	A	G	-0.0889319	-0.00166161	0.423926	0.456085	FALSE	FALSE	FALSE	ebi-a-GCST90038686	5	131686146	0.00055375	484598	0.00269998	Osteoarthritis	Osteoarthritis	Osteoarthritis || ||	TRUE	igd	NA	NA	NA	NA	NA	NA	NA	131686146	1.38e-13	0.0120204	31355	5	eqtl-a-ENSG00000130164	LDLR	TRUE	reported	textfile	2	1	TRUE
rs102275	C	T	C	T	0.171419	-0.000802401	0.340095	0.355703	FALSE	FALSE	FALSE	ebi-a-GCST90038686	11	61557803	0.000573029	484598	0.16	Osteoarthritis	Osteoarthritis	Osteoarthritis || ||	TRUE	igd	NA	NA	NA	NA	NA	NA	NA	61557803	6.25e-43	0.0124802	31086	11	eqtl-a-ENSG00000130164	LDLR	TRUE	reported	textfile	2	1	TRUE
rs17784882	A	C	A	C	-0.105896	-0.000725638	0.384044	0.394528	FALSE	FALSE	FALSE	ebi-a-GCST90038686	3	47544003	0.000557578	484598	0.2	Osteoarthritis	Osteoarthritis	Osteoarthritis || ||	TRUE	igd	NA	NA	NA	NA	NA	NA	NA	47544003	4.07e-18	0.0122046	31470	3	eqtl-a-ENSG00000130164	LDLR	TRUE	reported	textfile	2	1	TRUE
rs2249742	T	C	T	C	0.0650857	-0.000343934	0.470933	0.446756	FALSE	FALSE	FALSE	ebi-a-GCST90038686	6	31240721	0.000549003	484598	0.53	Osteoarthritis	Osteoarthritis	Osteoarthritis || ||	TRUE	igd	NA	NA	NA	NA	NA	NA	NA	31240721	4.65e-08	0.0119111	30388	6	eqtl-a-ENSG00000130164	LDLR	TRUE	reported	textfile	2	1	TRUE
rs3732378	A	G	A	G	-0.144178	-0.000336289	0.165434	0.168224	FALSE	FALSE	FALSE	ebi-a-GCST90038686	3	39307162	0.00072953	484598	0.649999	Osteoarthritis	Osteoarthritis	Osteoarthritis || ||	TRUE	igd	NA	NA	NA	NA	NA	NA	NA	39307162	1.76e-19	0.0159717	31086	3	eqtl-a-ENSG00000130164	LDLR	TRUE	reported	textfile	2	1	TRUE
rs7412	T	C	T	C	-0.164616	0.00140902	0.0747994	0.080024	FALSE	FALSE	FALSE	ebi-a-GCST90038686	19	45412079	0.00100532	484598	0.16	Osteoarthritis	Osteoarthritis	Osteoarthritis || ||	TRUE	igd	NA	NA	NA	NA	NA	NA	NA	45412079	3.1e-13	0.022582	27790	19	eqtl-a-ENSG00000130164	LDLR	TRUE	reported	textfile	2	1	TRUE
rs8110515	G	T	G	T	0.136353	0.00121164	0.12534	0.134678	FALSE	FALSE	FALSE	ebi-a-GCST90038686	19	11248426	0.000798914	484598	0.13	Osteoarthritis	Osteoarthritis	Osteoarthritis || ||	TRUE	igd	NA	NA	NA	NA	NA	NA	NA	11248426	2.94e-14	0.0179388	31349	19	eqtl-a-ENSG00000130164	LDLR	TRUE	reported	textfile	2	1	TRUE
rs964184	C	G	C	G	-0.0934685	-0.000390587	0.852011	0.862505	FALSE	TRUE	FALSE	ebi-a-GCST90038686	11	116648917	0.000792141	484598	0.630001	Osteoarthritis	Osteoarthritis	Osteoarthritis || ||	TRUE	igd	NA	NA	NA	NA	NA	NA	NA	116648917	2.37e-08	0.0167428	31086	11	eqtl-a-ENSG00000130164	LDLR	TRUE	reported	textfile	2	1	TRUE
rs10058380	G	A	G	A	0.417698	-0.00151878	0.0675628	0.062446	FALSE	FALSE	FALSE	ebi-a-GCST90038686	5	148689959	0.00114335	484598	0.18	Osteoarthritis	Osteoarthritis	Osteoarthritis || ||	TRUE	igd	NA	NA	NA	NA	NA	NA	NA	148689959	5.74e-71	0.0234506	30518	5	eqtl-a-ENSG00000145882	PCYOX1L	TRUE	reported	textfile	2	1	TRUE
rs12520790	C	T	C	T	0.0959394	-0.000210242	0.171164	0.15444	FALSE	FALSE	FALSE	ebi-a-GCST90038686	5	149140863	0.000758164	484598	0.780001	Osteoarthritis	Osteoarthritis	Osteoarthritis || ||	TRUE	igd	NA	NA	NA	NA	NA	NA	NA	149140863	1.21e-09	0.0157811	31684	5	eqtl-a-ENSG00000145882	PCYOX1L	TRUE	reported	textfile	2	1	TRUE
rs2400827	A	G	A	G	-0.160017	0.00150993	0.445889	0.478899	FALSE	FALSE	FALSE	ebi-a-GCST90038686	5	148655138	0.000548992	484598	0.00589997	Osteoarthritis	Osteoarthritis	Osteoarthritis || ||	TRUE	igd	NA	NA	NA	NA	NA	NA	NA	148655138	3.1e-41	0.0118978	31225	5	eqtl-a-ENSG00000145882	PCYOX1L	TRUE	reported	textfile	2	1	TRUE
rs71586133	A	C	A	C	-0.0848136	0.00137184	0.190508	0.190826	FALSE	FALSE	FALSE	ebi-a-GCST90038686	5	149026436	0.000694427	484598	0.0470002	Osteoarthritis	Osteoarthritis	Osteoarthritis || ||	TRUE	igd	NA	NA	NA	NA	NA	NA	NA	149026436	2.11e-08	0.0151391	30192	5	eqtl-a-ENSG00000145882	PCYOX1L	TRUE	reported	textfile	2	1	TRUE
rs882560	T	A	T	A	-0.531074	0.00013483	0.210858	0.225115	FALSE	TRUE	FALSE	ebi-a-GCST90038686	5	148707888	0.000657777	484598	0.83	Osteoarthritis	Osteoarthritis	Osteoarthritis || ||	TRUE	igd	NA	NA	NA	NA	NA	NA	NA	148707888	1e-200	0.0138889	31562	5	eqtl-a-ENSG00000145882	PCYOX1L	TRUE	reported	textfile	2	1	TRUE
rs10060529	G	A	G	A	-0.0736067	0.00050966	0.492966	0.502114	FALSE	FALSE	FALSE	ebi-a-GCST90038686	5	132562755	0.000548235	484598	0.35	Osteoarthritis	Osteoarthritis	Osteoarthritis || ||	TRUE	igd	NA	NA	NA	NA	NA	NA	NA	132562755	5.96e-10	0.0118885	31233	5	eqtl-a-ENSG00000197375	SLC22A5	TRUE	reported	textfile	2	1	TRUE
rs115976537	A	G	A	G	0.464283	0.000854656	0.0213565	0.028575	FALSE	FALSE	FALSE	ebi-a-GCST90038686	5	131931798	0.00173525	484598	0.630001	Osteoarthritis	Osteoarthritis	Osteoarthritis || ||	TRUE	igd	NA	NA	NA	NA	NA	NA	NA	131931798	9.47e-30	0.0409829	23992	5	eqtl-a-ENSG00000197375	SLC22A5	TRUE	reported	textfile	2	1	TRUE
rs13355318	T	C	T	C	-0.238511	-0.000555523	0.170715	0.174814	FALSE	FALSE	FALSE	ebi-a-GCST90038686	5	132447482	0.000732588	484598	0.450001	Osteoarthritis	Osteoarthritis	Osteoarthritis || ||	TRUE	igd	NA	NA	NA	NA	NA	NA	NA	132447482	3.47e-52	0.0156903	30149	5	eqtl-a-ENSG00000197375	SLC22A5	TRUE	reported	textfile	2	1	TRUE
rs2243211	A	C	A	C	0.234464	0.00197681	0.0743968	0.073038	FALSE	FALSE	FALSE	ebi-a-GCST90038686	5	132001422	0.00105777	484598	0.0619998	Osteoarthritis	Osteoarthritis	Osteoarthritis || ||	TRUE	igd	NA	NA	NA	NA	NA	NA	NA	132001422	3.16e-25	0.0225946	31353	5	eqtl-a-ENSG00000197375	SLC22A5	TRUE	reported	textfile	2	1	TRUE
rs27873	C	T	C	T	0.462442	0.00223465	0.228134	0.202167	FALSE	FALSE	FALSE	ebi-a-GCST90038686	5	130731151	0.000684326	484598	0.00109999	Osteoarthritis	Osteoarthritis	Osteoarthritis || ||	TRUE	igd	NA	NA	NA	NA	NA	NA	NA	130731151	1e-200	0.0136388	31566	5	eqtl-a-ENSG00000197375	SLC22A5	TRUE	reported	textfile	2	1	TRUE
rs39897	T	C	T	C	-0.432158	1.95e-05	0.518734	0.525983	FALSE	FALSE	FALSE	ebi-a-GCST90038686	5	131436896	0.000573394	484598	0.97	Osteoarthritis	Osteoarthritis	Osteoarthritis || ||	TRUE	igd	NA	NA	NA	NA	NA	NA	NA	131436896	1e-200	0.0113429	31684	5	eqtl-a-ENSG00000197375	SLC22A5	TRUE	reported	textfile	2	1	TRUE
rs10062286	C	G	C	G	0.0907519	-0.00044204	0.196939	0.195399	FALSE	TRUE	FALSE	ebi-a-GCST90038686	5	141574477	0.000692156	484598	0.51	Osteoarthritis	Osteoarthritis	Osteoarthritis || ||	TRUE	igd	NA	NA	NA	NA	NA	NA	NA	141574477	1.27e-09	0.0149465	31568	5	eqtl-a-ENSG00000113552	GNPDA1	TRUE	reported	textfile	2	1	TRUE
rs12189346	G	A	G	A	0.308526	-0.000175592	0.179794	0.155825	FALSE	FALSE	FALSE	ebi-a-GCST90038686	5	141395140	0.000754096	484598	0.82	Osteoarthritis	Osteoarthritis	Osteoarthritis || ||	TRUE	igd	NA	NA	NA	NA	NA	NA	NA	141395140	1.15e-90	0.0152796	28588	5	eqtl-a-ENSG00000113552	GNPDA1	TRUE	reported	textfile	2	1	TRUE
rs3135388	G	A	G	A	0.0977759	0.000725104	0.871811	0.860059	FALSE	FALSE	FALSE	ebi-a-GCST90038686	6	32413051	0.000788653	484598	0.36	Osteoarthritis	Osteoarthritis	Osteoarthritis || ||	TRUE	igd	NA	NA	NA	NA	NA	NA	NA	32413051	3.84e-08	0.0177846	26945	6	eqtl-a-ENSG00000113552	GNPDA1	TRUE	reported	textfile	2	1	TRUE
rs364287	C	G	C	G	0.177074	0.000809615	0.775579	0.757095	FALSE	TRUE	FALSE	ebi-a-GCST90038686	5	141367807	0.000636944	484598	0.2	Osteoarthritis	Osteoarthritis	Osteoarthritis || ||	TRUE	igd	NA	NA	NA	NA	NA	NA	NA	141367807	9.5e-36	0.0141879	27310	5	eqtl-a-ENSG00000113552	GNPDA1	TRUE	reported	textfile	2	1	TRUE
rs10062839	T	C	T	C	0.360879	0.00068732	0.782874	0.78672	FALSE	FALSE	FALSE	ebi-a-GCST90038686	5	60103452	0.000666395	484598	0.31	Osteoarthritis	Osteoarthritis	Osteoarthritis || ||	TRUE	igd	NA	NA	NA	NA	NA	NA	NA	60103452	3.18e-144	0.0141127	26609	5	eqtl-a-ENSG00000164181	ELOVL7	TRUE	reported	textfile	2	1	TRUE
rs11602954	A	G	A	G	0.12616	0.000456712	0.211758	0.219048	FALSE	FALSE	FALSE	ebi-a-GCST90038686	11	202856	0.000658873	484598	0.49	Osteoarthritis	Osteoarthritis	Osteoarthritis || ||	TRUE	igd	NA	NA	NA	NA	NA	NA	NA	202856	3.85e-18	0.0145291	26110	11	eqtl-a-ENSG00000164181	ELOVL7	TRUE	reported	textfile	2	1	TRUE
rs1354034	C	T	C	T	0.25132	0.000401908	0.618137	0.590753	FALSE	FALSE	FALSE	ebi-a-GCST90038686	3	56849749	0.000556454	484598	0.48	Osteoarthritis	Osteoarthritis	Osteoarthritis || ||	TRUE	igd	NA	NA	NA	NA	NA	NA	NA	56849749	2.39e-96	0.0120663	26609	3	eqtl-a-ENSG00000164181	ELOVL7	TRUE	reported	textfile	2	1	TRUE
rs7896518	G	A	G	A	0.0734836	0.00158703	0.422848	0.426665	FALSE	FALSE	FALSE	ebi-a-GCST90038686	10	65104500	0.000557439	484598	0.00460002	Osteoarthritis	Osteoarthritis	Osteoarthritis || ||	TRUE	igd	NA	NA	NA	NA	NA	NA	NA	65104500	1.01e-09	0.0120319	26494	10	eqtl-a-ENSG00000164181	ELOVL7	TRUE	reported	textfile	2	1	TRUE
rs10062841	T	C	T	C	-0.295615	-0.000276641	0.363375	0.372832	FALSE	FALSE	FALSE	ebi-a-GCST90038686	5	173538655	0.000578761	484598	0.630001	Osteoarthritis	Osteoarthritis	Osteoarthritis || ||	TRUE	igd	NA	NA	NA	NA	NA	NA	NA	173538655	2.33e-131	0.0121217	31355	5	eqtl-a-ENSG00000113742	CPEB4	TRUE	reported	textfile	2	1	TRUE
rs62376897	G	C	G	C	0.372559	0.000428181	0.411352	0.411871	FALSE	TRUE	FALSE	ebi-a-GCST90038686	5	173269500	0.000564335	484598	0.46	Osteoarthritis	Osteoarthritis	Osteoarthritis || ||	TRUE	igd	NA	NA	NA	NA	NA	NA	NA	173269500	1e-200	0.0116815	30902	5	eqtl-a-ENSG00000113742	CPEB4	TRUE	reported	textfile	2	1	TRUE
rs73328854	C	T	C	T	-0.182534	0.00181105	0.0767206	0.07299	FALSE	FALSE	FALSE	ebi-a-GCST90038686	5	173581733	0.00107226	484598	0.0899995	Osteoarthritis	Osteoarthritis	Osteoarthritis || ||	TRUE	igd	NA	NA	NA	NA	NA	NA	NA	173581733	2.79e-16	0.0223097	28250	5	eqtl-a-ENSG00000113742	CPEB4	TRUE	reported	textfile	2	1	TRUE
rs791353	A	C	A	C	-0.498526	-0.000379137	0.746026	0.730261	FALSE	FALSE	FALSE	ebi-a-GCST90038686	5	173201067	0.000619518	484598	0.54	Osteoarthritis	Osteoarthritis	Osteoarthritis || ||	TRUE	igd	NA	NA	NA	NA	NA	NA	NA	173201067	1e-200	0.0130135	31562	5	eqtl-a-ENSG00000113742	CPEB4	TRUE	reported	textfile	2	1	TRUE
rs10063334	C	T	C	T	0.448675	4.59e-05	0.189741	0.184864	FALSE	FALSE	FALSE	ebi-a-GCST90038686	5	112760874	0.000710175	484598	0.94	Osteoarthritis	Osteoarthritis	Osteoarthritis || ||	TRUE	igd	NA	NA	NA	NA	NA	NA	NA	112760874	1e-200	0.014702	31569	5	eqtl-a-ENSG00000047188	YTHDC2	TRUE	reported	textfile	2	1	TRUE
rs114855595	T	G	T	G	0.260668	0.00023676	0.0162714	0.013391	FALSE	FALSE	FALSE	ebi-a-GCST90038686	5	113237169	0.00243737	484598	0.92	Osteoarthritis	Osteoarthritis	Osteoarthritis || ||	TRUE	igd	NA	NA	NA	NA	NA	NA	NA	113237169	2.91e-08	0.0469918	19579	5	eqtl-a-ENSG00000047188	YTHDC2	TRUE	reported	textfile	2	1	TRUE
rs62366969	G	A	G	A	0.0938841	-0.00016698	0.280784	0.256982	FALSE	FALSE	FALSE	ebi-a-GCST90038686	5	112323305	0.000632011	484598	0.77	Osteoarthritis	Osteoarthritis	Osteoarthritis || ||	TRUE	igd	NA	NA	NA	NA	NA	NA	NA	112323305	1.24e-12	0.0132207	27156	5	eqtl-a-ENSG00000047188	YTHDC2	TRUE	reported	textfile	2	1	TRUE
rs6876848	A	G	A	G	0.13541	-0.000988788	0.254895	0.271833	FALSE	FALSE	FALSE	ebi-a-GCST90038686	5	112681830	0.000613334	484598	0.11	Osteoarthritis	Osteoarthritis	Osteoarthritis || ||	TRUE	igd	NA	NA	NA	NA	NA	NA	NA	112681830	2.53e-23	0.0136094	31684	5	eqtl-a-ENSG00000047188	YTHDC2	TRUE	reported	textfile	2	1	TRUE
rs10066276	C	A	C	A	-0.069638	-0.000458048	0.658105	0.660377	FALSE	FALSE	FALSE	ebi-a-GCST90038686	5	150606480	0.000582057	484598	0.43	Osteoarthritis	Osteoarthritis	Osteoarthritis || ||	TRUE	igd	NA	NA	NA	NA	NA	NA	NA	150606480	2.76e-08	0.0125336	30368	5	eqtl-a-ENSG00000197043	ANXA6	TRUE	reported	textfile	2	1	TRUE
rs77102485	C	G	C	G	-0.147777	4.73e-05	0.129581	0.129863	FALSE	TRUE	FALSE	ebi-a-GCST90038686	5	150474712	0.000813033	484598	0.95	Osteoarthritis	Osteoarthritis	Osteoarthritis || ||	TRUE	igd	NA	NA	NA	NA	NA	NA	NA	150474712	6.3e-17	0.0176781	30970	5	eqtl-a-ENSG00000197043	ANXA6	TRUE	reported	textfile	2	1	TRUE
rs9324679	G	C	G	C	0.436707	-0.000322995	0.701584	0.6963	FALSE	TRUE	FALSE	ebi-a-GCST90038686	5	150517025	0.000592573	484598	0.57	Osteoarthritis	Osteoarthritis	Osteoarthritis || ||	TRUE	igd	NA	NA	NA	NA	NA	NA	NA	150517025	1e-200	0.0124773	29479	5	eqtl-a-ENSG00000197043	ANXA6	TRUE	reported	textfile	2	1	TRUE
rs959341	C	T	C	T	0.26636	-0.000387561	0.540582	0.539144	FALSE	FALSE	FALSE	ebi-a-GCST90038686	5	150515519	0.000558311	484598	0.49	Osteoarthritis	Osteoarthritis	Osteoarthritis || ||	TRUE	igd	NA	NA	NA	NA	NA	NA	NA	150515519	3.85e-114	0.0117306	30757	5	eqtl-a-ENSG00000197043	ANXA6	TRUE	reported	textfile	2	1	TRUE
rs10066347	T	C	T	C	0.351211	0.00238208	0.0278137	0.022121	FALSE	FALSE	FALSE	ebi-a-GCST90038686	5	115844707	0.00199205	484598	0.23	Osteoarthritis	Osteoarthritis	Osteoarthritis || ||	TRUE	igd	NA	NA	NA	NA	NA	NA	NA	115844707	2.12e-22	0.0360734	25173	5	eqtl-a-ENSG00000145781	COMMD10	TRUE	reported	textfile	2	1	TRUE
rs141540067	G	T	G	T	-0.406614	0.00510612	0.0146211	0.017155	FALSE	FALSE	FALSE	ebi-a-GCST90038686	5	115532874	0.00219507	484598	0.021	Osteoarthritis	Osteoarthritis	Osteoarthritis || ||	TRUE	igd	NA	NA	NA	NA	NA	NA	NA	115532874	2.04e-16	0.0494671	19603	5	eqtl-a-ENSG00000145781	COMMD10	TRUE	reported	textfile	2	1	TRUE
rs17139559	A	T	A	T	-0.182776	0.00279727	0.0431796	0.04848	FALSE	TRUE	FALSE	ebi-a-GCST90038686	5	115698634	0.00127226	484598	0.0280001	Osteoarthritis	Osteoarthritis	Osteoarthritis || ||	TRUE	igd	NA	NA	NA	NA	NA	NA	NA	115698634	4.08e-10	0.0292408	26454	5	eqtl-a-ENSG00000145781	COMMD10	TRUE	reported	textfile	2	1	TRUE
rs72804805	C	G	C	G	0.564119	0.000201041	0.162187	0.143387	FALSE	TRUE	FALSE	ebi-a-GCST90038686	5	115411582	0.000784311	484598	0.79	Osteoarthritis	Osteoarthritis	Osteoarthritis || ||	TRUE	igd	NA	NA	NA	NA	NA	NA	NA	115411582	1e-200	0.015432	28249	5	eqtl-a-ENSG00000145781	COMMD10	TRUE	reported	textfile	2	1	TRUE
rs1006702	G	T	G	T	-0.448073	0.000724553	0.0143961	0.010844	FALSE	FALSE	FALSE	ebi-a-GCST90038686	17	49039468	0.00266675	484598	0.8	Osteoarthritis	Osteoarthritis	Osteoarthritis || ||	TRUE	igd	NA	NA	NA	NA	NA	NA	NA	49039468	2.4e-19	0.049823	15425	17	eqtl-a-ENSG00000008294	SPAG9	TRUE	reported	textfile	2	1	TRUE
rs149007767	T	C	T	C	0.109456	0.000691325	0.149708	0.169323	FALSE	FALSE	FALSE	ebi-a-GCST90038686	7	50370254	0.000761493	484598	0.37	Osteoarthritis	Osteoarthritis	Osteoarthritis || ||	TRUE	igd	NA	NA	NA	NA	NA	NA	NA	50370254	4.98e-11	0.0166562	29863	7	eqtl-a-ENSG00000008294	SPAG9	TRUE	reported	textfile	2	1	TRUE
rs41456547	G	T	G	T	0.160735	-0.00125312	0.066683	0.085305	FALSE	FALSE	FALSE	ebi-a-GCST90038686	17	49246345	0.000984796	484598	0.2	Osteoarthritis	Osteoarthritis	Osteoarthritis || ||	TRUE	igd	NA	NA	NA	NA	NA	NA	NA	49246345	1.5e-11	0.023819	31352	17	eqtl-a-ENSG00000008294	SPAG9	TRUE	reported	textfile	2	1	TRUE
rs56388170	T	G	T	G	0.111053	-2.57e-05	0.289189	0.297374	FALSE	FALSE	FALSE	ebi-a-GCST90038686	7	28724374	0.000603794	484598	0.98	Osteoarthritis	Osteoarthritis	Osteoarthritis || ||	TRUE	igd	NA	NA	NA	NA	NA	NA	NA	28724374	2.23e-17	0.013094	31141	7	eqtl-a-ENSG00000008294	SPAG9	TRUE	reported	textfile	2	1	TRUE
rs8125	T	C	T	C	0.353333	0.000420348	0.0830943	0.087864	FALSE	FALSE	FALSE	ebi-a-GCST90038686	17	49043348	0.000977378	484598	0.66	Osteoarthritis	Osteoarthritis	Osteoarthritis || ||	TRUE	igd	NA	NA	NA	NA	NA	NA	NA	49043348	1.75e-61	0.0213563	31355	17	eqtl-a-ENSG00000008294	SPAG9	TRUE	reported	textfile	2	1	TRUE
rs10067826	C	A	C	A	-0.382722	-0.00110015	0.0682503	0.070464	FALSE	FALSE	FALSE	ebi-a-GCST90038686	5	10282519	0.00108085	484598	0.31	Osteoarthritis	Osteoarthritis	Osteoarthritis || ||	TRUE	igd	NA	NA	NA	NA	NA	NA	NA	10282519	3.17e-60	0.0233808	27639	5	eqtl-a-ENSG00000164237	CMBL	TRUE	reported	textfile	2	1	TRUE
rs2578625	G	A	G	A	0.409934	-3.63e-05	0.246093	0.239982	FALSE	FALSE	FALSE	ebi-a-GCST90038686	5	10244810	0.000645289	484598	0.95	Osteoarthritis	Osteoarthritis	Osteoarthritis || ||	TRUE	igd	NA	NA	NA	NA	NA	NA	NA	10244810	1e-200	0.01338	31563	5	eqtl-a-ENSG00000164237	CMBL	TRUE	reported	textfile	2	1	TRUE
rs3896594	G	T	G	T	-0.131536	0.000592186	0.377086	0.390602	FALSE	FALSE	FALSE	ebi-a-GCST90038686	2	8762414	0.00056503	484598	0.29	Osteoarthritis	Osteoarthritis	Osteoarthritis || ||	TRUE	igd	NA	NA	NA	NA	NA	NA	NA	8762414	5.61e-27	0.0122303	31569	2	eqtl-a-ENSG00000164237	CMBL	TRUE	reported	textfile	2	1	TRUE
rs62362617	T	C	T	C	-0.328391	-0.00227418	0.0214514	0.026229	FALSE	FALSE	FALSE	ebi-a-GCST90038686	5	10301105	0.00188709	484598	0.22	Osteoarthritis	Osteoarthritis	Osteoarthritis || ||	TRUE	igd	NA	NA	NA	NA	NA	NA	NA	10301105	1.12e-15	0.0409864	23815	5	eqtl-a-ENSG00000164237	CMBL	TRUE	reported	textfile	2	1	TRUE
rs76073726	A	G	A	G	1.72702	-0.000106847	0.0318058	0.025989	FALSE	FALSE	FALSE	ebi-a-GCST90038686	5	10302688	0.00173678	484598	0.94	Osteoarthritis	Osteoarthritis	Osteoarthritis || ||	TRUE	igd	NA	NA	NA	NA	NA	NA	NA	10302688	1e-200	0.0306434	27901	5	eqtl-a-ENSG00000164237	CMBL	TRUE	reported	textfile	2	1	TRUE
rs79755767	A	G	A	G	-0.164598	-0.000669218	0.0977363	0.09598	FALSE	FALSE	FALSE	ebi-a-GCST90038686	12	54698408	0.00093533	484598	0.47	Osteoarthritis	Osteoarthritis	Osteoarthritis || ||	TRUE	igd	NA	NA	NA	NA	NA	NA	NA	54698408	1.84e-16	0.0199945	30744	12	eqtl-a-ENSG00000164237	CMBL	TRUE	reported	textfile	2	1	TRUE
rs904515	G	A	G	A	-0.224941	0.00223733	0.0264991	0.016257	FALSE	FALSE	FALSE	ebi-a-GCST90038686	5	10446185	0.00215597	484598	0.3	Osteoarthritis	Osteoarthritis	Osteoarthritis || ||	TRUE	igd	NA	NA	NA	NA	NA	NA	NA	10446185	1.22e-09	0.0370078	24604	5	eqtl-a-ENSG00000164237	CMBL	TRUE	reported	textfile	2	1	TRUE
rs9376092	A	C	A	C	-0.0802881	-0.000530588	0.27571	0.267985	FALSE	FALSE	FALSE	ebi-a-GCST90038686	6	135427144	0.000615991	484598	0.38	Osteoarthritis	Osteoarthritis	Osteoarthritis || ||	TRUE	igd	NA	NA	NA	NA	NA	NA	NA	135427144	1.58e-09	0.0133015	31300	6	eqtl-a-ENSG00000164237	CMBL	TRUE	reported	textfile	2	1	TRUE
rs10068040	A	G	A	G	-0.140031	0.0011609	0.0964667	0.096984	FALSE	FALSE	FALSE	ebi-a-GCST90038686	5	76302223	0.000924675	484598	0.21	Osteoarthritis	Osteoarthritis	Osteoarthritis || ||	TRUE	igd	NA	NA	NA	NA	NA	NA	NA	76302223	3.45e-12	0.0201252	31253	5	eqtl-a-ENSG00000132846	ZBED3	TRUE	reported	textfile	2	1	TRUE
rs141094656	C	T	C	T	-0.467557	0.00296587	0.0195137	0.013918	FALSE	FALSE	FALSE	ebi-a-GCST90038686	1	92753336	0.00243434	484598	0.23	Osteoarthritis	Osteoarthritis	Osteoarthritis || ||	TRUE	igd	NA	NA	NA	NA	NA	NA	NA	92753336	1.01e-27	0.0428479	21415	1	eqtl-a-ENSG00000132846	ZBED3	TRUE	reported	textfile	2	1	TRUE
rs2914139	G	A	G	A	-0.287372	0.000270021	0.38554	0.395312	FALSE	FALSE	FALSE	ebi-a-GCST90038686	5	76376637	0.000559199	484598	0.64	Osteoarthritis	Osteoarthritis	Osteoarthritis || ||	TRUE	igd	NA	NA	NA	NA	NA	NA	NA	76376637	5.14e-127	0.0119866	27237	5	eqtl-a-ENSG00000132846	ZBED3	TRUE	reported	textfile	2	1	TRUE
rs7212590	T	C	T	C	0.115808	8.3e-05	0.0900785	0.083192	FALSE	FALSE	FALSE	ebi-a-GCST90038686	17	57885709	0.000991531	484598	0.93	Osteoarthritis	Osteoarthritis	Osteoarthritis || ||	TRUE	igd	NA	NA	NA	NA	NA	NA	NA	57885709	2.45e-08	0.0207661	31256	17	eqtl-a-ENSG00000132846	ZBED3	TRUE	reported	textfile	2	1	TRUE
rs76769037	C	A	C	A	0.297319	0.0013867	0.0399298	0.042054	FALSE	FALSE	FALSE	ebi-a-GCST90038686	5	76423621	0.00135984	484598	0.31	Osteoarthritis	Osteoarthritis	Osteoarthritis || ||	TRUE	igd	NA	NA	NA	NA	NA	NA	NA	76423621	9.78e-23	0.0302948	30004	5	eqtl-a-ENSG00000132846	ZBED3	TRUE	reported	textfile	2	1	TRUE
rs7711727	C	T	C	T	0.0985478	0.000251992	0.298978	0.289679	FALSE	FALSE	FALSE	ebi-a-GCST90038686	5	76050118	0.000604118	484598	0.68	Osteoarthritis	Osteoarthritis	Osteoarthritis || ||	TRUE	igd	NA	NA	NA	NA	NA	NA	NA	76050118	3.06e-14	0.012974	31256	5	eqtl-a-ENSG00000132846	ZBED3	TRUE	reported	textfile	2	1	TRUE
rs1006985	T	C	T	C	0.300907	0.000866005	0.405483	0.414916	FALSE	FALSE	FALSE	ebi-a-GCST90038686	16	70636995	0.000564707	484598	0.12	Osteoarthritis	Osteoarthritis	Osteoarthritis || ||	TRUE	igd	NA	NA	NA	NA	NA	NA	NA	70636995	3.86e-142	0.0118545	6421	16	eqtl-a-ENSG00000157322	CLEC18A	TRUE	reported	textfile	2	1	TRUE
rs4985376	A	G	A	G	-0.449029	0.000153181	0.62042	0.625877	FALSE	FALSE	FALSE	ebi-a-GCST90038686	16	69944335	0.000566379	484598	0.780001	Osteoarthritis	Osteoarthritis	Osteoarthritis || ||	TRUE	igd	NA	NA	NA	NA	NA	NA	NA	69944335	1e-200	0.0116676	5907	16	eqtl-a-ENSG00000157322	CLEC18A	TRUE	reported	textfile	2	1	TRUE
rs78203089	C	T	C	T	-0.15594	0.000820286	0.079776	0.078983	FALSE	FALSE	FALSE	ebi-a-GCST90038686	16	70829588	0.00101248	484598	0.42	Osteoarthritis	Osteoarthritis	Osteoarthritis || ||	TRUE	igd	NA	NA	NA	NA	NA	NA	NA	70829588	1.15e-12	0.0219273	6420	16	eqtl-a-ENSG00000157322	CLEC18A	TRUE	reported	textfile	2	1	TRUE
rs10072	C	T	C	T	0.21503	0.000257951	0.335056	0.344464	FALSE	FALSE	FALSE	ebi-a-GCST90038686	9	4860964	0.000576811	484598	0.649999	Osteoarthritis	Osteoarthritis	Osteoarthritis || ||	TRUE	igd	NA	NA	NA	NA	NA	NA	NA	4860964	1.54e-66	0.0124788	31684	9	eqtl-a-ENSG00000120158	RCL1	TRUE	reported	textfile	2	1	TRUE
rs10116352	C	G	C	G	-0.106808	-0.000919378	0.885319	0.897983	FALSE	TRUE	FALSE	ebi-a-GCST90038686	9	4939466	0.000915348	484598	0.31	Osteoarthritis	Osteoarthritis	Osteoarthritis || ||	TRUE	igd	NA	NA	NA	NA	NA	NA	NA	4939466	1.04e-08	0.0186571	30768	9	eqtl-a-ENSG00000120158	RCL1	TRUE	reported	textfile	2	1	TRUE
rs10815090	T	C	T	C	0.0752812	-0.000181656	0.368236	0.390699	FALSE	FALSE	FALSE	ebi-a-GCST90038686	9	4818167	0.000561468	484598	0.73	Osteoarthritis	Osteoarthritis	Osteoarthritis || ||	TRUE	igd	NA	NA	NA	NA	NA	NA	NA	4818167	1e-09	0.0123234	31558	9	eqtl-a-ENSG00000120158	RCL1	TRUE	reported	textfile	2	1	TRUE
rs10072760	G	A	G	A	0.4145	-5.22e-05	0.359777	0.36239	FALSE	FALSE	FALSE	ebi-a-GCST90038686	5	93921793	0.00056942	484598	0.93	Osteoarthritis	Osteoarthritis	Osteoarthritis || ||	TRUE	igd	NA	NA	NA	NA	NA	NA	NA	93921793	1e-200	0.0119003	31565	5	eqtl-a-ENSG00000175471	MCTP1	TRUE	reported	textfile	2	1	TRUE
rs13361876	C	A	C	A	0.567182	0.000890921	0.208219	0.232761	FALSE	FALSE	FALSE	ebi-a-GCST90038686	5	93823951	0.000645756	484598	0.17	Osteoarthritis	Osteoarthritis	Osteoarthritis || ||	TRUE	igd	NA	NA	NA	NA	NA	NA	NA	93823951	1e-200	0.013859	31684	5	eqtl-a-ENSG00000175471	MCTP1	TRUE	reported	textfile	2	1	TRUE
rs1354034	C	T	C	T	0.0985989	0.000401908	0.618137	0.590753	FALSE	FALSE	FALSE	ebi-a-GCST90038686	3	56849749	0.000556454	484598	0.48	Osteoarthritis	Osteoarthritis	Osteoarthritis || ||	TRUE	igd	NA	NA	NA	NA	NA	NA	NA	56849749	7.18e-16	0.0122222	31684	3	eqtl-a-ENSG00000175471	MCTP1	TRUE	reported	textfile	2	1	TRUE
rs75908011	C	T	C	T	-0.243228	-0.000398178	0.059223	0.067562	FALSE	FALSE	FALSE	ebi-a-GCST90038686	5	93601832	0.00109943	484598	0.719999	Osteoarthritis	Osteoarthritis	Osteoarthritis || ||	TRUE	igd	NA	NA	NA	NA	NA	NA	NA	93601832	3.72e-22	0.0251316	30918	5	eqtl-a-ENSG00000175471	MCTP1	TRUE	reported	textfile	2	1	TRUE
rs1007394	C	T	C	T	-0.408514	-0.000106826	0.491102	0.464499	FALSE	FALSE	FALSE	ebi-a-GCST90038686	9	90292625	0.000549044	484598	0.83	Osteoarthritis	Osteoarthritis	Osteoarthritis || ||	TRUE	igd	NA	NA	NA	NA	NA	NA	NA	90292625	1e-200	0.011398	24903	9	eqtl-a-ENSG00000135047	CTSL	TRUE	reported	textfile	2	1	TRUE
rs10780872	A	G	A	G	0.331505	-0.000874452	0.040129	0.035619	FALSE	FALSE	FALSE	ebi-a-GCST90038686	9	90366905	0.0014767	484598	0.56	Osteoarthritis	Osteoarthritis	Osteoarthritis || ||	TRUE	igd	NA	NA	NA	NA	NA	NA	NA	90366905	4.88e-28	0.0301969	25989	9	eqtl-a-ENSG00000135047	CTSL	TRUE	reported	textfile	2	1	TRUE
rs117914032	T	C	T	C	0.139822	-0.00290385	0.0832763	0.084032	FALSE	FALSE	FALSE	ebi-a-GCST90038686	9	90767966	0.000992268	484598	0.00329997	Osteoarthritis	Osteoarthritis	Osteoarthritis || ||	TRUE	igd	NA	NA	NA	NA	NA	NA	NA	90767966	8e-11	0.0215088	24613	9	eqtl-a-ENSG00000135047	CTSL	TRUE	reported	textfile	2	1	TRUE
rs12002901	C	T	C	T	0.313087	0.00168489	0.0413528	0.047195	FALSE	FALSE	FALSE	ebi-a-GCST90038686	9	90359962	0.0013621	484598	0.22	Osteoarthritis	Osteoarthritis	Osteoarthritis || ||	TRUE	igd	NA	NA	NA	NA	NA	NA	NA	90359962	7.4e-26	0.0297761	25673	9	eqtl-a-ENSG00000135047	CTSL	TRUE	reported	textfile	2	1	TRUE
rs1892548	C	T	C	T	-0.0679695	0.000375237	0.638581	0.650021	FALSE	FALSE	FALSE	ebi-a-GCST90038686	13	41002641	0.000576653	484598	0.52	Osteoarthritis	Osteoarthritis	Osteoarthritis || ||	TRUE	igd	NA	NA	NA	NA	NA	NA	NA	41002641	3.97e-08	0.0123756	26395	13	eqtl-a-ENSG00000135047	CTSL	TRUE	reported	textfile	2	1	TRUE
rs3732378	A	G	A	G	-0.0968427	-0.000336289	0.165434	0.168224	FALSE	FALSE	FALSE	ebi-a-GCST90038686	3	39307162	0.00072953	484598	0.649999	Osteoarthritis	Osteoarthritis	Osteoarthritis || ||	TRUE	igd	NA	NA	NA	NA	NA	NA	NA	39307162	1.41e-09	0.015997	26011	3	eqtl-a-ENSG00000135047	CTSL	TRUE	reported	textfile	2	1	TRUE
rs77082937	A	T	A	T	0.568078	-0.000798823	0.0236193	0.017769	FALSE	TRUE	FALSE	ebi-a-GCST90038686	9	90455446	0.00209534	484598	0.69	Osteoarthritis	Osteoarthritis	Osteoarthritis || ||	TRUE	igd	NA	NA	NA	NA	NA	NA	NA	90455446	2.66e-48	0.0388996	21529	9	eqtl-a-ENSG00000135047	CTSL	TRUE	reported	textfile	2	1	TRUE
rs79020267	G	A	G	A	0.833704	-0.000663448	0.0148788	0.011622	FALSE	FALSE	FALSE	ebi-a-GCST90038686	9	90421121	0.00254693	484598	0.8	Osteoarthritis	Osteoarthritis	Osteoarthritis || ||	TRUE	igd	NA	NA	NA	NA	NA	NA	NA	90421121	8.25e-66	0.048657	20453	9	eqtl-a-ENSG00000135047	CTSL	TRUE	reported	textfile	2	1	TRUE
rs8026803	C	T	C	T	-0.117745	-0.000215022	0.247924	0.267531	FALSE	FALSE	FALSE	ebi-a-GCST90038686	15	80260014	0.000617055	484598	0.73	Osteoarthritis	Osteoarthritis	Osteoarthritis || ||	TRUE	igd	NA	NA	NA	NA	NA	NA	NA	80260014	1.08e-17	0.0137477	26395	15	eqtl-a-ENSG00000135047	CTSL	TRUE	reported	textfile	2	1	TRUE
rs10074652	A	G	A	G	-0.205116	-0.000335986	0.522621	0.507855	FALSE	FALSE	FALSE	ebi-a-GCST90038686	5	126443644	0.000549415	484598	0.54	Osteoarthritis	Osteoarthritis	Osteoarthritis || ||	TRUE	igd	NA	NA	NA	NA	NA	NA	NA	126443644	8.63e-68	0.01179	26942	5	eqtl-a-ENSG00000173926	MARCHF3	TRUE	reported	textfile	2	1	TRUE
rs111886764	G	C	G	C	0.200991	-0.00147836	0.0351873	0.03047	FALSE	TRUE	FALSE	ebi-a-GCST90038686	5	126663675	0.00159432	484598	0.34	Osteoarthritis	Osteoarthritis	Osteoarthritis || ||	TRUE	igd	NA	NA	NA	NA	NA	NA	NA	126663675	4.64e-10	0.0322577	31021	5	eqtl-a-ENSG00000173926	MARCHF3	TRUE	reported	textfile	2	1	TRUE
rs11745988	G	A	G	A	-0.129247	0.000226313	0.352595	0.382106	FALSE	FALSE	FALSE	ebi-a-GCST90038686	5	126097526	0.000563069	484598	0.68	Osteoarthritis	Osteoarthritis	Osteoarthritis || ||	TRUE	igd	NA	NA	NA	NA	NA	NA	NA	126097526	2.11e-25	0.0124096	30603	5	eqtl-a-ENSG00000173926	MARCHF3	TRUE	reported	textfile	2	1	TRUE
rs11960799	T	C	T	C	-0.299676	-9.96e-05	0.481697	0.462177	FALSE	FALSE	FALSE	ebi-a-GCST90038686	5	126356042	0.000546988	484598	0.86	Osteoarthritis	Osteoarthritis	Osteoarthritis || ||	TRUE	igd	NA	NA	NA	NA	NA	NA	NA	126356042	3.9e-146	0.0116413	31086	5	eqtl-a-ENSG00000173926	MARCHF3	TRUE	reported	textfile	2	1	TRUE
rs11741562	G	T	G	T	0.400924	-0.000238181	0.286072	0.27742	FALSE	FALSE	FALSE	ebi-a-GCST90038686	5	79893662	0.000617735	484598	0.69	Osteoarthritis	Osteoarthritis	Osteoarthritis || ||	TRUE	igd	NA	NA	NA	NA	NA	NA	NA	79893662	1e-200	0.0127301	6083	5	eqtl-a-ENSG00000228716	DHFR	TRUE	reported	textfile	2	1	TRUE
rs16878218	G	A	G	A	-0.267329	-0.000119432	0.146811	0.142892	FALSE	FALSE	FALSE	ebi-a-GCST90038686	5	80212435	0.000798585	484598	0.88	Osteoarthritis	Osteoarthritis	Osteoarthritis || ||	TRUE	igd	NA	NA	NA	NA	NA	NA	NA	80212435	6.61e-58	0.0166655	6421	5	eqtl-a-ENSG00000228716	DHFR	TRUE	reported	textfile	2	1	TRUE
rs59089298	A	G	A	G	-0.207493	0.00193425	0.0493082	0.056411	FALSE	FALSE	FALSE	ebi-a-GCST90038686	5	79464536	0.0011908	484598	0.1	Osteoarthritis	Osteoarthritis	Osteoarthritis || ||	TRUE	igd	NA	NA	NA	NA	NA	NA	NA	79464536	3.93e-14	0.0274339	6418	5	eqtl-a-ENSG00000228716	DHFR	TRUE	reported	textfile	2	1	TRUE
rs1007686	G	A	G	A	0.366682	0.00123879	0.799615	0.816518	FALSE	FALSE	FALSE	ebi-a-GCST90038686	1	228651457	0.000704542	484598	0.0830004	Osteoarthritis	Osteoarthritis	Osteoarthritis || ||	TRUE	igd	NA	NA	NA	NA	NA	NA	NA	228651457	3.06e-140	0.0145448	25531	1	eqtl-a-ENSG00000181218	H2AC25	TRUE	reported	textfile	2	1	TRUE
rs1408272	G	T	G	T	0.156568	0.00310041	0.0516449	0.074727	FALSE	FALSE	FALSE	ebi-a-GCST90038686	6	25842951	0.0010383	484598	0.00280001	Osteoarthritis	Osteoarthritis	Osteoarthritis || ||	TRUE	igd	NA	NA	NA	NA	NA	NA	NA	25842951	5.59e-09	0.0268611	20801	6	eqtl-a-ENSG00000181218	H2AC25	TRUE	reported	textfile	2	1	TRUE
rs6592965	A	G	A	G	0.0713446	-0.000174191	0.449532	0.45541	FALSE	FALSE	FALSE	ebi-a-GCST90038686	7	50427982	0.000549157	484598	0.760001	Osteoarthritis	Osteoarthritis	Osteoarthritis || ||	TRUE	igd	NA	NA	NA	NA	NA	NA	NA	50427982	2.37e-09	0.0119495	25646	7	eqtl-a-ENSG00000181218	H2AC25	TRUE	reported	textfile	2	1	TRUE
rs72756213	A	G	A	G	0.186593	0.00150203	0.0467193	0.037866	FALSE	FALSE	FALSE	ebi-a-GCST90038686	1	228259992	0.00143176	484598	0.29	Osteoarthritis	Osteoarthritis	Osteoarthritis || ||	TRUE	igd	NA	NA	NA	NA	NA	NA	NA	228259992	3.44e-11	0.0281586	23620	1	eqtl-a-ENSG00000181218	H2AC25	TRUE	reported	textfile	2	1	TRUE
rs1007766	A	G	A	G	-0.105925	-0.00159986	0.505662	0.521032	FALSE	FALSE	FALSE	ebi-a-GCST90038686	7	1034903	0.000549466	484598	0.00359998	Osteoarthritis	Osteoarthritis	Osteoarthritis || ||	TRUE	igd	NA	NA	NA	NA	NA	NA	NA	1034903	4.54e-19	0.0118708	19868	7	eqtl-a-ENSG00000164850	GPER1	TRUE	reported	textfile	2	1	TRUE
rs10262232	A	C	A	C	0.368966	2.29e-05	0.257901	0.244669	FALSE	FALSE	FALSE	ebi-a-GCST90038686	7	1141925	0.000634692	484598	0.97	Osteoarthritis	Osteoarthritis	Osteoarthritis || ||	TRUE	igd	NA	NA	NA	NA	NA	NA	NA	1141925	9.12e-171	0.0132454	26609	7	eqtl-a-ENSG00000164850	GPER1	TRUE	reported	textfile	2	1	TRUE
rs10838725	C	T	C	T	0.101119	0.000118352	0.310651	0.300068	FALSE	FALSE	FALSE	ebi-a-GCST90038686	11	47557871	0.000596768	484598	0.85	Osteoarthritis	Osteoarthritis	Osteoarthritis || ||	TRUE	igd	NA	NA	NA	NA	NA	NA	NA	47557871	3.29e-15	0.0128332	23727	11	eqtl-a-ENSG00000164850	GPER1	TRUE	reported	textfile	2	1	TRUE
rs12478601	T	C	T	C	-0.109722	-0.000314094	0.574604	0.587061	FALSE	FALSE	FALSE	ebi-a-GCST90038686	2	43721508	0.000554678	484598	0.56	Osteoarthritis	Osteoarthritis	Osteoarthritis || ||	TRUE	igd	NA	NA	NA	NA	NA	NA	NA	43721508	6.16e-20	0.0120028	26225	2	eqtl-a-ENSG00000164850	GPER1	TRUE	reported	textfile	2	1	TRUE
rs76471434	A	G	A	G	0.25957	-0.000235245	0.0207302	0.02253	FALSE	FALSE	FALSE	ebi-a-GCST90038686	7	1093878	0.0018364	484598	0.89	Osteoarthritis	Osteoarthritis	Osteoarthritis || ||	TRUE	igd	NA	NA	NA	NA	NA	NA	NA	1093878	4.9e-10	0.0417154	15557	7	eqtl-a-ENSG00000164850	GPER1	TRUE	reported	textfile	2	1	TRUE
rs10079790	T	C	T	C	-0.191181	0.000476797	0.0686951	0.076545	FALSE	FALSE	FALSE	ebi-a-GCST90038686	5	794593	0.00107228	484598	0.67	Osteoarthritis	Osteoarthritis	Osteoarthritis || ||	TRUE	igd	NA	NA	NA	NA	NA	NA	NA	794593	3.83e-16	0.0234757	10182	5	eqtl-a-ENSG00000206077	ZDHHC11B	TRUE	reported	textfile	2	1	TRUE
rs111384701	T	C	T	C	0.28136	0.000497319	0.0749561	0.088346	FALSE	FALSE	FALSE	ebi-a-GCST90038686	5	767084	0.00113291	484598	0.649999	Osteoarthritis	Osteoarthritis	Osteoarthritis || ||	TRUE	igd	NA	NA	NA	NA	NA	NA	NA	767084	6.03e-36	0.0224783	6095	5	eqtl-a-ENSG00000206077	ZDHHC11B	TRUE	reported	textfile	2	1	TRUE
rs116511572	A	T	A	T	-0.341671	0.000895697	0.0484068	0.049795	FALSE	TRUE	FALSE	ebi-a-GCST90038686	5	893452	0.00125612	484598	0.48	Osteoarthritis	Osteoarthritis	Osteoarthritis || ||	TRUE	igd	NA	NA	NA	NA	NA	NA	NA	893452	3.04e-35	0.0275815	17260	5	eqtl-a-ENSG00000206077	ZDHHC11B	TRUE	reported	textfile	2	1	TRUE
rs10080172	T	G	T	G	-0.228648	0.00234222	0.0280345	0.033373	FALSE	FALSE	FALSE	ebi-a-GCST90038686	5	128475248	0.00152481	484598	0.13	Osteoarthritis	Osteoarthritis	Osteoarthritis || ||	TRUE	igd	NA	NA	NA	NA	NA	NA	NA	128475248	2.14e-10	0.0360042	29099	5	eqtl-a-ENSG00000066583	ISOC1	TRUE	reported	textfile	2	1	TRUE
rs115494457	C	T	C	T	0.318096	0.00128153	0.0282792	0.0258	FALSE	FALSE	FALSE	ebi-a-GCST90038686	5	127840356	0.00173877	484598	0.46	Osteoarthritis	Osteoarthritis	Osteoarthritis || ||	TRUE	igd	NA	NA	NA	NA	NA	NA	NA	127840356	6.43e-19	0.0358038	28129	5	eqtl-a-ENSG00000066583	ISOC1	TRUE	reported	textfile	2	1	TRUE
rs13181669	G	C	G	C	-0.373417	7.19e-05	0.344593	0.358923	FALSE	TRUE	FALSE	ebi-a-GCST90038686	5	128107509	0.000571388	484598	0.89	Osteoarthritis	Osteoarthritis	Osteoarthritis || ||	TRUE	igd	NA	NA	NA	NA	NA	NA	NA	128107509	1e-200	0.012123	31343	5	eqtl-a-ENSG00000066583	ISOC1	TRUE	reported	textfile	2	1	TRUE
rs141844349	C	A	C	A	0.261981	0.00195412	0.0677125	0.072133	FALSE	FALSE	FALSE	ebi-a-GCST90038686	5	128370594	0.00106386	484598	0.0659994	Osteoarthritis	Osteoarthritis	Osteoarthritis || ||	TRUE	igd	NA	NA	NA	NA	NA	NA	NA	128370594	1.15e-28	0.0235855	30964	5	eqtl-a-ENSG00000066583	ISOC1	TRUE	reported	textfile	2	1	TRUE
rs149007767	T	C	T	C	0.101361	0.000691325	0.149708	0.169323	FALSE	FALSE	FALSE	ebi-a-GCST90038686	7	50370254	0.000761493	484598	0.37	Osteoarthritis	Osteoarthritis	Osteoarthritis || ||	TRUE	igd	NA	NA	NA	NA	NA	NA	NA	50370254	1.17e-09	0.0166598	29863	7	eqtl-a-ENSG00000066583	ISOC1	TRUE	reported	textfile	2	1	TRUE
rs2112699	C	T	C	T	-0.112453	0.00159185	0.119449	0.106993	FALSE	FALSE	FALSE	ebi-a-GCST90038686	5	128525698	0.000897556	484598	0.08	Osteoarthritis	Osteoarthritis	Osteoarthritis || ||	TRUE	igd	NA	NA	NA	NA	NA	NA	NA	128525698	8.46e-10	0.0183273	30688	5	eqtl-a-ENSG00000066583	ISOC1	TRUE	reported	textfile	2	1	TRUE
rs2526206	C	T	C	T	-0.39021	-0.000495358	0.279913	0.296616	FALSE	FALSE	FALSE	ebi-a-GCST90038686	5	128278704	0.000597523	484598	0.42	Osteoarthritis	Osteoarthritis	Osteoarthritis || ||	TRUE	igd	NA	NA	NA	NA	NA	NA	NA	128278704	1e-200	0.0128436	27602	5	eqtl-a-ENSG00000066583	ISOC1	TRUE	reported	textfile	2	1	TRUE
rs2577431	C	A	C	A	-0.386456	-0.000500519	0.259788	0.296671	FALSE	FALSE	FALSE	ebi-a-GCST90038686	5	128280809	0.000597448	484598	0.41	Osteoarthritis	Osteoarthritis	Osteoarthritis || ||	TRUE	igd	NA	NA	NA	NA	NA	NA	NA	128280809	4.51e-189	0.0131769	26444	5	eqtl-a-ENSG00000066583	ISOC1	TRUE	reported	textfile	2	1	TRUE
rs10080728	C	T	C	T	-0.25206	0.000175905	0.13417	0.146599	FALSE	FALSE	FALSE	ebi-a-GCST90038686	6	42989242	0.000787016	484598	0.82	Osteoarthritis	Osteoarthritis	Osteoarthritis || ||	TRUE	igd	NA	NA	NA	NA	NA	NA	NA	42989242	6.53e-48	0.0173329	30960	6	eqtl-a-ENSG00000112640	PPP2R5D	TRUE	reported	textfile	2	1	TRUE
rs1354034	C	T	C	T	-0.0697004	0.000401908	0.618137	0.590753	FALSE	FALSE	FALSE	ebi-a-GCST90038686	3	56849749	0.000556454	484598	0.48	Osteoarthritis	Osteoarthritis	Osteoarthritis || ||	TRUE	igd	NA	NA	NA	NA	NA	NA	NA	56849749	1.23e-08	0.0122363	31684	3	eqtl-a-ENSG00000112640	PPP2R5D	TRUE	reported	textfile	2	1	TRUE
rs2234185	C	T	C	T	-0.0901547	0.000517485	0.459505	0.50231	FALSE	FALSE	FALSE	ebi-a-GCST90038686	6	42897074	0.000549057	484598	0.34	Osteoarthritis	Osteoarthritis	Osteoarthritis || ||	TRUE	igd	NA	NA	NA	NA	NA	NA	NA	42897074	3.9e-14	0.0119186	31683	6	eqtl-a-ENSG00000112640	PPP2R5D	TRUE	reported	textfile	2	1	TRUE
rs1008158	G	A	G	A	-0.492079	9.75e-05	0.354918	0.340424	FALSE	FALSE	FALSE	ebi-a-GCST90038686	9	113828811	0.00058081	484598	0.87	Osteoarthritis	Osteoarthritis	Osteoarthritis || ||	TRUE	igd	NA	NA	NA	NA	NA	NA	NA	113828811	1e-200	0.0117288	31684	9	eqtl-a-ENSG00000198121	LPAR1	TRUE	reported	textfile	2	1	TRUE
rs10115571	C	T	C	T	0.0936525	-1.91e-05	0.400849	0.403409	FALSE	FALSE	FALSE	ebi-a-GCST90038686	9	114338103	0.00056406	484598	0.96	Osteoarthritis	Osteoarthritis	Osteoarthritis || ||	TRUE	igd	NA	NA	NA	NA	NA	NA	NA	114338103	1.1e-14	0.0121191	31237	9	eqtl-a-ENSG00000198121	LPAR1	TRUE	reported	textfile	2	1	TRUE
rs10980993	G	A	G	A	0.251397	-7.76e-05	0.163359	0.13252	FALSE	FALSE	FALSE	ebi-a-GCST90038686	9	114414667	0.000806878	484598	0.92	Osteoarthritis	Osteoarthritis	Osteoarthritis || ||	TRUE	igd	NA	NA	NA	NA	NA	NA	NA	114414667	6.65e-56	0.0159595	31477	9	eqtl-a-ENSG00000198121	LPAR1	TRUE	reported	textfile	2	1	TRUE
rs2712381	C	A	C	A	0.0717433	0.000170155	0.600853	0.613537	FALSE	FALSE	FALSE	ebi-a-GCST90038686	3	128338600	0.000560096	484598	0.760001	Osteoarthritis	Osteoarthritis	Osteoarthritis || ||	TRUE	igd	NA	NA	NA	NA	NA	NA	NA	128338600	3.41e-09	0.0121383	31684	3	eqtl-a-ENSG00000198121	LPAR1	TRUE	reported	textfile	2	1	TRUE
rs4302915	G	T	G	T	0.18162	0.000301658	0.423766	0.414227	FALSE	FALSE	FALSE	ebi-a-GCST90038686	9	113374865	0.000554546	484598	0.59	Osteoarthritis	Osteoarthritis	Osteoarthritis || ||	TRUE	igd	NA	NA	NA	NA	NA	NA	NA	113374865	3.42e-52	0.0119469	31684	9	eqtl-a-ENSG00000198121	LPAR1	TRUE	reported	textfile	2	1	TRUE
rs61863818	T	C	T	C	0.104439	-0.00045949	0.232773	0.254344	FALSE	FALSE	FALSE	ebi-a-GCST90038686	10	99136403	0.000627252	484598	0.46	Osteoarthritis	Osteoarthritis	Osteoarthritis || ||	TRUE	igd	NA	NA	NA	NA	NA	NA	NA	99136403	1.09e-13	0.0140562	31569	10	eqtl-a-ENSG00000198121	LPAR1	TRUE	reported	textfile	2	1	TRUE
rs62571456	C	T	C	T	0.126575	0.000887036	0.103724	0.095017	FALSE	FALSE	FALSE	ebi-a-GCST90038686	9	113649128	0.000940262	484598	0.35	Osteoarthritis	Osteoarthritis	Osteoarthritis || ||	TRUE	igd	NA	NA	NA	NA	NA	NA	NA	113649128	8.36e-11	0.0194911	31231	9	eqtl-a-ENSG00000198121	LPAR1	TRUE	reported	textfile	2	1	TRUE
rs6477803	T	C	T	C	-0.530816	0.000614187	0.80407	0.829547	FALSE	FALSE	FALSE	ebi-a-GCST90038686	9	113792417	0.000727228	484598	0.4	Osteoarthritis	Osteoarthritis	Osteoarthritis || ||	TRUE	igd	NA	NA	NA	NA	NA	NA	NA	113792417	1e-200	0.0143139	31684	9	eqtl-a-ENSG00000198121	LPAR1	TRUE	reported	textfile	2	1	TRUE
rs695207	T	G	T	G	-0.437704	-0.000328313	0.652787	0.655237	FALSE	FALSE	FALSE	ebi-a-GCST90038686	9	114056169	0.000582108	484598	0.59	Osteoarthritis	Osteoarthritis	Osteoarthritis || ||	TRUE	igd	NA	NA	NA	NA	NA	NA	NA	114056169	1e-200	0.0119463	31684	9	eqtl-a-ENSG00000198121	LPAR1	TRUE	reported	textfile	2	1	TRUE
rs10082463	C	A	C	A	-0.647655	0.00104697	0.100013	0.098164	FALSE	FALSE	FALSE	ebi-a-GCST90038686	10	119021407	0.00093662	484598	0.27	Osteoarthritis	Osteoarthritis	Osteoarthritis || ||	TRUE	igd	NA	NA	NA	NA	NA	NA	NA	119021407	1e-200	0.0190744	28917	10	eqtl-a-ENSG00000165650	PDZD8	TRUE	reported	textfile	2	1	TRUE
rs149110519	T	C	T	C	0.183385	0.00175944	0.0526158	0.034126	FALSE	FALSE	FALSE	ebi-a-GCST90038686	6	144385777	0.00151281	484598	0.24	Osteoarthritis	Osteoarthritis	Osteoarthritis || ||	TRUE	igd	NA	NA	NA	NA	NA	NA	NA	144385777	5.56e-12	0.026613	25735	6	eqtl-a-ENSG00000165650	PDZD8	TRUE	reported	textfile	2	1	TRUE
rs17095398	A	G	A	G	0.174388	0.00125306	0.127115	0.140062	FALSE	FALSE	FALSE	ebi-a-GCST90038686	10	118645834	0.000786521	484598	0.11	Osteoarthritis	Osteoarthritis	Osteoarthritis || ||	TRUE	igd	NA	NA	NA	NA	NA	NA	NA	118645834	1.21e-22	0.0178073	31555	10	eqtl-a-ENSG00000165650	PDZD8	TRUE	reported	textfile	2	1	TRUE
rs181501	T	C	T	C	0.154765	-0.00130134	0.10226	0.118544	FALSE	FALSE	FALSE	ebi-a-GCST90038686	10	119179300	0.000863421	484598	0.13	Osteoarthritis	Osteoarthritis	Osteoarthritis || ||	TRUE	igd	NA	NA	NA	NA	NA	NA	NA	119179300	2.88e-15	0.0196002	31053	10	eqtl-a-ENSG00000165650	PDZD8	TRUE	reported	textfile	2	1	TRUE
rs35979828	T	C	T	C	0.169248	0.000162026	0.0571059	0.067783	FALSE	FALSE	FALSE	ebi-a-GCST90038686	12	54685880	0.00108506	484598	0.88	Osteoarthritis	Osteoarthritis	Osteoarthritis || ||	TRUE	igd	NA	NA	NA	NA	NA	NA	NA	54685880	3.87e-11	0.0256095	29836	12	eqtl-a-ENSG00000165650	PDZD8	TRUE	reported	textfile	2	1	TRUE
rs363251	A	G	A	G	-0.236266	0.000165328	0.673778	0.617049	FALSE	FALSE	FALSE	ebi-a-GCST90038686	10	119019467	0.000615342	484598	0.79	Osteoarthritis	Osteoarthritis	Osteoarthritis || ||	TRUE	igd	NA	NA	NA	NA	NA	NA	NA	119019467	3.32e-79	0.0125382	23403	10	eqtl-a-ENSG00000165650	PDZD8	TRUE	reported	textfile	2	1	TRUE
rs78895802	G	T	G	T	-0.148536	0.000611281	0.0584502	0.051189	FALSE	FALSE	FALSE	ebi-a-GCST90038686	10	119150889	0.00123639	484598	0.62	Osteoarthritis	Osteoarthritis	Osteoarthritis || ||	TRUE	igd	NA	NA	NA	NA	NA	NA	NA	119150889	4.57e-09	0.0253397	31234	10	eqtl-a-ENSG00000165650	PDZD8	TRUE	reported	textfile	2	1	TRUE
rs10083668	C	T	C	T	-0.122077	-0.000598226	0.111543	0.121132	FALSE	FALSE	FALSE	ebi-a-GCST90038686	15	100004180	0.000844002	484598	0.48	Osteoarthritis	Osteoarthritis	Osteoarthritis || ||	TRUE	igd	NA	NA	NA	NA	NA	NA	NA	100004180	1e-10	0.0188783	30935	15	eqtl-a-ENSG00000068305	MEF2A	TRUE	reported	textfile	2	1	TRUE
rs149007767	T	C	T	C	0.127656	0.000691325	0.149708	0.169323	FALSE	FALSE	FALSE	ebi-a-GCST90038686	7	50370254	0.000761493	484598	0.37	Osteoarthritis	Osteoarthritis	Osteoarthritis || ||	TRUE	igd	NA	NA	NA	NA	NA	NA	NA	50370254	1.74e-14	0.016647	30077	7	eqtl-a-ENSG00000068305	MEF2A	TRUE	reported	textfile	2	1	TRUE
rs149110519	T	C	T	C	0.166986	0.00175944	0.0526158	0.034126	FALSE	FALSE	FALSE	ebi-a-GCST90038686	6	144385777	0.00151281	484598	0.24	Osteoarthritis	Osteoarthritis	Osteoarthritis || ||	TRUE	igd	NA	NA	NA	NA	NA	NA	NA	144385777	3.55e-10	0.0266207	25735	6	eqtl-a-ENSG00000068305	MEF2A	TRUE	reported	textfile	2	1	TRUE
rs78547437	C	T	C	T	0.249883	-0.000325174	0.161115	0.17735	FALSE	FALSE	FALSE	ebi-a-GCST90038686	15	100186866	0.000716766	484598	0.64	Osteoarthritis	Osteoarthritis	Osteoarthritis || ||	TRUE	igd	NA	NA	NA	NA	NA	NA	NA	100186866	1.22e-54	0.016052	31345	15	eqtl-a-ENSG00000068305	MEF2A	TRUE	reported	textfile	2	1	TRUE
rs8026614	T	C	T	C	-0.227418	-0.000310685	0.481468	0.484153	FALSE	FALSE	FALSE	ebi-a-GCST90038686	15	100051136	0.000552701	484598	0.56	Osteoarthritis	Osteoarthritis	Osteoarthritis || ||	TRUE	igd	NA	NA	NA	NA	NA	NA	NA	100051136	2.32e-83	0.0117569	31300	15	eqtl-a-ENSG00000068305	MEF2A	TRUE	reported	textfile	2	1	TRUE
rs10085363	G	A	G	A	-0.776248	0.000590295	0.10829	0.123421	FALSE	FALSE	FALSE	ebi-a-GCST90038686	6	89310475	0.000837822	484598	0.49	Osteoarthritis	Osteoarthritis	Osteoarthritis || ||	TRUE	igd	NA	NA	NA	NA	NA	NA	NA	89310475	1e-200	0.0180042	31684	6	eqtl-a-ENSG00000111880	RNGTT	TRUE	reported	textfile	2	1	TRUE
rs117147345	T	C	T	C	0.705284	0.00295041	0.0156368	0.012791	FALSE	FALSE	FALSE	ebi-a-GCST90038686	6	89675635	0.00246462	484598	0.24	Osteoarthritis	Osteoarthritis	Osteoarthritis || ||	TRUE	igd	NA	NA	NA	NA	NA	NA	NA	89675635	1.16e-49	0.0476038	11694	6	eqtl-a-ENSG00000111880	RNGTT	TRUE	reported	textfile	2	1	TRUE
rs117857689	G	A	G	A	0.302041	-0.00156993	0.041791	0.045672	FALSE	FALSE	FALSE	ebi-a-GCST90038686	6	89615293	0.00130443	484598	0.23	Osteoarthritis	Osteoarthritis	Osteoarthritis || ||	TRUE	igd	NA	NA	NA	NA	NA	NA	NA	89615293	2.14e-24	0.0296333	30547	6	eqtl-a-ENSG00000111880	RNGTT	TRUE	reported	textfile	2	1	TRUE
rs17696736	G	A	G	A	-0.0889544	0.000261239	0.408694	0.413369	FALSE	FALSE	FALSE	ebi-a-GCST90038686	12	112486818	0.000560656	484598	0.64	Osteoarthritis	Osteoarthritis	Osteoarthritis || ||	TRUE	igd	NA	NA	NA	NA	NA	NA	NA	112486818	1.82e-13	0.0120839	31185	12	eqtl-a-ENSG00000111880	RNGTT	TRUE	reported	textfile	2	1	TRUE
rs72911623	C	T	C	T	-0.62222	0.000442909	0.0215633	0.020752	FALSE	FALSE	FALSE	ebi-a-GCST90038686	6	89648766	0.00191783	484598	0.82	Osteoarthritis	Osteoarthritis	Osteoarthritis || ||	TRUE	igd	NA	NA	NA	NA	NA	NA	NA	89648766	6.46e-53	0.040639	28077	6	eqtl-a-ENSG00000111880	RNGTT	TRUE	reported	textfile	2	1	TRUE
rs76385886	T	C	T	C	0.235155	0.00266992	0.0256989	0.01965	FALSE	FALSE	FALSE	ebi-a-GCST90038686	6	89480608	0.00208378	484598	0.19	Osteoarthritis	Osteoarthritis	Osteoarthritis || ||	TRUE	igd	NA	NA	NA	NA	NA	NA	NA	89480608	3.84e-10	0.0375611	29006	6	eqtl-a-ENSG00000111880	RNGTT	TRUE	reported	textfile	2	1	TRUE
rs1008550	G	T	G	T	-0.321803	0.00114452	0.0309963	0.031088	FALSE	FALSE	FALSE	ebi-a-GCST90038686	22	24940196	0.00161908	484598	0.48	Osteoarthritis	Osteoarthritis	Osteoarthritis || ||	TRUE	igd	NA	NA	NA	NA	NA	NA	NA	24940196	5.47e-21	0.0342351	31191	22	eqtl-a-ENSG00000100024	UPB1	TRUE	reported	textfile	2	1	TRUE
rs117580218	A	G	A	G	-0.248941	1.72e-05	0.0269686	0.030997	FALSE	FALSE	FALSE	ebi-a-GCST90038686	22	24471789	0.00157266	484598	0.99	Osteoarthritis	Osteoarthritis	Osteoarthritis || ||	TRUE	igd	NA	NA	NA	NA	NA	NA	NA	24471789	1.15e-11	0.0366813	25673	22	eqtl-a-ENSG00000100024	UPB1	TRUE	reported	textfile	2	1	TRUE
rs139431893	T	C	T	C	-0.127031	-0.00221825	0.0724576	0.093978	FALSE	FALSE	FALSE	ebi-a-GCST90038686	22	25018253	0.00100681	484598	0.0269998	Osteoarthritis	Osteoarthritis	Osteoarthritis || ||	TRUE	igd	NA	NA	NA	NA	NA	NA	NA	25018253	3.04e-08	0.0229332	16737	22	eqtl-a-ENSG00000100024	UPB1	TRUE	reported	textfile	2	1	TRUE
rs7210990	A	C	A	C	0.0711024	-0.000639126	0.481977	0.467445	FALSE	FALSE	FALSE	ebi-a-GCST90038686	17	16170764	0.000549658	484598	0.26	Osteoarthritis	Osteoarthritis	Osteoarthritis || ||	TRUE	igd	NA	NA	NA	NA	NA	NA	NA	16170764	2.28e-09	0.0118962	31569	17	eqtl-a-ENSG00000100024	UPB1	TRUE	reported	textfile	2	1	TRUE
rs1008599	G	A	G	A	-0.364455	-0.000304121	0.413339	0.429143	FALSE	FALSE	FALSE	ebi-a-GCST90038686	7	142038782	0.000567109	484598	0.59	Osteoarthritis	Osteoarthritis	Osteoarthritis || ||	TRUE	igd	NA	NA	NA	NA	NA	NA	NA	142038782	1e-200	0.0116906	5502	7	eqtl-a-ENSG00000211717	TRBV10-1	TRUE	reported	textfile	2	1	TRUE
rs3114480	C	T	C	T	-0.0683993	0.000410928	0.492863	0.500972	FALSE	FALSE	FALSE	ebi-a-GCST90038686	7	142499729	0.000553117	484598	0.450001	Osteoarthritis	Osteoarthritis	Osteoarthritis || ||	TRUE	igd	NA	NA	NA	NA	NA	NA	NA	142499729	8.81e-09	0.0118908	5164	7	eqtl-a-ENSG00000211717	TRBV10-1	TRUE	reported	textfile	2	1	TRUE
rs660895	G	A	G	A	0.12959	0.000522873	0.177598	0.209417	FALSE	FALSE	FALSE	ebi-a-GCST90038686	6	32577380	0.000670916	484598	0.44	Osteoarthritis	Osteoarthritis	Osteoarthritis || ||	TRUE	igd	NA	NA	NA	NA	NA	NA	NA	32577380	7.33e-17	0.0155352	5502	6	eqtl-a-ENSG00000211717	TRBV10-1	TRUE	reported	textfile	2	1	TRUE
rs10086568	A	G	A	G	-0.0804053	-0.000380542	0.319855	0.322355	FALSE	FALSE	FALSE	ebi-a-GCST90038686	8	6900336	0.000586746	484598	0.54	Osteoarthritis	Osteoarthritis	Osteoarthritis || ||	TRUE	igd	NA	NA	NA	NA	NA	NA	NA	6900336	2.79e-10	0.0127425	31355	8	eqtl-a-ENSG00000102837	OLFM4	TRUE	reported	textfile	2	1	TRUE
rs1012068	G	T	G	T	-0.110928	0.000163159	0.276034	0.26971	FALSE	FALSE	FALSE	ebi-a-GCST90038686	22	32265903	0.000616885	484598	0.79	Osteoarthritis	Osteoarthritis	Osteoarthritis || ||	TRUE	igd	NA	NA	NA	NA	NA	NA	NA	32265903	6.69e-17	0.0132811	31086	22	eqtl-a-ENSG00000102837	OLFM4	TRUE	reported	textfile	2	1	TRUE
rs11684404	C	T	C	T	-0.0723053	-0.00038761	0.343776	0.33777	FALSE	FALSE	FALSE	ebi-a-GCST90038686	2	88924622	0.000577984	484598	0.51	Osteoarthritis	Osteoarthritis	Osteoarthritis || ||	TRUE	igd	NA	NA	NA	NA	NA	NA	NA	88924622	7.6e-09	0.0125161	31355	2	eqtl-a-ENSG00000102837	OLFM4	TRUE	reported	textfile	2	1	TRUE
rs11881751	A	G	A	G	0.132196	-0.000788528	0.231675	0.224737	FALSE	FALSE	FALSE	ebi-a-GCST90038686	19	4997420	0.000658039	484598	0.22	Osteoarthritis	Osteoarthritis	Osteoarthritis || ||	TRUE	igd	NA	NA	NA	NA	NA	NA	NA	4997420	5.45e-21	0.014063	31355	19	eqtl-a-ENSG00000102837	OLFM4	TRUE	reported	textfile	2	1	TRUE
rs13289095	T	G	T	G	0.251897	0.00132353	0.119513	0.143651	FALSE	FALSE	FALSE	ebi-a-GCST90038686	9	131466489	0.000778713	484598	0.0879995	Osteoarthritis	Osteoarthritis	Osteoarthritis || ||	TRUE	igd	NA	NA	NA	NA	NA	NA	NA	131466489	1.88e-43	0.0182245	28373	9	eqtl-a-ENSG00000102837	OLFM4	TRUE	reported	textfile	2	1	TRUE
rs1343610	C	T	C	T	-0.198894	-0.00225766	0.640629	0.630429	FALSE	FALSE	FALSE	ebi-a-GCST90038686	13	53662674	0.000571367	484598	8.2e-05	Osteoarthritis	Osteoarthritis	Osteoarthritis || ||	TRUE	igd	NA	NA	NA	NA	NA	NA	NA	53662674	6.73e-59	0.0122907	31470	13	eqtl-a-ENSG00000102837	OLFM4	TRUE	reported	textfile	2	1	TRUE
rs1375493	A	G	A	G	0.0919538	0.00101292	0.565077	0.556776	FALSE	FALSE	FALSE	ebi-a-GCST90038686	2	182323766	0.000551164	484598	0.0680002	Osteoarthritis	Osteoarthritis	Osteoarthritis || ||	TRUE	igd	NA	NA	NA	NA	NA	NA	NA	182323766	1.65e-14	0.0119806	31355	2	eqtl-a-ENSG00000102837	OLFM4	TRUE	reported	textfile	2	1	TRUE
rs2227901	A	G	A	G	-0.110238	-1.33e-05	0.203258	0.188067	FALSE	FALSE	FALSE	ebi-a-GCST90038686	4	57798189	0.000697846	484598	0.98	Osteoarthritis	Osteoarthritis	Osteoarthritis || ||	TRUE	igd	NA	NA	NA	NA	NA	NA	NA	57798189	8.12e-14	0.0147606	31470	4	eqtl-a-ENSG00000102837	OLFM4	TRUE	reported	textfile	2	1	TRUE
rs3735485	G	A	G	A	-0.101227	-0.00100725	0.837214	0.847883	FALSE	FALSE	FALSE	ebi-a-GCST90038686	7	45009341	0.000760105	484598	0.19	Osteoarthritis	Osteoarthritis	Osteoarthritis || ||	TRUE	igd	NA	NA	NA	NA	NA	NA	NA	45009341	3.23e-10	0.0160994	30757	7	eqtl-a-ENSG00000102837	OLFM4	TRUE	reported	textfile	2	1	TRUE
rs629326	T	G	T	G	-0.104974	0.000411874	0.62781	0.575819	FALSE	FALSE	FALSE	ebi-a-GCST90038686	6	159496713	0.00055371	484598	0.46	Osteoarthritis	Osteoarthritis	Osteoarthritis || ||	TRUE	igd	NA	NA	NA	NA	NA	NA	NA	159496713	1.26e-17	0.0122808	31355	6	eqtl-a-ENSG00000102837	OLFM4	TRUE	reported	textfile	2	1	TRUE
rs7981880	G	A	G	A	0.0832848	0.000434541	0.355481	0.355077	FALSE	FALSE	FALSE	ebi-a-GCST90038686	13	53501646	0.000574936	484598	0.450001	Osteoarthritis	Osteoarthritis	Osteoarthritis || ||	TRUE	igd	NA	NA	NA	NA	NA	NA	NA	53501646	1.97e-11	0.0124144	31470	13	eqtl-a-ENSG00000102837	OLFM4	TRUE	reported	textfile	2	1	TRUE
rs7999275	G	A	G	A	0.463594	0.000511456	0.768623	0.765392	FALSE	FALSE	FALSE	ebi-a-GCST90038686	13	53589368	0.000663451	484598	0.44	Osteoarthritis	Osteoarthritis	Osteoarthritis || ||	TRUE	igd	NA	NA	NA	NA	NA	NA	NA	53589368	1e-200	0.0135631	29978	13	eqtl-a-ENSG00000102837	OLFM4	TRUE	reported	textfile	2	1	TRUE
rs9527102	G	A	G	A	0.120483	-0.000448286	0.312936	0.30529	FALSE	FALSE	FALSE	ebi-a-GCST90038686	13	54114834	0.00059866	484598	0.44	Osteoarthritis	Osteoarthritis	Osteoarthritis || ||	TRUE	igd	NA	NA	NA	NA	NA	NA	NA	54114834	4.69e-21	0.0127955	31352	13	eqtl-a-ENSG00000102837	OLFM4	TRUE	reported	textfile	2	1	TRUE
rs1008705	C	T	C	T	0.379292	-0.000183533	0.310198	0.313398	FALSE	FALSE	FALSE	ebi-a-GCST90038686	8	17633455	0.000590454	484598	0.760001	Osteoarthritis	Osteoarthritis	Osteoarthritis || ||	TRUE	igd	NA	NA	NA	NA	NA	NA	NA	17633455	1e-200	0.0124642	31355	8	eqtl-a-ENSG00000104763	ASAH1	TRUE	reported	textfile	2	1	TRUE
rs117352317	G	A	G	A	0.473247	7.34e-05	0.0173922	0.019861	FALSE	FALSE	FALSE	ebi-a-GCST90038686	8	18030605	0.00196453	484598	0.98	Osteoarthritis	Osteoarthritis	Osteoarthritis || ||	TRUE	igd	NA	NA	NA	NA	NA	NA	NA	18030605	1.72e-25	0.0453532	23819	8	eqtl-a-ENSG00000104763	ASAH1	TRUE	reported	textfile	2	1	TRUE
rs441517	G	A	G	A	-0.328991	-0.000214307	0.706002	0.734239	FALSE	FALSE	FALSE	ebi-a-GCST90038686	8	17908116	0.000620034	484598	0.73	Osteoarthritis	Osteoarthritis	Osteoarthritis || ||	TRUE	igd	NA	NA	NA	NA	NA	NA	NA	17908116	1.97e-146	0.0127669	31684	8	eqtl-a-ENSG00000104763	ASAH1	TRUE	reported	textfile	2	1	TRUE
rs79985562	A	G	A	G	-0.362427	0.00217607	0.0261946	0.024038	FALSE	FALSE	FALSE	ebi-a-GCST90038686	8	17918613	0.00181887	484598	0.23	Osteoarthritis	Osteoarthritis	Osteoarthritis || ||	TRUE	igd	NA	NA	NA	NA	NA	NA	NA	17918613	1.7e-22	0.03714	28534	8	eqtl-a-ENSG00000104763	ASAH1	TRUE	reported	textfile	2	1	TRUE
rs9325821	A	G	A	G	0.212276	0.000297549	0.951311	0.953682	FALSE	FALSE	FALSE	ebi-a-GCST90038686	8	17610093	0.00130263	484598	0.82	Osteoarthritis	Osteoarthritis	Osteoarthritis || ||	TRUE	igd	NA	NA	NA	NA	NA	NA	NA	17610093	1.45e-14	0.027597	31344	8	eqtl-a-ENSG00000104763	ASAH1	TRUE	reported	textfile	2	1	TRUE
rs10087898	C	T	C	T	0.112058	-0.00105219	0.128566	0.126052	FALSE	FALSE	FALSE	ebi-a-GCST90038686	8	23017691	0.000826317	484598	0.21	Osteoarthritis	Osteoarthritis	Osteoarthritis || ||	TRUE	igd	NA	NA	NA	NA	NA	NA	NA	23017691	2.78e-10	0.0177563	31684	8	eqtl-a-ENSG00000173530	TNFRSF10D	TRUE	reported	textfile	2	1	TRUE
rs4242391	C	T	C	T	-0.155595	-0.000422259	0.625691	0.601647	FALSE	FALSE	FALSE	ebi-a-GCST90038686	8	23000183	0.000558781	484598	0.44	Osteoarthritis	Osteoarthritis	Osteoarthritis || ||	TRUE	igd	NA	NA	NA	NA	NA	NA	NA	23000183	4.36e-37	0.0122285	31684	8	eqtl-a-ENSG00000173530	TNFRSF10D	TRUE	reported	textfile	2	1	TRUE
rs10088133	G	A	G	A	0.24158	0.00156754	0.52689	0.542504	FALSE	FALSE	FALSE	ebi-a-GCST90038686	8	142017877	0.000559145	484598	0.00479999	Osteoarthritis	Osteoarthritis	Osteoarthritis || ||	TRUE	igd	NA	NA	NA	NA	NA	NA	NA	142017877	5.42e-94	0.011746	30902	8	eqtl-a-ENSG00000169398	PTK2	TRUE	reported	textfile	2	1	TRUE
rs1354034	C	T	C	T	0.220184	0.000401908	0.618137	0.590753	FALSE	FALSE	FALSE	ebi-a-GCST90038686	3	56849749	0.000556454	484598	0.48	Osteoarthritis	Osteoarthritis	Osteoarthritis || ||	TRUE	igd	NA	NA	NA	NA	NA	NA	NA	56849749	7.04e-74	0.0121093	31684	3	eqtl-a-ENSG00000169398	PTK2	TRUE	reported	textfile	2	1	TRUE
rs141094656	C	T	C	T	-0.286526	0.00296587	0.0195137	0.013918	FALSE	FALSE	FALSE	ebi-a-GCST90038686	1	92753336	0.00243434	484598	0.23	Osteoarthritis	Osteoarthritis	Osteoarthritis || ||	TRUE	igd	NA	NA	NA	NA	NA	NA	NA	92753336	2.57e-11	0.0429606	21629	1	eqtl-a-ENSG00000169398	PTK2	TRUE	reported	textfile	2	1	TRUE
rs149290349	A	G	A	G	-0.2287	-0.000222609	0.0763089	0.072049	FALSE	FALSE	FALSE	ebi-a-GCST90038686	2	43451957	0.00106608	484598	0.85	Osteoarthritis	Osteoarthritis	Osteoarthritis || ||	TRUE	igd	NA	NA	NA	NA	NA	NA	NA	43451957	1.32e-24	0.022335	27138	2	eqtl-a-ENSG00000169398	PTK2	TRUE	reported	textfile	2	1	TRUE
rs1510587	A	G	A	G	0.0666234	0.000239638	0.459801	0.451908	FALSE	FALSE	FALSE	ebi-a-GCST90038686	8	142128946	0.000550661	484598	0.66	Osteoarthritis	Osteoarthritis	Osteoarthritis || ||	TRUE	igd	NA	NA	NA	NA	NA	NA	NA	142128946	2.34e-08	0.011929	29914	8	eqtl-a-ENSG00000169398	PTK2	TRUE	reported	textfile	2	1	TRUE
rs170088	T	C	T	C	0.126812	-2.04e-05	0.11796	0.110141	FALSE	FALSE	FALSE	ebi-a-GCST90038686	8	142160876	0.000890444	484598	0.99	Osteoarthritis	Osteoarthritis	Osteoarthritis || ||	TRUE	igd	NA	NA	NA	NA	NA	NA	NA	142160876	5.81e-12	0.0184207	31300	8	eqtl-a-ENSG00000169398	PTK2	TRUE	reported	textfile	2	1	TRUE
rs505404	G	T	G	T	0.0994128	0.000114785	0.222031	0.233022	FALSE	FALSE	FALSE	ebi-a-GCST90038686	11	243268	0.000648027	484598	0.86	Osteoarthritis	Osteoarthritis	Osteoarthritis || ||	TRUE	igd	NA	NA	NA	NA	NA	NA	NA	243268	3.56e-12	0.014296	31569	11	eqtl-a-ENSG00000169398	PTK2	TRUE	reported	textfile	2	1	TRUE
rs9809116	G	A	G	A	0.0958199	-1.19e-05	0.419943	0.416431	FALSE	FALSE	FALSE	ebi-a-GCST90038686	3	72397279	0.000560144	484598	0.99	Osteoarthritis	Osteoarthritis	Osteoarthritis || ||	TRUE	igd	NA	NA	NA	NA	NA	NA	NA	72397279	1.67e-15	0.0120321	31569	3	eqtl-a-ENSG00000169398	PTK2	TRUE	reported	textfile	2	1	TRUE
rs1008877	A	C	A	C	0.394833	-0.000941029	0.47597	0.470636	FALSE	FALSE	FALSE	ebi-a-GCST90038686	6	125443861	0.000547731	484598	0.0870001	Osteoarthritis	Osteoarthritis	Osteoarthritis || ||	TRUE	igd	NA	NA	NA	NA	NA	NA	NA	125443861	1e-200	0.0114445	31355	6	eqtl-a-ENSG00000111906	HDDC2	TRUE	reported	textfile	2	1	TRUE
rs11154304	A	G	A	G	-0.540136	-0.000739253	0.11131	0.121463	FALSE	FALSE	FALSE	ebi-a-GCST90038686	6	125639515	0.000842263	484598	0.39	Osteoarthritis	Osteoarthritis	Osteoarthritis || ||	TRUE	igd	NA	NA	NA	NA	NA	NA	NA	125639515	4.82e-190	0.0183693	31564	6	eqtl-a-ENSG00000111906	HDDC2	TRUE	reported	textfile	2	1	TRUE
rs4895707	G	A	G	A	-0.398518	-0.00124786	0.473207	0.458763	FALSE	FALSE	FALSE	ebi-a-GCST90038686	6	125669227	0.000546637	484598	0.0219999	Osteoarthritis	Osteoarthritis	Osteoarthritis || ||	TRUE	igd	NA	NA	NA	NA	NA	NA	NA	125669227	1e-200	0.011439	31668	6	eqtl-a-ENSG00000111906	HDDC2	TRUE	reported	textfile	2	1	TRUE
rs7911264	C	T	C	T	-0.0719362	-0.000707918	0.515223	0.523751	FALSE	FALSE	FALSE	ebi-a-GCST90038686	10	94436851	0.000546977	484598	0.19	Osteoarthritis	Osteoarthritis	Osteoarthritis || ||	TRUE	igd	NA	NA	NA	NA	NA	NA	NA	94436851	1.46e-09	0.0118936	31684	10	eqtl-a-ENSG00000111906	HDDC2	TRUE	reported	textfile	2	1	TRUE
rs1008953	C	T	C	T	0.805396	-0.00038391	0.770601	0.776461	FALSE	FALSE	FALSE	ebi-a-GCST90038686	20	43980726	0.000654556	484598	0.56	Osteoarthritis	Osteoarthritis	Osteoarthritis || ||	TRUE	igd	NA	NA	NA	NA	NA	NA	NA	43980726	1e-200	0.012427	31300	20	eqtl-a-ENSG00000204070	SYS1	TRUE	reported	textfile	2	1	TRUE
rs3091579	A	G	A	G	0.159048	-0.000161965	0.140696	0.139968	FALSE	FALSE	FALSE	ebi-a-GCST90038686	20	43947368	0.000807277	484598	0.85	Osteoarthritis	Osteoarthritis	Osteoarthritis || ||	TRUE	igd	NA	NA	NA	NA	NA	NA	NA	43947368	1.16e-20	0.0170647	31355	20	eqtl-a-ENSG00000204070	SYS1	TRUE	reported	textfile	2	1	TRUE
rs6032538	C	G	C	G	-0.0907096	2.66e-05	0.714643	0.720815	FALSE	TRUE	FALSE	ebi-a-GCST90038686	20	44417675	0.000608873	484598	0.96	Osteoarthritis	Osteoarthritis	Osteoarthritis || ||	TRUE	igd	NA	NA	NA	NA	NA	NA	NA	44417675	5.43e-12	0.0131576	31300	20	eqtl-a-ENSG00000204070	SYS1	TRUE	reported	textfile	2	1	TRUE
rs12973620	C	G	C	G	0.0904162	-0.00102294	0.191043	0.174153	FALSE	TRUE	FALSE	ebi-a-GCST90038686	19	58249643	0.000718383	484598	0.15	Osteoarthritis	Osteoarthritis	Osteoarthritis || ||	TRUE	igd	NA	NA	NA	NA	NA	NA	NA	58249643	2.24e-09	0.0151205	26280	19	eqtl-a-ENSG00000079459	FDFT1	TRUE	reported	textfile	2	1	TRUE
rs1564263	G	C	G	C	0.136107	-7.94e-06	0.635679	0.641102	FALSE	TRUE	FALSE	ebi-a-GCST90038686	8	11503289	0.000576617	484598	0.99	Osteoarthritis	Osteoarthritis	Osteoarthritis || ||	TRUE	igd	NA	NA	NA	NA	NA	NA	NA	11503289	2.12e-28	0.0123144	26275	8	eqtl-a-ENSG00000079459	FDFT1	TRUE	reported	textfile	2	1	TRUE
rs174545	G	C	G	C	0.0755311	-0.00060355	0.329174	0.336574	FALSE	TRUE	FALSE	ebi-a-GCST90038686	11	61569306	0.000580556	484598	0.29	Osteoarthritis	Osteoarthritis	Osteoarthritis || ||	TRUE	igd	NA	NA	NA	NA	NA	NA	NA	61569306	2.36e-09	0.0126497	26395	11	eqtl-a-ENSG00000079459	FDFT1	TRUE	reported	textfile	2	1	TRUE
rs2092004	G	A	G	A	0.448347	-0.00144096	0.473194	0.484587	FALSE	FALSE	FALSE	ebi-a-GCST90038686	8	11652430	0.000550562	484598	0.00909997	Osteoarthritis	Osteoarthritis	Osteoarthritis || ||	TRUE	igd	NA	NA	NA	NA	NA	NA	NA	11652430	1e-200	0.0113075	20957	8	eqtl-a-ENSG00000079459	FDFT1	TRUE	reported	textfile	2	1	TRUE
rs4841587	T	G	T	G	-0.23804	3.08e-06	0.307772	0.265591	FALSE	FALSE	FALSE	ebi-a-GCST90038686	8	11614175	0.00062218	484598	0.98	Osteoarthritis	Osteoarthritis	Osteoarthritis || ||	TRUE	igd	NA	NA	NA	NA	NA	NA	NA	11614175	6.25e-78	0.0127379	26395	8	eqtl-a-ENSG00000079459	FDFT1	TRUE	reported	textfile	2	1	TRUE
rs6592965	A	G	A	G	0.0716724	-0.000174191	0.449532	0.45541	FALSE	FALSE	FALSE	ebi-a-GCST90038686	7	50427982	0.000549157	484598	0.760001	Osteoarthritis	Osteoarthritis	Osteoarthritis || ||	TRUE	igd	NA	NA	NA	NA	NA	NA	NA	50427982	2e-09	0.0119494	26395	7	eqtl-a-ENSG00000079459	FDFT1	TRUE	reported	textfile	2	1	TRUE
rs10090737	T	C	T	C	0.106765	0.000439033	0.388402	0.39139	FALSE	FALSE	FALSE	ebi-a-GCST90038686	8	21547340	0.000560295	484598	0.42	Osteoarthritis	Osteoarthritis	Osteoarthritis || ||	TRUE	igd	NA	NA	NA	NA	NA	NA	NA	21547340	1.84e-18	0.0121784	31684	8	eqtl-a-ENSG00000168546	GFRA2	TRUE	reported	textfile	2	1	TRUE
rs3758156	G	A	G	A	-0.253282	0.00118948	0.539761	0.54594	FALSE	FALSE	FALSE	ebi-a-GCST90038686	8	21770796	0.000547734	484598	0.0299999	Osteoarthritis	Osteoarthritis	Osteoarthritis || ||	TRUE	igd	NA	NA	NA	NA	NA	NA	NA	21770796	4.57e-103	0.0117495	31684	8	eqtl-a-ENSG00000168546	GFRA2	TRUE	reported	textfile	2	1	TRUE
rs9644146	G	T	G	T	-0.415218	0.000625757	0.29191	0.291857	FALSE	FALSE	FALSE	ebi-a-GCST90038686	8	21696395	0.000606426	484598	0.3	Osteoarthritis	Osteoarthritis	Osteoarthritis || ||	TRUE	igd	NA	NA	NA	NA	NA	NA	NA	21696395	1e-200	0.012616	31566	8	eqtl-a-ENSG00000168546	GFRA2	TRUE	reported	textfile	2	1	TRUE
rs10092168	T	C	T	C	-0.212263	-0.000303595	0.292021	0.289417	FALSE	FALSE	FALSE	ebi-a-GCST90038686	8	87442135	0.000602873	484598	0.61	Osteoarthritis	Osteoarthritis	Osteoarthritis || ||	TRUE	igd	NA	NA	NA	NA	NA	NA	NA	87442135	3.16e-60	0.0129671	31681	8	eqtl-a-ENSG00000085719	CPNE3	TRUE	reported	textfile	2	1	TRUE
rs13257670	T	G	T	G	-0.0710505	0.000561899	0.587907	0.592214	FALSE	FALSE	FALSE	ebi-a-GCST90038686	8	87866343	0.000555947	484598	0.31	Osteoarthritis	Osteoarthritis	Osteoarthritis || ||	TRUE	igd	NA	NA	NA	NA	NA	NA	NA	87866343	4.03e-09	0.012077	31677	8	eqtl-a-ENSG00000085719	CPNE3	TRUE	reported	textfile	2	1	TRUE
rs7000333	T	C	T	C	0.335846	0.000270792	0.608397	0.614644	FALSE	FALSE	FALSE	ebi-a-GCST90038686	8	87578131	0.000562732	484598	0.630001	Osteoarthritis	Osteoarthritis	Osteoarthritis || ||	TRUE	igd	NA	NA	NA	NA	NA	NA	NA	87578131	2.29e-176	0.0118613	31681	8	eqtl-a-ENSG00000085719	CPNE3	TRUE	reported	textfile	2	1	TRUE
rs1009321	G	A	G	A	-0.360636	0.000206217	0.545202	0.567227	FALSE	FALSE	FALSE	ebi-a-GCST90038686	12	133361224	0.000552624	484598	0.719999	Osteoarthritis	Osteoarthritis	Osteoarthritis || ||	TRUE	igd	NA	NA	NA	NA	NA	NA	NA	133361224	1e-200	0.0115606	31527	12	eqtl-a-ENSG00000196458	ZNF605	TRUE	reported	textfile	2	1	TRUE
rs4883606	G	A	G	A	0.137178	0.000438195	0.62849	0.595967	FALSE	FALSE	FALSE	ebi-a-GCST90038686	12	133298773	0.00055638	484598	0.43	Osteoarthritis	Osteoarthritis	Osteoarthritis || ||	TRUE	igd	NA	NA	NA	NA	NA	NA	NA	133298773	4.74e-29	0.0122629	31644	12	eqtl-a-ENSG00000196458	ZNF605	TRUE	reported	textfile	2	1	TRUE
rs71452557	G	A	G	A	-0.293735	-0.000865101	0.0146436	0.023514	FALSE	FALSE	FALSE	ebi-a-GCST90038686	12	133731840	0.00200485	484598	0.68	Osteoarthritis	Osteoarthritis	Osteoarthritis || ||	TRUE	igd	NA	NA	NA	NA	NA	NA	NA	133731840	2.92e-09	0.0494861	15694	12	eqtl-a-ENSG00000196458	ZNF605	TRUE	reported	textfile	2	1	TRUE
rs10094310	A	C	A	C	-0.138623	0.00035932	0.397663	0.416489	FALSE	FALSE	FALSE	ebi-a-GCST90038686	8	98883005	0.000553835	484598	0.51	Osteoarthritis	Osteoarthritis	Osteoarthritis || ||	TRUE	igd	NA	NA	NA	NA	NA	NA	NA	98883005	2.3e-30	0.0121048	31526	8	eqtl-a-ENSG00000104341	LAPTM4B	TRUE	reported	textfile	2	1	TRUE
rs115333123	T	C	T	C	-0.765355	-0.00125398	0.0681688	0.085807	FALSE	FALSE	FALSE	ebi-a-GCST90038686	8	98756185	0.000976219	484598	0.2	Osteoarthritis	Osteoarthritis	Osteoarthritis || ||	TRUE	igd	NA	NA	NA	NA	NA	NA	NA	98756185	1e-200	0.0227191	31198	8	eqtl-a-ENSG00000104341	LAPTM4B	TRUE	reported	textfile	2	1	TRUE
rs9297275	A	G	A	G	0.107051	0.00183037	0.695596	0.686852	FALSE	FALSE	FALSE	ebi-a-GCST90038686	8	98438912	0.000600667	484598	0.0025	Osteoarthritis	Osteoarthritis	Osteoarthritis || ||	TRUE	igd	NA	NA	NA	NA	NA	NA	NA	98438912	1.07e-16	0.0129028	31145	8	eqtl-a-ENSG00000104341	LAPTM4B	TRUE	reported	textfile	2	1	TRUE
rs10094451	T	C	T	C	0.3058	0.000210147	0.253737	0.275751	FALSE	FALSE	FALSE	ebi-a-GCST90038686	8	41351870	0.000612982	484598	0.74	Osteoarthritis	Osteoarthritis	Osteoarthritis || ||	TRUE	igd	NA	NA	NA	NA	NA	NA	NA	41351870	1.03e-114	0.0134331	30820	8	eqtl-a-ENSG00000147533	GOLGA7	TRUE	reported	textfile	2	1	TRUE
rs113925113	T	C	T	C	0.188949	0.000796856	0.0490159	0.037227	FALSE	FALSE	FALSE	ebi-a-GCST90038686	8	41211114	0.00146146	484598	0.58	Osteoarthritis	Osteoarthritis	Osteoarthritis || ||	TRUE	igd	NA	NA	NA	NA	NA	NA	NA	41211114	6.63e-12	0.0275211	30491	8	eqtl-a-ENSG00000147533	GOLGA7	TRUE	reported	textfile	2	1	TRUE
rs13062095	C	T	C	T	-0.0835374	-0.000438899	0.350092	0.328238	FALSE	FALSE	FALSE	ebi-a-GCST90038686	3	101267385	0.000584958	484598	0.46	Osteoarthritis	Osteoarthritis	Osteoarthritis || ||	TRUE	igd	NA	NA	NA	NA	NA	NA	NA	101267385	2e-11	0.0124577	30820	3	eqtl-a-ENSG00000147533	GOLGA7	TRUE	reported	textfile	2	1	TRUE
rs10094836	G	C	G	C	-0.485706	-0.000530371	0.844676	0.853115	FALSE	TRUE	FALSE	ebi-a-GCST90038686	8	17654390	0.000776537	484598	0.5	Osteoarthritis	Osteoarthritis	Osteoarthritis || ||	TRUE	igd	NA	NA	NA	NA	NA	NA	NA	17654390	1e-200	0.0159149	31528	8	eqtl-a-ENSG00000078674	PCM1	TRUE	reported	textfile	2	1	TRUE
rs11783644	C	G	C	G	-0.299291	0.000558589	0.222914	0.204802	FALSE	TRUE	FALSE	ebi-a-GCST90038686	8	17901865	0.0006795	484598	0.41	Osteoarthritis	Osteoarthritis	Osteoarthritis || ||	TRUE	igd	NA	NA	NA	NA	NA	NA	NA	17901865	2.56e-100	0.0140765	31525	8	eqtl-a-ENSG00000078674	PCM1	TRUE	reported	textfile	2	1	TRUE
rs2517207	A	G	A	G	-0.194342	0.00396078	0.0295027	0.0308	FALSE	FALSE	FALSE	ebi-a-GCST90038686	8	17468413	0.00159941	484598	0.0129999	Osteoarthritis	Osteoarthritis	Osteoarthritis || ||	TRUE	igd	NA	NA	NA	NA	NA	NA	NA	17468413	3.18e-08	0.0351355	29988	8	eqtl-a-ENSG00000078674	PCM1	TRUE	reported	textfile	2	1	TRUE
rs7830870	T	C	T	C	-0.0971015	-1.24e-06	0.212747	0.209415	FALSE	FALSE	FALSE	ebi-a-GCST90038686	8	18019341	0.000680733	484598	0.99	Osteoarthritis	Osteoarthritis	Osteoarthritis || ||	TRUE	igd	NA	NA	NA	NA	NA	NA	NA	18019341	2.27e-11	0.0145201	30751	8	eqtl-a-ENSG00000078674	PCM1	TRUE	reported	textfile	2	1	TRUE
rs10095826	T	G	T	G	-0.204428	8.97e-05	0.654481	0.657225	FALSE	FALSE	FALSE	ebi-a-GCST90038686	8	91108548	0.000580528	484598	0.88	Osteoarthritis	Osteoarthritis	Osteoarthritis || ||	TRUE	igd	NA	NA	NA	NA	NA	NA	NA	91108548	4.33e-61	0.012397	31059	8	eqtl-a-ENSG00000104327	CALB1	TRUE	reported	textfile	2	1	TRUE
rs118177102	T	C	T	C	-0.311386	-0.00258538	0.0186959	0.013311	FALSE	FALSE	FALSE	ebi-a-GCST90038686	8	91469564	0.0024362	484598	0.29	Osteoarthritis	Osteoarthritis	Osteoarthritis || ||	TRUE	igd	NA	NA	NA	NA	NA	NA	NA	91469564	1.25e-12	0.0438627	20319	8	eqtl-a-ENSG00000104327	CALB1	TRUE	reported	textfile	2	1	TRUE
rs80330742	G	C	G	C	0.168535	-0.00152922	0.0386191	0.028235	FALSE	TRUE	FALSE	ebi-a-GCST90038686	8	91980539	0.00166687	484598	0.37	Osteoarthritis	Osteoarthritis	Osteoarthritis || ||	TRUE	igd	NA	NA	NA	NA	NA	NA	NA	91980539	4.71e-08	0.0308558	14575	8	eqtl-a-ENSG00000104327	CALB1	TRUE	reported	textfile	2	1	TRUE
rs1009668	T	C	T	C	-0.236358	0.000150909	0.108866	0.107804	FALSE	FALSE	FALSE	ebi-a-GCST90038686	1	226040404	0.000877974	484598	0.87	Osteoarthritis	Osteoarthritis	Osteoarthritis || ||	TRUE	igd	NA	NA	NA	NA	NA	NA	NA	226040404	1.65e-35	0.0190047	31300	1	eqtl-a-ENSG00000143819	EPHX1	TRUE	reported	textfile	2	1	TRUE
rs112613032	G	C	G	C	-0.108522	-0.000938536	0.115068	0.106494	FALSE	TRUE	FALSE	ebi-a-GCST90038686	1	225936900	0.000885766	484598	0.29	Osteoarthritis	Osteoarthritis	Osteoarthritis || ||	TRUE	igd	NA	NA	NA	NA	NA	NA	NA	225936900	5.7e-09	0.018629	31568	1	eqtl-a-ENSG00000143819	EPHX1	TRUE	reported	textfile	2	1	TRUE
rs4822024	A	G	A	G	0.156017	0.000327719	0.224124	0.228602	FALSE	FALSE	FALSE	ebi-a-GCST90038686	22	41757647	0.000650891	484598	0.62	Osteoarthritis	Osteoarthritis	Osteoarthritis || ||	TRUE	igd	NA	NA	NA	NA	NA	NA	NA	41757647	4.9e-28	0.0142121	31569	22	eqtl-a-ENSG00000143819	EPHX1	TRUE	reported	textfile	2	1	TRUE
rs10098310	A	G	A	G	-0.0658081	-0.000347793	0.575007	0.569379	FALSE	FALSE	FALSE	ebi-a-GCST90038686	8	130613614	0.000555674	484598	0.53	Osteoarthritis	Osteoarthritis	Osteoarthritis || ||	TRUE	igd	NA	NA	NA	NA	NA	NA	NA	130613614	4.46e-08	0.012027	31569	8	eqtl-a-ENSG00000184232	OAF	TRUE	reported	textfile	2	1	TRUE
rs1375493	A	G	A	G	0.112602	0.00101292	0.565077	0.556776	FALSE	FALSE	FALSE	ebi-a-GCST90038686	2	182323766	0.000551164	484598	0.0680002	Osteoarthritis	Osteoarthritis	Osteoarthritis || ||	TRUE	igd	NA	NA	NA	NA	NA	NA	NA	182323766	5.03e-21	0.0119681	31569	2	eqtl-a-ENSG00000184232	OAF	TRUE	reported	textfile	2	1	TRUE
rs149007767	T	C	T	C	-0.117847	0.000691325	0.149708	0.169323	FALSE	FALSE	FALSE	ebi-a-GCST90038686	7	50370254	0.000761493	484598	0.37	Osteoarthritis	Osteoarthritis	Osteoarthritis || ||	TRUE	igd	NA	NA	NA	NA	NA	NA	NA	50370254	1.47e-12	0.0166521	30077	7	eqtl-a-ENSG00000184232	OAF	TRUE	reported	textfile	2	1	TRUE
rs2239630	G	A	G	A	0.112548	3.68e-05	0.519173	0.545703	FALSE	FALSE	FALSE	ebi-a-GCST90038686	14	23589349	0.000554293	484598	0.94	Osteoarthritis	Osteoarthritis	Osteoarthritis || ||	TRUE	igd	NA	NA	NA	NA	NA	NA	NA	23589349	2.59e-21	0.0118745	31569	14	eqtl-a-ENSG00000184232	OAF	TRUE	reported	textfile	2	1	TRUE
rs4142441	G	A	G	A	0.0952127	3.86e-05	0.156066	0.152814	FALSE	FALSE	FALSE	ebi-a-GCST90038686	20	42839620	0.000769609	484598	0.96	Osteoarthritis	Osteoarthritis	Osteoarthritis || ||	TRUE	igd	NA	NA	NA	NA	NA	NA	NA	42839620	6.15e-09	0.0163801	31599	20	eqtl-a-ENSG00000184232	OAF	TRUE	reported	textfile	2	1	TRUE
rs470876	C	T	C	T	-0.152687	-0.0013379	0.0943478	0.082717	FALSE	FALSE	FALSE	ebi-a-GCST90038686	11	120013307	0.00100135	484598	0.18	Osteoarthritis	Osteoarthritis	Osteoarthritis || ||	TRUE	igd	NA	NA	NA	NA	NA	NA	NA	120013307	5.73e-14	0.0203203	26609	11	eqtl-a-ENSG00000184232	OAF	TRUE	reported	textfile	2	1	TRUE
rs61898290	A	G	A	G	0.669083	-0.00119077	0.0723399	0.082159	FALSE	FALSE	FALSE	ebi-a-GCST90038686	11	120094385	0.000994741	484598	0.23	Osteoarthritis	Osteoarthritis	Osteoarthritis || ||	TRUE	igd	NA	NA	NA	NA	NA	NA	NA	120094385	3.13e-198	0.0222744	31568	11	eqtl-a-ENSG00000184232	OAF	TRUE	reported	textfile	2	1	TRUE
rs8026803	C	T	C	T	0.0905213	-0.000215022	0.247924	0.267531	FALSE	FALSE	FALSE	ebi-a-GCST90038686	15	80260014	0.000617055	484598	0.73	Osteoarthritis	Osteoarthritis	Osteoarthritis || ||	TRUE	igd	NA	NA	NA	NA	NA	NA	NA	80260014	4.79e-11	0.0137623	31684	15	eqtl-a-ENSG00000184232	OAF	TRUE	reported	textfile	2	1	TRUE
rs10098310	A	G	A	G	-0.077813	-0.000347793	0.575007	0.569379	FALSE	FALSE	FALSE	ebi-a-GCST90038686	8	130613614	0.000555674	484598	0.53	Osteoarthritis	Osteoarthritis	Osteoarthritis || ||	TRUE	igd	NA	NA	NA	NA	NA	NA	NA	130613614	9.63e-11	0.0120219	31569	8	eqtl-a-ENSG00000177575	CD163	TRUE	reported	textfile	2	1	TRUE
rs10845405	T	C	T	C	-0.0909482	-0.000531244	0.778963	0.770838	FALSE	FALSE	FALSE	ebi-a-GCST90038686	12	7700755	0.000657169	484598	0.42	Osteoarthritis	Osteoarthritis	Osteoarthritis || ||	TRUE	igd	NA	NA	NA	NA	NA	NA	NA	7700755	2.16e-10	0.014323	31566	12	eqtl-a-ENSG00000177575	CD163	TRUE	reported	textfile	2	1	TRUE
rs149007767	T	C	T	C	-0.157796	0.000691325	0.149708	0.169323	FALSE	FALSE	FALSE	ebi-a-GCST90038686	7	50370254	0.000761493	484598	0.37	Osteoarthritis	Osteoarthritis	Osteoarthritis || ||	TRUE	igd	NA	NA	NA	NA	NA	NA	NA	50370254	2.32e-21	0.0166287	30077	7	eqtl-a-ENSG00000177575	CD163	TRUE	reported	textfile	2	1	TRUE
rs424971	C	T	C	T	-0.0823578	-0.000379289	0.421674	0.441177	FALSE	FALSE	FALSE	ebi-a-GCST90038686	16	85946450	0.000555786	484598	0.49	Osteoarthritis	Osteoarthritis	Osteoarthritis || ||	TRUE	igd	NA	NA	NA	NA	NA	NA	NA	85946450	7.66e-12	0.0120323	31684	16	eqtl-a-ENSG00000177575	CD163	TRUE	reported	textfile	2	1	TRUE
rs79284771	G	A	G	A	-0.239705	0.000645764	0.0907725	0.081505	FALSE	FALSE	FALSE	ebi-a-GCST90038686	12	7605102	0.00100246	484598	0.52	Osteoarthritis	Osteoarthritis	Osteoarthritis || ||	TRUE	igd	NA	NA	NA	NA	NA	NA	NA	7605102	3.05e-31	0.0206187	31355	12	eqtl-a-ENSG00000177575	CD163	TRUE	reported	textfile	2	1	TRUE
rs10098310	A	G	A	G	0.0747128	-0.000347793	0.575007	0.569379	FALSE	FALSE	FALSE	ebi-a-GCST90038686	8	130613614	0.000555674	484598	0.53	Osteoarthritis	Osteoarthritis	Osteoarthritis || ||	TRUE	igd	NA	NA	NA	NA	NA	NA	NA	130613614	5.17e-10	0.0120233	31569	8	eqtl-a-ENSG00000197381	ADARB1	TRUE	reported	textfile	2	1	TRUE
rs11052877	G	A	G	A	0.0855909	0.000777579	0.369564	0.370001	FALSE	FALSE	FALSE	ebi-a-GCST90038686	12	9905690	0.00056728	484598	0.17	Osteoarthritis	Osteoarthritis	Osteoarthritis || ||	TRUE	igd	NA	NA	NA	NA	NA	NA	NA	9905690	3.57e-12	0.0123094	31684	12	eqtl-a-ENSG00000197381	ADARB1	TRUE	reported	textfile	2	1	TRUE
rs427943	C	A	C	A	0.248381	0.000720267	0.567405	0.560397	FALSE	FALSE	FALSE	ebi-a-GCST90038686	21	46570896	0.000551196	484598	0.2	Osteoarthritis	Osteoarthritis	Osteoarthritis || ||	TRUE	igd	NA	NA	NA	NA	NA	NA	NA	46570896	7.1e-98	0.0118298	31668	21	eqtl-a-ENSG00000197381	ADARB1	TRUE	reported	textfile	2	1	TRUE
rs915814	A	G	A	G	-0.363445	-0.000515209	0.252359	0.244316	FALSE	FALSE	FALSE	ebi-a-GCST90038686	21	46493003	0.000636217	484598	0.42	Osteoarthritis	Osteoarthritis	Osteoarthritis || ||	TRUE	igd	NA	NA	NA	NA	NA	NA	NA	46493003	4.73e-163	0.0133563	31680	21	eqtl-a-ENSG00000197381	ADARB1	TRUE	reported	textfile	2	1	TRUE
rs10098310	A	G	A	G	0.121871	-0.000347793	0.575007	0.569379	FALSE	FALSE	FALSE	ebi-a-GCST90038686	8	130613614	0.000555674	484598	0.53	Osteoarthritis	Osteoarthritis	Osteoarthritis || ||	TRUE	igd	NA	NA	NA	NA	NA	NA	NA	130613614	3.01e-24	0.011996	30820	8	eqtl-a-ENSG00000100721	TCL1A	TRUE	reported	textfile	2	1	TRUE
rs1072947	T	C	T	C	-0.203045	-0.00147402	0.0356236	0.044165	FALSE	FALSE	FALSE	ebi-a-GCST90038686	14	96204796	0.00134701	484598	0.28	Osteoarthritis	Osteoarthritis	Osteoarthritis || ||	TRUE	igd	NA	NA	NA	NA	NA	NA	NA	96204796	2.41e-10	0.0320654	29913	14	eqtl-a-ENSG00000100721	TCL1A	TRUE	reported	textfile	2	1	TRUE
rs12232384	A	C	A	C	0.100133	0.000682867	0.210455	0.224965	FALSE	FALSE	FALSE	ebi-a-GCST90038686	16	86009760	0.000654053	484598	0.3	Osteoarthritis	Osteoarthritis	Osteoarthritis || ||	TRUE	igd	NA	NA	NA	NA	NA	NA	NA	86009760	6.45e-12	0.0145764	30935	16	eqtl-a-ENSG00000100721	TCL1A	TRUE	reported	textfile	2	1	TRUE
rs17056278	G	C	G	C	-0.220136	-0.00119584	0.0633351	0.074602	FALSE	TRUE	FALSE	ebi-a-GCST90038686	5	158252438	0.00103908	484598	0.25	Osteoarthritis	Osteoarthritis	Osteoarthritis || ||	TRUE	igd	NA	NA	NA	NA	NA	NA	NA	158252438	1.64e-19	0.0243657	30820	5	eqtl-a-ENSG00000100721	TCL1A	TRUE	reported	textfile	2	1	TRUE
rs6074022	T	C	T	C	-0.0758828	0.000386025	0.746768	0.757097	FALSE	FALSE	FALSE	ebi-a-GCST90038686	20	44740196	0.000637651	484598	0.55	Osteoarthritis	Osteoarthritis	Osteoarthritis || ||	TRUE	igd	NA	NA	NA	NA	NA	NA	NA	44740196	2.85e-08	0.0136716	30551	20	eqtl-a-ENSG00000100721	TCL1A	TRUE	reported	textfile	2	1	TRUE
rs7090445	T	C	T	C	-0.119669	-0.00103377	0.682795	0.658939	FALSE	FALSE	FALSE	ebi-a-GCST90038686	10	63721176	0.000577059	484598	0.0739997	Osteoarthritis	Osteoarthritis	Osteoarthritis || ||	TRUE	igd	NA	NA	NA	NA	NA	NA	NA	63721176	6.21e-21	0.0127491	30935	10	eqtl-a-ENSG00000100721	TCL1A	TRUE	reported	textfile	2	1	TRUE
rs78986913	A	G	A	G	-0.739711	-0.000350047	0.044589	0.040826	FALSE	FALSE	FALSE	ebi-a-GCST90038686	14	96162418	0.00137627	484598	0.81	Osteoarthritis	Osteoarthritis	Osteoarthritis || ||	TRUE	igd	NA	NA	NA	NA	NA	NA	NA	96162418	3.99e-152	0.0281559	27695	14	eqtl-a-ENSG00000100721	TCL1A	TRUE	reported	textfile	2	1	TRUE
rs8067378	G	A	G	A	-0.127891	0.000167301	0.497388	0.512693	FALSE	FALSE	FALSE	ebi-a-GCST90038686	17	38051348	0.000545639	484598	0.75	Osteoarthritis	Osteoarthritis	Osteoarthritis || ||	TRUE	igd	NA	NA	NA	NA	NA	NA	NA	38051348	3.93e-27	0.0118549	30551	17	eqtl-a-ENSG00000100721	TCL1A	TRUE	reported	textfile	2	1	TRUE
rs9275390	C	T	C	T	-0.0951663	0.000711985	0.248283	0.247698	FALSE	FALSE	FALSE	ebi-a-GCST90038686	6	32669156	0.000631283	484598	0.26	Osteoarthritis	Osteoarthritis	Osteoarthritis || ||	TRUE	igd	NA	NA	NA	NA	NA	NA	NA	32669156	4.53e-12	0.0137534	29078	6	eqtl-a-ENSG00000100721	TCL1A	TRUE	reported	textfile	2	1	TRUE
rs9483788	C	T	C	T	-0.0854702	-1.24e-05	0.25001	0.252342	FALSE	FALSE	FALSE	ebi-a-GCST90038686	6	135435501	0.000629429	484598	0.98	Osteoarthritis	Osteoarthritis	Osteoarthritis || ||	TRUE	igd	NA	NA	NA	NA	NA	NA	NA	135435501	4.75e-10	0.013726	30436	6	eqtl-a-ENSG00000100721	TCL1A	TRUE	reported	textfile	2	1	TRUE
rs10098310	A	G	A	G	-0.0697354	-0.000347793	0.575007	0.569379	FALSE	FALSE	FALSE	ebi-a-GCST90038686	8	130613614	0.000555674	484598	0.53	Osteoarthritis	Osteoarthritis	Osteoarthritis || ||	TRUE	igd	NA	NA	NA	NA	NA	NA	NA	130613614	6.67e-09	0.0120254	31355	8	eqtl-a-ENSG00000104081	BMF	TRUE	reported	textfile	2	1	TRUE
rs3207297	T	C	T	C	-0.0986298	0.000182612	0.359296	0.352935	FALSE	FALSE	FALSE	ebi-a-GCST90038686	15	40313141	0.00057154	484598	0.75	Osteoarthritis	Osteoarthritis	Osteoarthritis || ||	TRUE	igd	NA	NA	NA	NA	NA	NA	NA	40313141	1.6e-15	0.012377	31470	15	eqtl-a-ENSG00000104081	BMF	TRUE	reported	textfile	2	1	TRUE
rs62018159	A	G	A	G	-0.354933	0.00141356	0.181079	0.202822	FALSE	FALSE	FALSE	ebi-a-GCST90038686	15	40397421	0.000685488	484598	0.0379997	Osteoarthritis	Osteoarthritis	Osteoarthritis || ||	TRUE	igd	NA	NA	NA	NA	NA	NA	NA	40397421	3.72e-121	0.0151643	31355	15	eqtl-a-ENSG00000104081	BMF	TRUE	reported	textfile	2	1	TRUE
rs8026803	C	T	C	T	-0.0936956	-0.000215022	0.247924	0.267531	FALSE	FALSE	FALSE	ebi-a-GCST90038686	15	80260014	0.000617055	484598	0.73	Osteoarthritis	Osteoarthritis	Osteoarthritis || ||	TRUE	igd	NA	NA	NA	NA	NA	NA	NA	80260014	9.83e-12	0.0137608	31470	15	eqtl-a-ENSG00000104081	BMF	TRUE	reported	textfile	2	1	TRUE
rs10098310	A	G	A	G	-0.077095	-0.000347793	0.575007	0.569379	FALSE	FALSE	FALSE	ebi-a-GCST90038686	8	130613614	0.000555674	484598	0.53	Osteoarthritis	Osteoarthritis	Osteoarthritis || ||	TRUE	igd	NA	NA	NA	NA	NA	NA	NA	130613614	1.43e-10	0.0120222	31569	8	eqtl-a-ENSG00000130304	SLC27A1	TRUE	reported	textfile	2	1	TRUE
rs11668681	C	T	C	T	0.3739	-0.000278754	0.875989	0.891388	FALSE	FALSE	FALSE	ebi-a-GCST90038686	19	17612251	0.000900869	484598	0.75	Osteoarthritis	Osteoarthritis	Osteoarthritis || ||	TRUE	igd	NA	NA	NA	NA	NA	NA	NA	17612251	3.67e-98	0.0177815	31355	19	eqtl-a-ENSG00000130304	SLC27A1	TRUE	reported	textfile	2	1	TRUE
rs12461552	G	A	G	A	0.102096	-0.00026434	0.168626	0.210589	FALSE	FALSE	FALSE	ebi-a-GCST90038686	19	17577667	0.000671543	484598	0.7	Osteoarthritis	Osteoarthritis	Osteoarthritis || ||	TRUE	igd	NA	NA	NA	NA	NA	NA	NA	17577667	1.26e-10	0.0158726	28467	19	eqtl-a-ENSG00000130304	SLC27A1	TRUE	reported	textfile	2	1	TRUE
rs1375493	A	G	A	G	0.0765371	0.00101292	0.565077	0.556776	FALSE	FALSE	FALSE	ebi-a-GCST90038686	2	182323766	0.000551164	484598	0.0680002	Osteoarthritis	Osteoarthritis	Osteoarthritis || ||	TRUE	igd	NA	NA	NA	NA	NA	NA	NA	182323766	1.72e-10	0.0119883	31569	2	eqtl-a-ENSG00000130304	SLC27A1	TRUE	reported	textfile	2	1	TRUE
rs79683695	A	G	A	G	-0.199808	0.00132724	0.05337	0.045647	FALSE	FALSE	FALSE	ebi-a-GCST90038686	19	17646924	0.00130776	484598	0.31	Osteoarthritis	Osteoarthritis	Osteoarthritis || ||	TRUE	igd	NA	NA	NA	NA	NA	NA	NA	17646924	3.99e-14	0.0264258	30520	19	eqtl-a-ENSG00000130304	SLC27A1	TRUE	reported	textfile	2	1	TRUE
rs10098310	A	G	A	G	-0.0823463	-0.000347793	0.575007	0.569379	FALSE	FALSE	FALSE	ebi-a-GCST90038686	8	130613614	0.000555674	484598	0.53	Osteoarthritis	Osteoarthritis	Osteoarthritis || ||	TRUE	igd	NA	NA	NA	NA	NA	NA	NA	130613614	7.34e-12	0.0120198	31355	8	eqtl-a-ENSG00000133612	AGAP3	TRUE	reported	textfile	2	1	TRUE
rs149007767	T	C	T	C	-0.147997	0.000691325	0.149708	0.169323	FALSE	FALSE	FALSE	ebi-a-GCST90038686	7	50370254	0.000761493	484598	0.37	Osteoarthritis	Osteoarthritis	Osteoarthritis || ||	TRUE	igd	NA	NA	NA	NA	NA	NA	NA	50370254	5.75e-19	0.016635	29863	7	eqtl-a-ENSG00000133612	AGAP3	TRUE	reported	textfile	2	1	TRUE
rs2069456	G	T	G	T	-0.444579	-0.000240228	0.233506	0.227194	FALSE	FALSE	FALSE	ebi-a-GCST90038686	7	150752608	0.00065299	484598	0.719999	Osteoarthritis	Osteoarthritis	Osteoarthritis || ||	TRUE	igd	NA	NA	NA	NA	NA	NA	NA	150752608	1e-200	0.0135615	23777	7	eqtl-a-ENSG00000133612	AGAP3	TRUE	reported	textfile	2	1	TRUE
rs2116023	A	G	A	G	0.145634	0.000491023	0.320241	0.336916	FALSE	FALSE	FALSE	ebi-a-GCST90038686	7	150724803	0.000578697	484598	0.39	Osteoarthritis	Osteoarthritis	Osteoarthritis || ||	TRUE	igd	NA	NA	NA	NA	NA	NA	NA	150724803	1.88e-30	0.0126974	20557	7	eqtl-a-ENSG00000133612	AGAP3	TRUE	reported	textfile	2	1	TRUE
rs219266	C	T	C	T	0.13553	0.00116062	0.0653192	0.089207	FALSE	FALSE	FALSE	ebi-a-GCST90038686	7	150994517	0.000958967	484598	0.22	Osteoarthritis	Osteoarthritis	Osteoarthritis || ||	TRUE	igd	NA	NA	NA	NA	NA	NA	NA	150994517	1.77e-08	0.0240605	30688	7	eqtl-a-ENSG00000133612	AGAP3	TRUE	reported	textfile	2	1	TRUE
rs10098310	A	G	A	G	0.0773371	-0.000347793	0.575007	0.569379	FALSE	FALSE	FALSE	ebi-a-GCST90038686	8	130613614	0.000555674	484598	0.53	Osteoarthritis	Osteoarthritis	Osteoarthritis || ||	TRUE	igd	NA	NA	NA	NA	NA	NA	NA	130613614	1.25e-10	0.0120221	31569	8	eqtl-a-ENSG00000104921	FCER2	TRUE	reported	textfile	2	1	TRUE
rs1055348	G	T	G	T	-0.106279	-0.000261993	0.144034	0.11205	FALSE	FALSE	FALSE	ebi-a-GCST90038686	6	31321948	0.000871724	484598	0.760001	Osteoarthritis	Osteoarthritis	Osteoarthritis || ||	TRUE	igd	NA	NA	NA	NA	NA	NA	NA	31321948	3.41e-10	0.016927	26341	6	eqtl-a-ENSG00000104921	FCER2	TRUE	reported	textfile	2	1	TRUE
rs11065987	G	A	G	A	-0.0743132	0.000349724	0.380678	0.400586	FALSE	FALSE	FALSE	ebi-a-GCST90038686	12	112072424	0.000563161	484598	0.53	Osteoarthritis	Osteoarthritis	Osteoarthritis || ||	TRUE	igd	NA	NA	NA	NA	NA	NA	NA	112072424	1.27e-09	0.0122417	31185	12	eqtl-a-ENSG00000104921	FCER2	TRUE	reported	textfile	2	1	TRUE
rs11465373	T	C	T	C	-0.190029	7.71e-05	0.0914849	0.084662	FALSE	FALSE	FALSE	ebi-a-GCST90038686	19	7811593	0.000980487	484598	0.94	Osteoarthritis	Osteoarthritis	Osteoarthritis || ||	TRUE	igd	NA	NA	NA	NA	NA	NA	NA	7811593	2.64e-20	0.0205824	29467	19	eqtl-a-ENSG00000104921	FCER2	TRUE	reported	textfile	2	1	TRUE
rs12980031	T	G	T	G	-0.283261	0.000208969	0.792647	0.753581	FALSE	FALSE	FALSE	ebi-a-GCST90038686	19	7764436	0.000657504	484598	0.75	Osteoarthritis	Osteoarthritis	Osteoarthritis || ||	TRUE	igd	NA	NA	NA	NA	NA	NA	NA	7764436	3.8e-85	0.0144859	27310	19	eqtl-a-ENSG00000104921	FCER2	TRUE	reported	textfile	2	1	TRUE
rs13330176	A	T	A	T	0.0788643	0.000226641	0.21644	0.238168	FALSE	TRUE	FALSE	ebi-a-GCST90038686	16	86019087	0.000646017	484598	0.73	Osteoarthritis	Osteoarthritis	Osteoarthritis || ||	TRUE	igd	NA	NA	NA	NA	NA	NA	NA	86019087	4.69e-08	0.0144371	31240	16	eqtl-a-ENSG00000104921	FCER2	TRUE	reported	textfile	2	1	TRUE
rs17056278	G	C	G	C	-0.16477	-0.00119584	0.0633351	0.074602	FALSE	TRUE	FALSE	ebi-a-GCST90038686	5	158252438	0.00103908	484598	0.25	Osteoarthritis	Osteoarthritis	Osteoarthritis || ||	TRUE	igd	NA	NA	NA	NA	NA	NA	NA	158252438	1.44e-11	0.0243966	31569	5	eqtl-a-ENSG00000104921	FCER2	TRUE	reported	textfile	2	1	TRUE
rs6074022	T	C	T	C	-0.147514	0.000386025	0.746768	0.757097	FALSE	FALSE	FALSE	ebi-a-GCST90038686	20	44740196	0.000637651	484598	0.55	Osteoarthritis	Osteoarthritis	Osteoarthritis || ||	TRUE	igd	NA	NA	NA	NA	NA	NA	NA	44740196	2.69e-27	0.0136301	31300	20	eqtl-a-ENSG00000104921	FCER2	TRUE	reported	textfile	2	1	TRUE
rs674313	T	C	T	C	0.105722	0.000585087	0.2631	0.249553	FALSE	FALSE	FALSE	ebi-a-GCST90038686	6	32578082	0.000630347	484598	0.35	Osteoarthritis	Osteoarthritis	Osteoarthritis || ||	TRUE	igd	NA	NA	NA	NA	NA	NA	NA	32578082	4.56e-15	0.0134877	30476	6	eqtl-a-ENSG00000104921	FCER2	TRUE	reported	textfile	2	1	TRUE
rs8067378	G	A	G	A	-0.112361	0.000167301	0.497388	0.512693	FALSE	FALSE	FALSE	ebi-a-GCST90038686	17	38051348	0.000545639	484598	0.75	Osteoarthritis	Osteoarthritis	Osteoarthritis || ||	TRUE	igd	NA	NA	NA	NA	NA	NA	NA	38051348	2.83e-21	0.011866	31300	17	eqtl-a-ENSG00000104921	FCER2	TRUE	reported	textfile	2	1	TRUE
rs10098310	A	G	A	G	0.0851395	-0.000347793	0.575007	0.569379	FALSE	FALSE	FALSE	ebi-a-GCST90038686	8	130613614	0.000555674	484598	0.53	Osteoarthritis	Osteoarthritis	Osteoarthritis || ||	TRUE	igd	NA	NA	NA	NA	NA	NA	NA	130613614	1.4e-12	0.0120184	26280	8	eqtl-a-ENSG00000160683	CXCR5	TRUE	reported	textfile	2	1	TRUE
rs10495903	T	C	T	C	0.0965937	0.000171549	0.136505	0.132964	FALSE	FALSE	FALSE	ebi-a-GCST90038686	2	43806918	0.000802402	484598	0.83	Osteoarthritis	Osteoarthritis	Osteoarthritis || ||	TRUE	igd	NA	NA	NA	NA	NA	NA	NA	43806918	2.43e-08	0.0173166	25896	2	eqtl-a-ENSG00000160683	CXCR5	TRUE	reported	textfile	2	1	TRUE
rs11065987	G	A	G	A	-0.0676663	0.000349724	0.380678	0.400586	FALSE	FALSE	FALSE	ebi-a-GCST90038686	12	112072424	0.000563161	484598	0.53	Osteoarthritis	Osteoarthritis	Osteoarthritis || ||	TRUE	igd	NA	NA	NA	NA	NA	NA	NA	112072424	3.27e-08	0.0122444	25896	12	eqtl-a-ENSG00000160683	CXCR5	TRUE	reported	textfile	2	1	TRUE
rs11530564	T	C	T	C	0.0817516	-0.000513511	0.222657	0.224915	FALSE	FALSE	FALSE	ebi-a-GCST90038686	11	118598714	0.000655321	484598	0.450001	Osteoarthritis	Osteoarthritis	Osteoarthritis || ||	TRUE	igd	NA	NA	NA	NA	NA	NA	NA	118598714	1.06e-08	0.0142895	21867	11	eqtl-a-ENSG00000160683	CXCR5	TRUE	reported	textfile	2	1	TRUE
rs34794906	C	T	C	T	-0.104475	0.000869272	0.310471	0.269001	FALSE	FALSE	FALSE	ebi-a-GCST90038686	6	31237858	0.000621248	484598	0.17	Osteoarthritis	Osteoarthritis	Osteoarthritis || ||	TRUE	igd	NA	NA	NA	NA	NA	NA	NA	31237858	3.92e-16	0.0128334	22205	6	eqtl-a-ENSG00000160683	CXCR5	TRUE	reported	textfile	2	1	TRUE
rs4810485	G	T	G	T	-0.0865398	0.00039117	0.746826	0.755297	FALSE	FALSE	FALSE	ebi-a-GCST90038686	20	44747947	0.000637317	484598	0.55	Osteoarthritis	Osteoarthritis	Osteoarthritis || ||	TRUE	igd	NA	NA	NA	NA	NA	NA	NA	44747947	2.43e-10	0.0136681	26011	20	eqtl-a-ENSG00000160683	CXCR5	TRUE	reported	textfile	2	1	TRUE
rs6502555	C	T	C	T	0.0734022	4.96e-06	0.271123	0.278808	FALSE	FALSE	FALSE	ebi-a-GCST90038686	17	2729652	0.000620907	484598	0.98	Osteoarthritis	Osteoarthritis	Osteoarthritis || ||	TRUE	igd	NA	NA	NA	NA	NA	NA	NA	2729652	4.06e-08	0.0133743	22108	17	eqtl-a-ENSG00000160683	CXCR5	TRUE	reported	textfile	2	1	TRUE
rs8067378	G	A	G	A	-0.100953	0.000167301	0.497388	0.512693	FALSE	FALSE	FALSE	ebi-a-GCST90038686	17	38051348	0.000545639	484598	0.75	Osteoarthritis	Osteoarthritis	Osteoarthritis || ||	TRUE	igd	NA	NA	NA	NA	NA	NA	NA	38051348	1.86e-17	0.0118733	26011	17	eqtl-a-ENSG00000160683	CXCR5	TRUE	reported	textfile	2	1	TRUE
rs10098310	A	G	A	G	0.0670838	-0.000347793	0.575007	0.569379	FALSE	FALSE	FALSE	ebi-a-GCST90038686	8	130613614	0.000555674	484598	0.53	Osteoarthritis	Osteoarthritis	Osteoarthritis || ||	TRUE	igd	NA	NA	NA	NA	NA	NA	NA	130613614	2.43e-08	0.0120265	31569	8	eqtl-a-ENSG00000239961	LILRA4	TRUE	reported	textfile	2	1	TRUE
rs1439287	A	G	A	G	0.0800813	-0.0001516	0.476061	0.474842	FALSE	FALSE	FALSE	ebi-a-GCST90038686	2	111871897	0.000551547	484598	0.780001	Osteoarthritis	Osteoarthritis	Osteoarthritis || ||	TRUE	igd	NA	NA	NA	NA	NA	NA	NA	111871897	1.69e-11	0.0118981	31684	2	eqtl-a-ENSG00000239961	LILRA4	TRUE	reported	textfile	2	1	TRUE
rs2241385	C	T	C	T	0.0993941	7.91e-05	0.340914	0.367538	FALSE	FALSE	FALSE	ebi-a-GCST90038686	19	54849566	0.000571816	484598	0.9	Osteoarthritis	Osteoarthritis	Osteoarthritis || ||	TRUE	igd	NA	NA	NA	NA	NA	NA	NA	54849566	2.13e-15	0.0125281	23983	19	eqtl-a-ENSG00000239961	LILRA4	TRUE	reported	textfile	2	1	TRUE
rs28453840	A	G	A	G	0.103552	-0.000511385	0.68118	0.779414	FALSE	FALSE	FALSE	ebi-a-GCST90038686	2	136522941	0.000697031	484598	0.47	Osteoarthritis	Osteoarthritis	Osteoarthritis || ||	TRUE	igd	NA	NA	NA	NA	NA	NA	NA	136522941	4.4e-16	0.0127417	26025	2	eqtl-a-ENSG00000239961	LILRA4	TRUE	reported	textfile	2	1	TRUE
rs4917014	G	T	G	T	-0.229998	-0.000137875	0.316454	0.313026	FALSE	FALSE	FALSE	ebi-a-GCST90038686	7	50305863	0.000590259	484598	0.82	Osteoarthritis	Osteoarthritis	Osteoarthritis || ||	TRUE	igd	NA	NA	NA	NA	NA	NA	NA	50305863	7.12e-74	0.0126496	31300	7	eqtl-a-ENSG00000239961	LILRA4	TRUE	reported	textfile	2	1	TRUE
rs730592	T	C	T	C	0.120614	-0.000843185	0.613251	0.616437	FALSE	FALSE	FALSE	ebi-a-GCST90038686	19	54864164	0.000563732	484598	0.13	Osteoarthritis	Osteoarthritis	Osteoarthritis || ||	TRUE	igd	NA	NA	NA	NA	NA	NA	NA	54864164	4.02e-23	0.0121789	31684	19	eqtl-a-ENSG00000239961	LILRA4	TRUE	reported	textfile	2	1	TRUE
rs10098310	A	G	A	G	-0.0695615	-0.000347793	0.575007	0.569379	FALSE	FALSE	FALSE	ebi-a-GCST90038686	8	130613614	0.000555674	484598	0.53	Osteoarthritis	Osteoarthritis	Osteoarthritis || ||	TRUE	igd	NA	NA	NA	NA	NA	NA	NA	130613614	7.28e-09	0.0120255	31529	8	eqtl-a-ENSG00000084234	APLP2	TRUE	reported	textfile	2	1	TRUE
rs10894147	T	C	T	C	-0.214261	0.00139994	0.116897	0.119132	FALSE	FALSE	FALSE	ebi-a-GCST90038686	11	129698856	0.000840869	484598	0.0959997	Osteoarthritis	Osteoarthritis	Osteoarthritis || ||	TRUE	igd	NA	NA	NA	NA	NA	NA	NA	129698856	3.19e-31	0.0184361	31644	11	eqtl-a-ENSG00000084234	APLP2	TRUE	reported	textfile	2	1	TRUE
rs149007767	T	C	T	C	-0.103908	0.000691325	0.149708	0.169323	FALSE	FALSE	FALSE	ebi-a-GCST90038686	7	50370254	0.000761493	484598	0.37	Osteoarthritis	Osteoarthritis	Osteoarthritis || ||	TRUE	igd	NA	NA	NA	NA	NA	NA	NA	50370254	4.44e-10	0.0166587	30037	7	eqtl-a-ENSG00000084234	APLP2	TRUE	reported	textfile	2	1	TRUE
rs28498283	T	A	T	A	0.0832167	-0.000834693	0.254318	0.260116	FALSE	TRUE	FALSE	ebi-a-GCST90038686	2	43360065	0.000631248	484598	0.19	Osteoarthritis	Osteoarthritis	Osteoarthritis || ||	TRUE	igd	NA	NA	NA	NA	NA	NA	NA	43360065	1.08e-09	0.0136492	26913	2	eqtl-a-ENSG00000084234	APLP2	TRUE	reported	textfile	2	1	TRUE
rs391023	T	C	T	C	-0.0687284	-0.000906828	0.35379	0.373314	FALSE	FALSE	FALSE	ebi-a-GCST90038686	16	85927814	0.00056745	484598	0.11	Osteoarthritis	Osteoarthritis	Osteoarthritis || ||	TRUE	igd	NA	NA	NA	NA	NA	NA	NA	85927814	3.25e-08	0.0124341	31644	16	eqtl-a-ENSG00000084234	APLP2	TRUE	reported	textfile	2	1	TRUE
rs7563201	A	G	A	G	-0.0670962	-0.000648435	0.466469	0.498192	FALSE	FALSE	FALSE	ebi-a-GCST90038686	2	43561780	0.000550032	484598	0.23	Osteoarthritis	Osteoarthritis	Osteoarthritis || ||	TRUE	igd	NA	NA	NA	NA	NA	NA	NA	43561780	1.8e-08	0.011917	31200	2	eqtl-a-ENSG00000084234	APLP2	TRUE	reported	textfile	2	1	TRUE
rs78873435	C	T	C	T	-0.159321	0.00203634	0.0529414	0.06606	FALSE	FALSE	FALSE	ebi-a-GCST90038686	11	130018195	0.00111289	484598	0.0680002	Osteoarthritis	Osteoarthritis	Osteoarthritis || ||	TRUE	igd	NA	NA	NA	NA	NA	NA	NA	130018195	1.95e-09	0.0265464	31196	11	eqtl-a-ENSG00000084234	APLP2	TRUE	reported	textfile	2	1	TRUE
rs9264638	A	G	A	G	-0.0878367	-2.13e-05	0.677162	0.644664	FALSE	FALSE	FALSE	ebi-a-GCST90038686	6	31238318	0.000572728	484598	0.97	Osteoarthritis	Osteoarthritis	Osteoarthritis || ||	TRUE	igd	NA	NA	NA	NA	NA	NA	NA	31238318	4.78e-12	0.0127078	30832	6	eqtl-a-ENSG00000084234	APLP2	TRUE	reported	textfile	2	1	TRUE
rs10098310	A	G	A	G	-0.0823726	-0.000347793	0.575007	0.569379	FALSE	FALSE	FALSE	ebi-a-GCST90038686	8	130613614	0.000555674	484598	0.53	Osteoarthritis	Osteoarthritis	Osteoarthritis || ||	TRUE	igd	NA	NA	NA	NA	NA	NA	NA	130613614	7.23e-12	0.0120198	31355	8	eqtl-a-ENSG00000186818	LILRB4	TRUE	reported	textfile	2	1	TRUE
rs12232384	A	C	A	C	-0.109153	0.000682867	0.210455	0.224965	FALSE	FALSE	FALSE	ebi-a-GCST90038686	16	86009760	0.000654053	484598	0.3	Osteoarthritis	Osteoarthritis	Osteoarthritis || ||	TRUE	igd	NA	NA	NA	NA	NA	NA	NA	86009760	6.85e-14	0.0145719	31470	16	eqtl-a-ENSG00000186818	LILRB4	TRUE	reported	textfile	2	1	TRUE
rs12478601	T	C	T	C	-0.0757214	-0.000314094	0.574604	0.587061	FALSE	FALSE	FALSE	ebi-a-GCST90038686	2	43721508	0.000554678	484598	0.56	Osteoarthritis	Osteoarthritis	Osteoarthritis || ||	TRUE	igd	NA	NA	NA	NA	NA	NA	NA	43721508	3e-10	0.0120214	31086	2	eqtl-a-ENSG00000186818	LILRB4	TRUE	reported	textfile	2	1	TRUE
rs141094656	C	T	C	T	-0.24314	0.00296587	0.0195137	0.013918	FALSE	FALSE	FALSE	ebi-a-GCST90038686	1	92753336	0.00243434	484598	0.23	Osteoarthritis	Osteoarthritis	Osteoarthritis || ||	TRUE	igd	NA	NA	NA	NA	NA	NA	NA	92753336	1.54e-08	0.0429796	21415	1	eqtl-a-ENSG00000186818	LILRB4	TRUE	reported	textfile	2	1	TRUE
rs1925241	T	C	T	C	-0.0724472	-0.000258348	0.375409	0.395016	FALSE	FALSE	FALSE	ebi-a-GCST90038686	19	55176535	0.000585173	484598	0.67	Osteoarthritis	Osteoarthritis	Osteoarthritis || ||	TRUE	igd	NA	NA	NA	NA	NA	NA	NA	55176535	3.6e-09	0.0122761	17703	19	eqtl-a-ENSG00000186818	LILRB4	TRUE	reported	textfile	2	1	TRUE
rs370156	A	G	A	G	0.730671	0.000366989	0.0976614	0.115345	FALSE	FALSE	FALSE	ebi-a-GCST90038686	19	55172539	0.000852713	484598	0.67	Osteoarthritis	Osteoarthritis	Osteoarthritis || ||	TRUE	igd	NA	NA	NA	NA	NA	NA	NA	55172539	1e-200	0.0190827	31458	19	eqtl-a-ENSG00000186818	LILRB4	TRUE	reported	textfile	2	1	TRUE
rs6509890	C	T	C	T	-0.174359	-0.000468565	0.430661	0.429105	FALSE	FALSE	FALSE	ebi-a-GCST90038686	19	55135311	0.000552725	484598	0.39	Osteoarthritis	Osteoarthritis	Osteoarthritis || ||	TRUE	igd	NA	NA	NA	NA	NA	NA	NA	55135311	2.23e-48	0.0119297	31347	19	eqtl-a-ENSG00000186818	LILRB4	TRUE	reported	textfile	2	1	TRUE
rs10098310	A	G	A	G	0.0738255	-0.000347793	0.575007	0.569379	FALSE	FALSE	FALSE	ebi-a-GCST90038686	8	130613614	0.000555674	484598	0.53	Osteoarthritis	Osteoarthritis	Osteoarthritis || ||	TRUE	igd	NA	NA	NA	NA	NA	NA	NA	130613614	8.24e-10	0.0120237	26280	8	eqtl-a-ENSG00000269404	SPIB	TRUE	reported	textfile	2	1	TRUE
rs11669020	A	C	A	C	0.161918	-2.76e-05	0.320841	0.315651	FALSE	FALSE	FALSE	ebi-a-GCST90038686	19	50938385	0.000586454	484598	0.97	Osteoarthritis	Osteoarthritis	Osteoarthritis || ||	TRUE	igd	NA	NA	NA	NA	NA	NA	NA	50938385	2.34e-37	0.0126771	26310	19	eqtl-a-ENSG00000269404	SPIB	TRUE	reported	textfile	2	1	TRUE
rs28453840	A	G	A	G	0.0701998	-0.000511385	0.68118	0.779414	FALSE	FALSE	FALSE	ebi-a-GCST90038686	2	136522941	0.000697031	484598	0.47	Osteoarthritis	Osteoarthritis	Osteoarthritis || ||	TRUE	igd	NA	NA	NA	NA	NA	NA	NA	136522941	3.74e-08	0.0127578	25811	2	eqtl-a-ENSG00000269404	SPIB	TRUE	reported	textfile	2	1	TRUE
rs653178	T	C	T	C	0.086582	-0.000144374	0.539991	0.534844	FALSE	FALSE	FALSE	ebi-a-GCST90038686	12	112007756	0.000554927	484598	0.79	Osteoarthritis	Osteoarthritis	Osteoarthritis || ||	TRUE	igd	NA	NA	NA	NA	NA	NA	NA	112007756	3.76e-13	0.0119195	23129	12	eqtl-a-ENSG00000269404	SPIB	TRUE	reported	textfile	2	1	TRUE
rs7254387	T	C	T	C	0.370193	0.000907684	0.19974	0.211269	FALSE	FALSE	FALSE	ebi-a-GCST90038686	19	51014850	0.000674985	484598	0.18	Osteoarthritis	Osteoarthritis	Osteoarthritis || ||	TRUE	igd	NA	NA	NA	NA	NA	NA	NA	51014850	1.15e-142	0.0145569	25975	19	eqtl-a-ENSG00000269404	SPIB	TRUE	reported	textfile	2	1	TRUE
rs75557930	T	C	T	C	0.61542	-0.0019386	0.108551	0.12537	FALSE	FALSE	FALSE	ebi-a-GCST90038686	19	50929959	0.000842619	484598	0.0219999	Osteoarthritis	Osteoarthritis	Osteoarthritis || ||	TRUE	igd	NA	NA	NA	NA	NA	NA	NA	50929959	1e-200	0.0184183	24788	19	eqtl-a-ENSG00000269404	SPIB	TRUE	reported	textfile	2	1	TRUE
rs889002	G	A	G	A	0.0912119	0.00110834	0.838925	0.817477	FALSE	FALSE	FALSE	ebi-a-GCST90038686	19	50812221	0.000724904	484598	0.12	Osteoarthritis	Osteoarthritis	Osteoarthritis || ||	TRUE	igd	NA	NA	NA	NA	NA	NA	NA	50812221	1.7e-08	0.0161726	22021	19	eqtl-a-ENSG00000269404	SPIB	TRUE	reported	textfile	2	1	TRUE
rs10098310	A	G	A	G	0.0860424	-0.000347793	0.575007	0.569379	FALSE	FALSE	FALSE	ebi-a-GCST90038686	8	130613614	0.000555674	484598	0.53	Osteoarthritis	Osteoarthritis	Osteoarthritis || ||	TRUE	igd	NA	NA	NA	NA	NA	NA	NA	130613614	8.09e-13	0.0120179	30820	8	eqtl-a-ENSG00000105369	CD79A	TRUE	reported	textfile	2	1	TRUE
rs12232384	A	C	A	C	0.0853971	0.000682867	0.210455	0.224965	FALSE	FALSE	FALSE	ebi-a-GCST90038686	16	86009760	0.000654053	484598	0.3	Osteoarthritis	Osteoarthritis	Osteoarthritis || ||	TRUE	igd	NA	NA	NA	NA	NA	NA	NA	86009760	4.75e-09	0.0145831	30935	16	eqtl-a-ENSG00000105369	CD79A	TRUE	reported	textfile	2	1	TRUE
rs17056278	G	C	G	C	-0.169703	-0.00119584	0.0633351	0.074602	FALSE	TRUE	FALSE	ebi-a-GCST90038686	5	158252438	0.00103908	484598	0.25	Osteoarthritis	Osteoarthritis	Osteoarthritis || ||	TRUE	igd	NA	NA	NA	NA	NA	NA	NA	158252438	3.48e-12	0.0243942	30820	5	eqtl-a-ENSG00000105369	CD79A	TRUE	reported	textfile	2	1	TRUE
rs34794906	C	T	C	T	-0.104789	0.000869272	0.310471	0.269001	FALSE	FALSE	FALSE	ebi-a-GCST90038686	6	31237858	0.000621248	484598	0.17	Osteoarthritis	Osteoarthritis	Osteoarthritis || ||	TRUE	igd	NA	NA	NA	NA	NA	NA	NA	31237858	3.2e-16	0.0128332	26745	6	eqtl-a-ENSG00000105369	CD79A	TRUE	reported	textfile	2	1	TRUE
rs6074022	T	C	T	C	-0.0815114	0.000386025	0.746768	0.757097	FALSE	FALSE	FALSE	ebi-a-GCST90038686	20	44740196	0.000637651	484598	0.55	Osteoarthritis	Osteoarthritis	Osteoarthritis || ||	TRUE	igd	NA	NA	NA	NA	NA	NA	NA	44740196	2.48e-09	0.0136693	30551	20	eqtl-a-ENSG00000105369	CD79A	TRUE	reported	textfile	2	1	TRUE
rs653178	T	C	T	C	0.107897	-0.000144374	0.539991	0.534844	FALSE	FALSE	FALSE	ebi-a-GCST90038686	12	112007756	0.000554927	484598	0.79	Osteoarthritis	Osteoarthritis	Osteoarthritis || ||	TRUE	igd	NA	NA	NA	NA	NA	NA	NA	112007756	1.29e-19	0.0119072	27669	12	eqtl-a-ENSG00000105369	CD79A	TRUE	reported	textfile	2	1	TRUE
rs7090445	T	C	T	C	-0.0734228	-0.00103377	0.682795	0.658939	FALSE	FALSE	FALSE	ebi-a-GCST90038686	10	63721176	0.000577059	484598	0.0739997	Osteoarthritis	Osteoarthritis	Osteoarthritis || ||	TRUE	igd	NA	NA	NA	NA	NA	NA	NA	63721176	9.04e-09	0.0127738	30935	10	eqtl-a-ENSG00000105369	CD79A	TRUE	reported	textfile	2	1	TRUE
rs7210990	A	C	A	C	0.0655189	-0.000639126	0.481977	0.467445	FALSE	FALSE	FALSE	ebi-a-GCST90038686	17	16170764	0.000549658	484598	0.26	Osteoarthritis	Osteoarthritis	Osteoarthritis || ||	TRUE	igd	NA	NA	NA	NA	NA	NA	NA	16170764	3.66e-08	0.0118985	30820	17	eqtl-a-ENSG00000105369	CD79A	TRUE	reported	textfile	2	1	TRUE
rs8030605	A	G	A	G	0.0971303	0.000724937	0.134466	0.128163	FALSE	FALSE	FALSE	ebi-a-GCST90038686	15	56504598	0.000818735	484598	0.38	Osteoarthritis	Osteoarthritis	Osteoarthritis || ||	TRUE	igd	NA	NA	NA	NA	NA	NA	NA	56504598	2.5e-08	0.0174268	30935	15	eqtl-a-ENSG00000105369	CD79A	TRUE	reported	textfile	2	1	TRUE
rs10098310	A	G	A	G	-0.0925011	-0.000347793	0.575007	0.569379	FALSE	FALSE	FALSE	ebi-a-GCST90038686	8	130613614	0.000555674	484598	0.53	Osteoarthritis	Osteoarthritis	Osteoarthritis || ||	TRUE	igd	NA	NA	NA	NA	NA	NA	NA	130613614	1.37e-14	0.0120145	31569	8	eqtl-a-ENSG00000008394	MGST1	TRUE	reported	textfile	2	1	TRUE
rs11641016	G	C	G	C	0.0820861	0.000120774	0.207945	0.192393	FALSE	TRUE	FALSE	ebi-a-GCST90038686	16	86014881	0.000700122	484598	0.86	Osteoarthritis	Osteoarthritis	Osteoarthritis || ||	TRUE	igd	NA	NA	NA	NA	NA	NA	NA	86014881	2.1e-08	0.0146491	31569	16	eqtl-a-ENSG00000008394	MGST1	TRUE	reported	textfile	2	1	TRUE
rs1375493	A	G	A	G	0.0755663	0.00101292	0.565077	0.556776	FALSE	FALSE	FALSE	ebi-a-GCST90038686	2	182323766	0.000551164	484598	0.0680002	Osteoarthritis	Osteoarthritis	Osteoarthritis || ||	TRUE	igd	NA	NA	NA	NA	NA	NA	NA	182323766	2.92e-10	0.0119888	31569	2	eqtl-a-ENSG00000008394	MGST1	TRUE	reported	textfile	2	1	TRUE
rs2239630	G	A	G	A	0.103973	3.68e-05	0.519173	0.545703	FALSE	FALSE	FALSE	ebi-a-GCST90038686	14	23589349	0.000554293	484598	0.94	Osteoarthritis	Osteoarthritis	Osteoarthritis || ||	TRUE	igd	NA	NA	NA	NA	NA	NA	NA	23589349	2.1e-18	0.0118801	31569	14	eqtl-a-ENSG00000008394	MGST1	TRUE	reported	textfile	2	1	TRUE
rs35979828	T	C	T	C	-0.228224	0.000162026	0.0571059	0.067783	FALSE	FALSE	FALSE	ebi-a-GCST90038686	12	54685880	0.00108506	484598	0.88	Osteoarthritis	Osteoarthritis	Osteoarthritis || ||	TRUE	igd	NA	NA	NA	NA	NA	NA	NA	54685880	4.53e-19	0.0255771	29836	12	eqtl-a-ENSG00000008394	MGST1	TRUE	reported	textfile	2	1	TRUE
rs372883	C	T	C	T	-0.124268	0.000446301	0.494776	0.49194	FALSE	FALSE	FALSE	ebi-a-GCST90038686	21	30717737	0.000546179	484598	0.42	Osteoarthritis	Osteoarthritis	Osteoarthritis || ||	TRUE	igd	NA	NA	NA	NA	NA	NA	NA	30717737	1.07e-25	0.0118581	31684	21	eqtl-a-ENSG00000008394	MGST1	TRUE	reported	textfile	2	1	TRUE
rs4149190	A	T	A	T	-0.57357	0.000541129	0.0679486	0.065464	FALSE	TRUE	FALSE	ebi-a-GCST90038686	12	16502260	0.00111766	484598	0.630001	Osteoarthritis	Osteoarthritis	Osteoarthritis || ||	TRUE	igd	NA	NA	NA	NA	NA	NA	NA	16502260	1.71e-135	0.0231522	31676	12	eqtl-a-ENSG00000008394	MGST1	TRUE	reported	textfile	2	1	TRUE
rs9880192	C	G	C	G	-0.075331	-0.000298925	0.392874	0.404245	FALSE	TRUE	FALSE	ebi-a-GCST90038686	3	128297569	0.000561248	484598	0.59	Osteoarthritis	Osteoarthritis	Osteoarthritis || ||	TRUE	igd	NA	NA	NA	NA	NA	NA	NA	128297569	6.02e-10	0.01217	31569	3	eqtl-a-ENSG00000008394	MGST1	TRUE	reported	textfile	2	1	TRUE
rs10098310	A	G	A	G	0.0845586	-0.000347793	0.575007	0.569379	FALSE	FALSE	FALSE	ebi-a-GCST90038686	8	130613614	0.000555674	484598	0.53	Osteoarthritis	Osteoarthritis	Osteoarthritis || ||	TRUE	igd	NA	NA	NA	NA	NA	NA	NA	130613614	1.98e-12	0.0120187	31569	8	eqtl-a-ENSG00000124225	PMEPA1	TRUE	reported	textfile	2	1	TRUE
rs11065987	G	A	G	A	-0.0683261	0.000349724	0.380678	0.400586	FALSE	FALSE	FALSE	ebi-a-GCST90038686	12	112072424	0.000563161	484598	0.53	Osteoarthritis	Osteoarthritis	Osteoarthritis || ||	TRUE	igd	NA	NA	NA	NA	NA	NA	NA	112072424	2.4e-08	0.0122442	31185	12	eqtl-a-ENSG00000124225	PMEPA1	TRUE	reported	textfile	2	1	TRUE
rs157096	T	C	T	C	-0.201776	0.00101086	0.260905	0.271944	FALSE	FALSE	FALSE	ebi-a-GCST90038686	20	56255398	0.000612261	484598	0.0980009	Osteoarthritis	Osteoarthritis	Osteoarthritis || ||	TRUE	igd	NA	NA	NA	NA	NA	NA	NA	56255398	6.73e-51	0.0134467	23873	20	eqtl-a-ENSG00000124225	PMEPA1	TRUE	reported	textfile	2	1	TRUE
rs2290400	C	T	C	T	-0.0653234	0.000405976	0.493155	0.506268	FALSE	FALSE	FALSE	ebi-a-GCST90038686	17	38066240	0.000545363	484598	0.450001	Osteoarthritis	Osteoarthritis	Osteoarthritis || ||	TRUE	igd	NA	NA	NA	NA	NA	NA	NA	38066240	3.95e-08	0.0118919	31300	17	eqtl-a-ENSG00000124225	PMEPA1	TRUE	reported	textfile	2	1	TRUE
rs3540	A	G	A	G	0.0740142	0.000532512	0.314574	0.331455	FALSE	FALSE	FALSE	ebi-a-GCST90038686	15	91045408	0.000584349	484598	0.37	Osteoarthritis	Osteoarthritis	Osteoarthritis || ||	TRUE	igd	NA	NA	NA	NA	NA	NA	NA	91045408	7.42e-09	0.0128023	31684	15	eqtl-a-ENSG00000124225	PMEPA1	TRUE	reported	textfile	2	1	TRUE
rs10098310	A	G	A	G	-0.0685909	-0.000347793	0.575007	0.569379	FALSE	FALSE	FALSE	ebi-a-GCST90038686	8	130613614	0.000555674	484598	0.53	Osteoarthritis	Osteoarthritis	Osteoarthritis || ||	TRUE	igd	NA	NA	NA	NA	NA	NA	NA	130613614	1.17e-08	0.0120259	31569	8	eqtl-a-ENSG00000162711	NLRP3	TRUE	reported	textfile	2	1	TRUE
rs1176070	C	T	C	T	-0.09054	0.000703009	0.700732	0.692687	FALSE	FALSE	FALSE	ebi-a-GCST90038686	1	247847917	0.00061421	484598	0.25	Osteoarthritis	Osteoarthritis	Osteoarthritis || ||	TRUE	igd	NA	NA	NA	NA	NA	NA	NA	247847917	2.99e-12	0.0129745	30746	1	eqtl-a-ENSG00000162711	NLRP3	TRUE	reported	textfile	2	1	TRUE
rs12143966	A	G	A	G	0.390318	0.000525623	0.39253	0.399634	FALSE	FALSE	FALSE	ebi-a-GCST90038686	1	247601357	0.000557651	484598	0.34	Osteoarthritis	Osteoarthritis	Osteoarthritis || ||	TRUE	igd	NA	NA	NA	NA	NA	NA	NA	247601357	1e-200	0.0117373	31566	1	eqtl-a-ENSG00000162711	NLRP3	TRUE	reported	textfile	2	1	TRUE
rs1375493	A	G	A	G	0.0825788	0.00101292	0.565077	0.556776	FALSE	FALSE	FALSE	ebi-a-GCST90038686	2	182323766	0.000551164	484598	0.0680002	Osteoarthritis	Osteoarthritis	Osteoarthritis || ||	TRUE	igd	NA	NA	NA	NA	NA	NA	NA	182323766	5.58e-12	0.0119855	31569	2	eqtl-a-ENSG00000162711	NLRP3	TRUE	reported	textfile	2	1	TRUE
rs149007767	T	C	T	C	-0.168874	0.000691325	0.149708	0.169323	FALSE	FALSE	FALSE	ebi-a-GCST90038686	7	50370254	0.000761493	484598	0.37	Osteoarthritis	Osteoarthritis	Osteoarthritis || ||	TRUE	igd	NA	NA	NA	NA	NA	NA	NA	50370254	2.98e-24	0.0166209	30077	7	eqtl-a-ENSG00000162711	NLRP3	TRUE	reported	textfile	2	1	TRUE
rs149110519	T	C	T	C	-0.250225	0.00175944	0.0526158	0.034126	FALSE	FALSE	FALSE	ebi-a-GCST90038686	6	144385777	0.00151281	484598	0.24	Osteoarthritis	Osteoarthritis	Osteoarthritis || ||	TRUE	igd	NA	NA	NA	NA	NA	NA	NA	144385777	4.68e-21	0.0265744	25735	6	eqtl-a-ENSG00000162711	NLRP3	TRUE	reported	textfile	2	1	TRUE
rs2594836	A	G	A	G	0.0890211	-0.000578923	0.749651	0.729399	FALSE	FALSE	FALSE	ebi-a-GCST90038686	5	173205318	0.000623356	484598	0.35	Osteoarthritis	Osteoarthritis	Osteoarthritis || ||	TRUE	igd	NA	NA	NA	NA	NA	NA	NA	173205318	8.62e-11	0.0137181	31569	5	eqtl-a-ENSG00000162711	NLRP3	TRUE	reported	textfile	2	1	TRUE
rs35979828	T	C	T	C	-0.23845	0.000162026	0.0571059	0.067783	FALSE	FALSE	FALSE	ebi-a-GCST90038686	12	54685880	0.00108506	484598	0.88	Osteoarthritis	Osteoarthritis	Osteoarthritis || ||	TRUE	igd	NA	NA	NA	NA	NA	NA	NA	54685880	1.11e-20	0.0255705	29836	12	eqtl-a-ENSG00000162711	NLRP3	TRUE	reported	textfile	2	1	TRUE
rs3733018	C	A	C	A	0.069986	-0.000186042	0.64143	0.628029	FALSE	FALSE	FALSE	ebi-a-GCST90038686	3	187456594	0.000569448	484598	0.74	Osteoarthritis	Osteoarthritis	Osteoarthritis || ||	TRUE	igd	NA	NA	NA	NA	NA	NA	NA	187456594	1.64e-08	0.0123963	31355	3	eqtl-a-ENSG00000162711	NLRP3	TRUE	reported	textfile	2	1	TRUE
rs55802735	T	C	T	C	-0.124143	0.00102133	0.184074	0.187621	FALSE	FALSE	FALSE	ebi-a-GCST90038686	1	247678955	0.000699515	484598	0.15	Osteoarthritis	Osteoarthritis	Osteoarthritis || ||	TRUE	igd	NA	NA	NA	NA	NA	NA	NA	247678955	5.39e-16	0.015322	31567	1	eqtl-a-ENSG00000162711	NLRP3	TRUE	reported	textfile	2	1	TRUE
rs79796976	G	A	G	A	0.598447	-0.00142212	0.0516367	0.061008	FALSE	FALSE	FALSE	ebi-a-GCST90038686	1	247553979	0.00114641	484598	0.22	Osteoarthritis	Osteoarthritis	Osteoarthritis || ||	TRUE	igd	NA	NA	NA	NA	NA	NA	NA	247553979	1.35e-113	0.0264195	31684	1	eqtl-a-ENSG00000162711	NLRP3	TRUE	reported	textfile	2	1	TRUE
rs10098310	A	G	A	G	-0.0855395	-0.000347793	0.575007	0.569379	FALSE	FALSE	FALSE	ebi-a-GCST90038686	8	130613614	0.000555674	484598	0.53	Osteoarthritis	Osteoarthritis	Osteoarthritis || ||	TRUE	igd	NA	NA	NA	NA	NA	NA	NA	130613614	1.1e-12	0.0120182	31569	8	eqtl-a-ENSG00000139970	RTN1	TRUE	reported	textfile	2	1	TRUE
rs12478601	T	C	T	C	-0.116982	-0.000314094	0.574604	0.587061	FALSE	FALSE	FALSE	ebi-a-GCST90038686	2	43721508	0.000554678	484598	0.56	Osteoarthritis	Osteoarthritis	Osteoarthritis || ||	TRUE	igd	NA	NA	NA	NA	NA	NA	NA	43721508	1.84e-22	0.0119979	31300	2	eqtl-a-ENSG00000139970	RTN1	TRUE	reported	textfile	2	1	TRUE
rs1271511	T	C	T	C	-1.10711	0.000353427	0.0418502	0.042196	FALSE	FALSE	FALSE	ebi-a-GCST90038686	14	59862213	0.00136616	484598	0.79	Osteoarthritis	Osteoarthritis	Osteoarthritis || ||	TRUE	igd	NA	NA	NA	NA	NA	NA	NA	59862213	1e-200	0.0282235	31180	14	eqtl-a-ENSG00000139970	RTN1	TRUE	reported	textfile	2	1	TRUE
rs141094656	C	T	C	T	0.626665	0.00296587	0.0195137	0.013918	FALSE	FALSE	FALSE	ebi-a-GCST90038686	1	92753336	0.00243434	484598	0.23	Osteoarthritis	Osteoarthritis	Osteoarthritis || ||	TRUE	igd	NA	NA	NA	NA	NA	NA	NA	92753336	9.38e-49	0.0427038	21629	1	eqtl-a-ENSG00000139970	RTN1	TRUE	reported	textfile	2	1	TRUE
rs149007767	T	C	T	C	-0.117362	0.000691325	0.149708	0.169323	FALSE	FALSE	FALSE	ebi-a-GCST90038686	7	50370254	0.000761493	484598	0.37	Osteoarthritis	Osteoarthritis	Osteoarthritis || ||	TRUE	igd	NA	NA	NA	NA	NA	NA	NA	50370254	1.82e-12	0.0166523	30077	7	eqtl-a-ENSG00000139970	RTN1	TRUE	reported	textfile	2	1	TRUE
rs216522	G	A	G	A	-0.344537	0.000305541	0.392389	0.430373	FALSE	FALSE	FALSE	ebi-a-GCST90038686	14	60652713	0.000553049	484598	0.59	Osteoarthritis	Osteoarthritis	Osteoarthritis || ||	TRUE	igd	NA	NA	NA	NA	NA	NA	NA	60652713	3.43e-186	0.0118391	31680	14	eqtl-a-ENSG00000139970	RTN1	TRUE	reported	textfile	2	1	TRUE
rs2293889	G	T	G	T	0.0885017	-1.43e-05	0.600603	0.576907	FALSE	FALSE	FALSE	ebi-a-GCST90038686	8	116599199	0.000555944	484598	0.99	Osteoarthritis	Osteoarthritis	Osteoarthritis || ||	TRUE	igd	NA	NA	NA	NA	NA	NA	NA	116599199	2.95e-13	0.0121292	30792	8	eqtl-a-ENSG00000139970	RTN1	TRUE	reported	textfile	2	1	TRUE
rs4325427	T	C	T	C	0.102026	0.00107705	0.315692	0.299073	FALSE	FALSE	FALSE	ebi-a-GCST90038686	13	41216534	0.000599347	484598	0.0719996	Osteoarthritis	Osteoarthritis	Osteoarthritis || ||	TRUE	igd	NA	NA	NA	NA	NA	NA	NA	41216534	1.4e-15	0.0127764	31569	13	eqtl-a-ENSG00000139970	RTN1	TRUE	reported	textfile	2	1	TRUE
rs6563831	T	C	T	C	0.0841772	6.63e-05	0.61429	0.643534	FALSE	FALSE	FALSE	ebi-a-GCST90038686	13	40975937	0.000574276	484598	0.9	Osteoarthritis	Osteoarthritis	Osteoarthritis || ||	TRUE	igd	NA	NA	NA	NA	NA	NA	NA	40975937	5.34e-12	0.0122067	31684	13	eqtl-a-ENSG00000139970	RTN1	TRUE	reported	textfile	2	1	TRUE
rs7950696	C	T	C	T	0.12771	0.000941411	0.441548	0.442293	FALSE	FALSE	FALSE	ebi-a-GCST90038686	11	47481533	0.000549913	484598	0.0879995	Osteoarthritis	Osteoarthritis	Osteoarthritis || ||	TRUE	igd	NA	NA	NA	NA	NA	NA	NA	47481533	1.04e-26	0.0119374	31569	11	eqtl-a-ENSG00000139970	RTN1	TRUE	reported	textfile	2	1	TRUE
rs10098310	A	G	A	G	0.0678613	-0.000347793	0.575007	0.569379	FALSE	FALSE	FALSE	ebi-a-GCST90038686	8	130613614	0.000555674	484598	0.53	Osteoarthritis	Osteoarthritis	Osteoarthritis || ||	TRUE	igd	NA	NA	NA	NA	NA	NA	NA	130613614	1.67e-08	0.0120262	31569	8	eqtl-a-ENSG00000106624	AEBP1	TRUE	reported	textfile	2	1	TRUE
rs10254547	G	T	G	T	0.261443	-0.000869464	0.553776	0.575022	FALSE	FALSE	FALSE	ebi-a-GCST90038686	7	44137330	0.000552159	484598	0.11	Osteoarthritis	Osteoarthritis	Osteoarthritis || ||	TRUE	igd	NA	NA	NA	NA	NA	NA	NA	44137330	2.47e-109	0.011769	23866	7	eqtl-a-ENSG00000106624	AEBP1	TRUE	reported	textfile	2	1	TRUE
rs604060	G	A	G	A	-0.091344	0.000519498	0.771366	0.761699	FALSE	FALSE	FALSE	ebi-a-GCST90038686	7	43890379	0.000647558	484598	0.41	Osteoarthritis	Osteoarthritis	Osteoarthritis || ||	TRUE	igd	NA	NA	NA	NA	NA	NA	NA	43890379	1.09e-10	0.0141515	31355	7	eqtl-a-ENSG00000106624	AEBP1	TRUE	reported	textfile	2	1	TRUE
rs10098310	A	G	A	G	-0.0707911	-0.000347793	0.575007	0.569379	FALSE	FALSE	FALSE	ebi-a-GCST90038686	8	130613614	0.000555674	484598	0.53	Osteoarthritis	Osteoarthritis	Osteoarthritis || ||	TRUE	igd	NA	NA	NA	NA	NA	NA	NA	130613614	3.93e-09	0.012025	31355	8	eqtl-a-ENSG00000082014	SMARCD3	TRUE	reported	textfile	2	1	TRUE
rs1375493	A	G	A	G	0.0704338	0.00101292	0.565077	0.556776	FALSE	FALSE	FALSE	ebi-a-GCST90038686	2	182323766	0.000551164	484598	0.0680002	Osteoarthritis	Osteoarthritis	Osteoarthritis || ||	TRUE	igd	NA	NA	NA	NA	NA	NA	NA	182323766	4.25e-09	0.011991	31355	2	eqtl-a-ENSG00000082014	SMARCD3	TRUE	reported	textfile	2	1	TRUE
rs141094656	C	T	C	T	0.24862	0.00296587	0.0195137	0.013918	FALSE	FALSE	FALSE	ebi-a-GCST90038686	1	92753336	0.00243434	484598	0.23	Osteoarthritis	Osteoarthritis	Osteoarthritis || ||	TRUE	igd	NA	NA	NA	NA	NA	NA	NA	92753336	7.26e-09	0.0429774	21415	1	eqtl-a-ENSG00000082014	SMARCD3	TRUE	reported	textfile	2	1	TRUE
rs185281032	T	C	T	C	-0.518399	0.00364258	0.0178229	0.013345	FALSE	FALSE	FALSE	ebi-a-GCST90038686	7	150970995	0.00243811	484598	0.14	Osteoarthritis	Osteoarthritis	Osteoarthritis || ||	TRUE	igd	NA	NA	NA	NA	NA	NA	NA	150970995	5.28e-31	0.0447721	27490	7	eqtl-a-ENSG00000082014	SMARCD3	TRUE	reported	textfile	2	1	TRUE
rs424971	C	T	C	T	-0.0850449	-0.000379289	0.421674	0.441177	FALSE	FALSE	FALSE	ebi-a-GCST90038686	16	85946450	0.000555786	484598	0.49	Osteoarthritis	Osteoarthritis	Osteoarthritis || ||	TRUE	igd	NA	NA	NA	NA	NA	NA	NA	85946450	1.56e-12	0.012031	31470	16	eqtl-a-ENSG00000082014	SMARCD3	TRUE	reported	textfile	2	1	TRUE
rs7212590	T	C	T	C	-0.127426	8.3e-05	0.0900785	0.083192	FALSE	FALSE	FALSE	ebi-a-GCST90038686	17	57885709	0.000991531	484598	0.93	Osteoarthritis	Osteoarthritis	Osteoarthritis || ||	TRUE	igd	NA	NA	NA	NA	NA	NA	NA	57885709	8.37e-10	0.0207612	31355	17	eqtl-a-ENSG00000082014	SMARCD3	TRUE	reported	textfile	2	1	TRUE
rs9880192	C	G	C	G	-0.0714997	-0.000298925	0.392874	0.404245	FALSE	TRUE	FALSE	ebi-a-GCST90038686	3	128297569	0.000561248	484598	0.59	Osteoarthritis	Osteoarthritis	Osteoarthritis || ||	TRUE	igd	NA	NA	NA	NA	NA	NA	NA	128297569	4.24e-09	0.0121716	31355	3	eqtl-a-ENSG00000082014	SMARCD3	TRUE	reported	textfile	2	1	TRUE
rs10098310	A	G	A	G	-0.0896423	-0.000347793	0.575007	0.569379	FALSE	FALSE	FALSE	ebi-a-GCST90038686	8	130613614	0.000555674	484598	0.53	Osteoarthritis	Osteoarthritis	Osteoarthritis || ||	TRUE	igd	NA	NA	NA	NA	NA	NA	NA	130613614	8.65e-14	0.0120161	31569	8	eqtl-a-ENSG00000135929	CYP27A1	TRUE	reported	textfile	2	1	TRUE
rs111778408	A	G	A	G	-0.16727	-0.000376499	0.100785	0.106453	FALSE	FALSE	FALSE	ebi-a-GCST90038686	14	35572163	0.000884285	484598	0.66	Osteoarthritis	Osteoarthritis	Osteoarthritis || ||	TRUE	igd	NA	NA	NA	NA	NA	NA	NA	35572163	2.21e-17	0.0197202	30165	14	eqtl-a-ENSG00000135929	CYP27A1	TRUE	reported	textfile	2	1	TRUE
rs112830321	T	C	T	C	-0.363844	-0.000262224	0.0133734	0.014572	FALSE	FALSE	FALSE	ebi-a-GCST90038686	2	219645235	0.00245076	484598	0.92	Osteoarthritis	Osteoarthritis	Osteoarthritis || ||	TRUE	igd	NA	NA	NA	NA	NA	NA	NA	219645235	2e-12	0.0517235	6907	2	eqtl-a-ENSG00000135929	CYP27A1	TRUE	reported	textfile	2	1	TRUE
rs113717300	T	C	T	C	0.11681	-1.07e-05	0.141667	0.167606	FALSE	FALSE	FALSE	ebi-a-GCST90038686	2	219909861	0.000737469	484598	0.99	Osteoarthritis	Osteoarthritis	Osteoarthritis || ||	TRUE	igd	NA	NA	NA	NA	NA	NA	NA	219909861	7.12e-12	0.0170396	22122	2	eqtl-a-ENSG00000135929	CYP27A1	TRUE	reported	textfile	2	1	TRUE
rs115530557	C	T	C	T	0.338988	0.00109777	0.0241125	0.028005	FALSE	FALSE	FALSE	ebi-a-GCST90038686	2	219915015	0.00165072	484598	0.5	Osteoarthritis	Osteoarthritis	Osteoarthritis || ||	TRUE	igd	NA	NA	NA	NA	NA	NA	NA	219915015	1.94e-18	0.0386942	20399	2	eqtl-a-ENSG00000135929	CYP27A1	TRUE	reported	textfile	2	1	TRUE
rs13333054	T	C	T	C	0.0854234	0.000637298	0.211395	0.22692	FALSE	FALSE	FALSE	ebi-a-GCST90038686	16	86011033	0.000650429	484598	0.33	Osteoarthritis	Osteoarthritis	Osteoarthritis || ||	TRUE	igd	NA	NA	NA	NA	NA	NA	NA	86011033	4.43e-09	0.0145592	31684	16	eqtl-a-ENSG00000135929	CYP27A1	TRUE	reported	textfile	2	1	TRUE
rs138857	T	C	T	C	-0.0812743	-0.00103952	0.216154	0.210169	FALSE	FALSE	FALSE	ebi-a-GCST90038686	22	50199589	0.000678089	484598	0.13	Osteoarthritis	Osteoarthritis	Osteoarthritis || ||	TRUE	igd	NA	NA	NA	NA	NA	NA	NA	50199589	1.83e-08	0.0144431	30614	22	eqtl-a-ENSG00000135929	CYP27A1	TRUE	reported	textfile	2	1	TRUE
rs148358468	A	G	A	G	-0.800667	0.00171453	0.0426459	0.048484	FALSE	FALSE	FALSE	ebi-a-GCST90038686	2	219590348	0.00127867	484598	0.18	Osteoarthritis	Osteoarthritis	Osteoarthritis || ||	TRUE	igd	NA	NA	NA	NA	NA	NA	NA	219590348	1.41e-171	0.0286744	26308	2	eqtl-a-ENSG00000135929	CYP27A1	TRUE	reported	textfile	2	1	TRUE
rs149007767	T	C	T	C	-0.285276	0.000691325	0.149708	0.169323	FALSE	FALSE	FALSE	ebi-a-GCST90038686	7	50370254	0.000761493	484598	0.37	Osteoarthritis	Osteoarthritis	Osteoarthritis || ||	TRUE	igd	NA	NA	NA	NA	NA	NA	NA	50370254	6.5e-67	0.0165079	30077	7	eqtl-a-ENSG00000135929	CYP27A1	TRUE	reported	textfile	2	1	TRUE
rs149110519	T	C	T	C	-0.199104	0.00175944	0.0526158	0.034126	FALSE	FALSE	FALSE	ebi-a-GCST90038686	6	144385777	0.00151281	484598	0.24	Osteoarthritis	Osteoarthritis	Osteoarthritis || ||	TRUE	igd	NA	NA	NA	NA	NA	NA	NA	144385777	7.22e-14	0.026605	25735	6	eqtl-a-ENSG00000135929	CYP27A1	TRUE	reported	textfile	2	1	TRUE
rs16936870	A	T	A	T	0.104551	-0.000912272	0.113177	0.1036	FALSE	TRUE	FALSE	ebi-a-GCST90038686	8	71189342	0.000899335	484598	0.32	Osteoarthritis	Osteoarthritis	Osteoarthritis || ||	TRUE	igd	NA	NA	NA	NA	NA	NA	NA	71189342	2.53e-08	0.018766	31569	8	eqtl-a-ENSG00000135929	CYP27A1	TRUE	reported	textfile	2	1	TRUE
rs2385196	C	T	C	T	-0.161998	0.000316387	0.167455	0.163968	FALSE	FALSE	FALSE	ebi-a-GCST90038686	2	219716488	0.000743239	484598	0.68	Osteoarthritis	Osteoarthritis	Osteoarthritis || ||	TRUE	igd	NA	NA	NA	NA	NA	NA	NA	219716488	1.97e-24	0.0158817	31082	2	eqtl-a-ENSG00000135929	CYP27A1	TRUE	reported	textfile	2	1	TRUE
rs35979828	T	C	T	C	-0.222816	0.000162026	0.0571059	0.067783	FALSE	FALSE	FALSE	ebi-a-GCST90038686	12	54685880	0.00108506	484598	0.88	Osteoarthritis	Osteoarthritis	Osteoarthritis || ||	TRUE	igd	NA	NA	NA	NA	NA	NA	NA	54685880	3.02e-18	0.0255805	29836	12	eqtl-a-ENSG00000135929	CYP27A1	TRUE	reported	textfile	2	1	TRUE
rs3733018	C	A	C	A	0.082349	-0.000186042	0.64143	0.628029	FALSE	FALSE	FALSE	ebi-a-GCST90038686	3	187456594	0.000569448	484598	0.74	Osteoarthritis	Osteoarthritis	Osteoarthritis || ||	TRUE	igd	NA	NA	NA	NA	NA	NA	NA	187456594	3.01e-11	0.0123909	31355	3	eqtl-a-ENSG00000135929	CYP27A1	TRUE	reported	textfile	2	1	TRUE
rs3774937	C	T	C	T	0.0696772	0.00015756	0.320593	0.34105	FALSE	FALSE	FALSE	ebi-a-GCST90038686	4	103434253	0.000577287	484598	0.8	Osteoarthritis	Osteoarthritis	Osteoarthritis || ||	TRUE	igd	NA	NA	NA	NA	NA	NA	NA	103434253	4.52e-08	0.0127392	31569	4	eqtl-a-ENSG00000135929	CYP27A1	TRUE	reported	textfile	2	1	TRUE
rs56388170	T	G	T	G	0.0901141	-2.57e-05	0.289189	0.297374	FALSE	FALSE	FALSE	ebi-a-GCST90038686	7	28724374	0.000603794	484598	0.98	Osteoarthritis	Osteoarthritis	Osteoarthritis || ||	TRUE	igd	NA	NA	NA	NA	NA	NA	NA	28724374	6.16e-12	0.0131054	31355	7	eqtl-a-ENSG00000135929	CYP27A1	TRUE	reported	textfile	2	1	TRUE
rs6701752	A	G	A	G	0.1153	0.000701697	0.903393	0.895382	FALSE	FALSE	FALSE	ebi-a-GCST90038686	1	236102886	0.000892519	484598	0.43	Osteoarthritis	Osteoarthritis	Osteoarthritis || ||	TRUE	igd	NA	NA	NA	NA	NA	NA	NA	236102886	1.01e-08	0.0201232	31569	1	eqtl-a-ENSG00000135929	CYP27A1	TRUE	reported	textfile	2	1	TRUE
rs6782228	C	G	C	G	-0.0829446	-0.00035891	0.273721	0.268133	FALSE	TRUE	FALSE	ebi-a-GCST90038686	3	128323424	0.000617646	484598	0.55	Osteoarthritis	Osteoarthritis	Osteoarthritis || ||	TRUE	igd	NA	NA	NA	NA	NA	NA	NA	128323424	4.9e-10	0.0133304	31569	3	eqtl-a-ENSG00000135929	CYP27A1	TRUE	reported	textfile	2	1	TRUE
rs7212590	T	C	T	C	-0.207595	8.3e-05	0.0900785	0.083192	FALSE	FALSE	FALSE	ebi-a-GCST90038686	17	57885709	0.000991531	484598	0.93	Osteoarthritis	Osteoarthritis	Osteoarthritis || ||	TRUE	igd	NA	NA	NA	NA	NA	NA	NA	57885709	1.23e-23	0.0207154	31569	17	eqtl-a-ENSG00000135929	CYP27A1	TRUE	reported	textfile	2	1	TRUE
rs730775	G	A	G	A	0.0721914	-7.55e-05	0.433528	0.418521	FALSE	FALSE	FALSE	ebi-a-GCST90038686	6	44232074	0.000553554	484598	0.88	Osteoarthritis	Osteoarthritis	Osteoarthritis || ||	TRUE	igd	NA	NA	NA	NA	NA	NA	NA	44232074	1.76e-09	0.0119947	24632	6	eqtl-a-ENSG00000135929	CYP27A1	TRUE	reported	textfile	2	1	TRUE
rs10098310	A	G	A	G	0.0691812	-0.000347793	0.575007	0.569379	FALSE	FALSE	FALSE	ebi-a-GCST90038686	8	130613614	0.000555674	484598	0.53	Osteoarthritis	Osteoarthritis	Osteoarthritis || ||	TRUE	igd	NA	NA	NA	NA	NA	NA	NA	130613614	8.78e-09	0.0120256	26494	8	eqtl-a-ENSG00000144218	AFF3	TRUE	reported	textfile	2	1	TRUE
rs10177463	C	T	C	T	-0.349723	0.000147949	0.474419	0.473886	FALSE	FALSE	FALSE	ebi-a-GCST90038686	2	100602518	0.000549519	484598	0.79	Osteoarthritis	Osteoarthritis	Osteoarthritis || ||	TRUE	igd	NA	NA	NA	NA	NA	NA	NA	100602518	1e-200	0.0115499	25742	2	eqtl-a-ENSG00000144218	AFF3	TRUE	reported	textfile	2	1	TRUE
rs13402784	C	T	C	T	-0.0869829	-3.31e-05	0.170995	0.14442	FALSE	FALSE	FALSE	ebi-a-GCST90038686	2	100032449	0.000777189	484598	0.96	Osteoarthritis	Osteoarthritis	Osteoarthritis || ||	TRUE	igd	NA	NA	NA	NA	NA	NA	NA	100032449	3.62e-08	0.0157909	26609	2	eqtl-a-ENSG00000144218	AFF3	TRUE	reported	textfile	2	1	TRUE
rs17023754	T	G	T	G	0.358275	-0.000868478	0.0263687	0.027584	FALSE	FALSE	FALSE	ebi-a-GCST90038686	2	100835465	0.00166616	484598	0.59	Osteoarthritis	Osteoarthritis	Osteoarthritis || ||	TRUE	igd	NA	NA	NA	NA	NA	NA	NA	100835465	3.77e-22	0.0370226	25883	2	eqtl-a-ENSG00000144218	AFF3	TRUE	reported	textfile	2	1	TRUE
rs34794906	C	T	C	T	-0.090239	0.000869272	0.310471	0.269001	FALSE	FALSE	FALSE	ebi-a-GCST90038686	6	31237858	0.000621248	484598	0.17	Osteoarthritis	Osteoarthritis	Osteoarthritis || ||	TRUE	igd	NA	NA	NA	NA	NA	NA	NA	31237858	2.1e-12	0.012841	22419	6	eqtl-a-ENSG00000144218	AFF3	TRUE	reported	textfile	2	1	TRUE
rs653178	T	C	T	C	0.0687443	-0.000144374	0.539991	0.534844	FALSE	FALSE	FALSE	ebi-a-GCST90038686	12	112007756	0.000554927	484598	0.79	Osteoarthritis	Osteoarthritis	Osteoarthritis || ||	TRUE	igd	NA	NA	NA	NA	NA	NA	NA	112007756	8.24e-09	0.0119277	23343	12	eqtl-a-ENSG00000144218	AFF3	TRUE	reported	textfile	2	1	TRUE
rs10098310	A	G	A	G	-0.0808127	-0.000347793	0.575007	0.569379	FALSE	FALSE	FALSE	ebi-a-GCST90038686	8	130613614	0.000555674	484598	0.53	Osteoarthritis	Osteoarthritis	Osteoarthritis || ||	TRUE	igd	NA	NA	NA	NA	NA	NA	NA	130613614	1.78e-11	0.0120205	31529	8	eqtl-a-ENSG00000178695	KCTD12	TRUE	reported	textfile	2	1	TRUE
rs2239630	G	A	G	A	0.0718228	3.68e-05	0.519173	0.545703	FALSE	FALSE	FALSE	ebi-a-GCST90038686	14	23589349	0.000554293	484598	0.94	Osteoarthritis	Osteoarthritis	Osteoarthritis || ||	TRUE	igd	NA	NA	NA	NA	NA	NA	NA	23589349	1.57e-09	0.0118969	31529	14	eqtl-a-ENSG00000178695	KCTD12	TRUE	reported	textfile	2	1	TRUE
rs2712381	C	A	C	A	0.0698155	0.000170155	0.600853	0.613537	FALSE	FALSE	FALSE	ebi-a-GCST90038686	3	128338600	0.000560096	484598	0.760001	Osteoarthritis	Osteoarthritis	Osteoarthritis || ||	TRUE	igd	NA	NA	NA	NA	NA	NA	NA	128338600	8.85e-09	0.0121391	31644	3	eqtl-a-ENSG00000178695	KCTD12	TRUE	reported	textfile	2	1	TRUE
rs57676870	T	G	T	G	-0.637563	0.000767484	0.0674304	0.060878	FALSE	FALSE	FALSE	ebi-a-GCST90038686	13	77435747	0.0011436	484598	0.49	Osteoarthritis	Osteoarthritis	Osteoarthritis || ||	TRUE	igd	NA	NA	NA	NA	NA	NA	NA	77435747	2.11e-167	0.0231196	31529	13	eqtl-a-ENSG00000178695	KCTD12	TRUE	reported	textfile	2	1	TRUE
rs9600783	T	C	T	C	0.19783	-0.000844669	0.280829	0.279923	FALSE	FALSE	FALSE	ebi-a-GCST90038686	13	77380491	0.000609629	484598	0.16	Osteoarthritis	Osteoarthritis	Osteoarthritis || ||	TRUE	igd	NA	NA	NA	NA	NA	NA	NA	77380491	3.1e-51	0.0131385	31528	13	eqtl-a-ENSG00000178695	KCTD12	TRUE	reported	textfile	2	1	TRUE
rs10098310	A	G	A	G	-0.0722472	-0.000347793	0.575007	0.569379	FALSE	FALSE	FALSE	ebi-a-GCST90038686	8	130613614	0.000555674	484598	0.53	Osteoarthritis	Osteoarthritis	Osteoarthritis || ||	TRUE	igd	NA	NA	NA	NA	NA	NA	NA	130613614	1.87e-09	0.0120244	31315	8	eqtl-a-ENSG00000134247	PTGFRN	TRUE	reported	textfile	2	1	TRUE
rs12130298	C	A	C	A	-0.42055	0.0011694	0.0868471	0.072737	FALSE	FALSE	FALSE	ebi-a-GCST90038686	1	117544331	0.00105138	484598	0.26	Osteoarthritis	Osteoarthritis	Osteoarthritis || ||	TRUE	igd	NA	NA	NA	NA	NA	NA	NA	117544331	1.36e-90	0.0208361	25288	1	eqtl-a-ENSG00000134247	PTGFRN	TRUE	reported	textfile	2	1	TRUE
rs12566708	G	A	G	A	0.121557	-0.000568406	0.113651	0.123654	FALSE	FALSE	FALSE	ebi-a-GCST90038686	1	117499648	0.000830262	484598	0.49	Osteoarthritis	Osteoarthritis	Osteoarthritis || ||	TRUE	igd	NA	NA	NA	NA	NA	NA	NA	117499648	8.48e-11	0.0187244	31420	1	eqtl-a-ENSG00000134247	PTGFRN	TRUE	reported	textfile	2	1	TRUE
rs10098310	A	G	A	G	0.0708595	-0.000347793	0.575007	0.569379	FALSE	FALSE	FALSE	ebi-a-GCST90038686	8	130613614	0.000555674	484598	0.53	Osteoarthritis	Osteoarthritis	Osteoarthritis || ||	TRUE	igd	NA	NA	NA	NA	NA	NA	NA	130613614	3.8e-09	0.012025	31569	8	eqtl-a-ENSG00000174469	CNTNAP2	TRUE	reported	textfile	2	1	TRUE
rs10243593	A	G	A	G	-0.0778798	0.000399863	0.481416	0.470336	FALSE	FALSE	FALSE	ebi-a-GCST90038686	7	39972125	0.000550102	484598	0.47	Osteoarthritis	Osteoarthritis	Osteoarthritis || ||	TRUE	igd	NA	NA	NA	NA	NA	NA	NA	39972125	5.83e-11	0.0118937	31684	7	eqtl-a-ENSG00000174469	CNTNAP2	TRUE	reported	textfile	2	1	TRUE
rs11065987	G	A	G	A	-0.0667683	0.000349724	0.380678	0.400586	FALSE	FALSE	FALSE	ebi-a-GCST90038686	12	112072424	0.000563161	484598	0.53	Osteoarthritis	Osteoarthritis	Osteoarthritis || ||	TRUE	igd	NA	NA	NA	NA	NA	NA	NA	112072424	4.96e-08	0.0122448	31185	12	eqtl-a-ENSG00000174469	CNTNAP2	TRUE	reported	textfile	2	1	TRUE
rs12704004	C	T	C	T	-0.381903	0.000571427	0.537735	0.524028	FALSE	FALSE	FALSE	ebi-a-GCST90038686	7	147960601	0.000549032	484598	0.3	Osteoarthritis	Osteoarthritis	Osteoarthritis || ||	TRUE	igd	NA	NA	NA	NA	NA	NA	NA	147960601	1e-200	0.0114966	31231	7	eqtl-a-ENSG00000174469	CNTNAP2	TRUE	reported	textfile	2	1	TRUE
rs17056278	G	C	G	C	-0.146928	-0.00119584	0.0633351	0.074602	FALSE	TRUE	FALSE	ebi-a-GCST90038686	5	158252438	0.00103908	484598	0.25	Osteoarthritis	Osteoarthritis	Osteoarthritis || ||	TRUE	igd	NA	NA	NA	NA	NA	NA	NA	158252438	1.74e-09	0.0244047	31569	5	eqtl-a-ENSG00000174469	CNTNAP2	TRUE	reported	textfile	2	1	TRUE
rs2538961	A	T	A	T	-0.0969003	0.000397361	0.156093	0.15064	FALSE	TRUE	FALSE	ebi-a-GCST90038686	7	147626028	0.000782444	484598	0.6	Osteoarthritis	Osteoarthritis	Osteoarthritis || ||	TRUE	igd	NA	NA	NA	NA	NA	NA	NA	147626028	3.29e-09	0.0163783	31556	7	eqtl-a-ENSG00000174469	CNTNAP2	TRUE	reported	textfile	2	1	TRUE
rs2906283	T	G	T	G	-0.0841535	0.000130612	0.18894	0.189167	FALSE	FALSE	FALSE	ebi-a-GCST90038686	7	147878619	0.000703061	484598	0.85	Osteoarthritis	Osteoarthritis	Osteoarthritis || ||	TRUE	igd	NA	NA	NA	NA	NA	NA	NA	147878619	3.01e-08	0.0151874	31684	7	eqtl-a-ENSG00000174469	CNTNAP2	TRUE	reported	textfile	2	1	TRUE
rs4530903	T	C	T	C	-0.133965	-0.000275209	0.108676	0.114134	FALSE	FALSE	FALSE	ebi-a-GCST90038686	6	32581889	0.00085672	484598	0.74	Osteoarthritis	Osteoarthritis	Osteoarthritis || ||	TRUE	igd	NA	NA	NA	NA	NA	NA	NA	32581889	2.25e-12	0.0190899	24573	6	eqtl-a-ENSG00000174469	CNTNAP2	TRUE	reported	textfile	2	1	TRUE
rs6464857	A	T	A	T	0.142523	0.000391853	0.826683	0.824388	FALSE	TRUE	FALSE	ebi-a-GCST90038686	7	147913794	0.000723773	484598	0.59	Osteoarthritis	Osteoarthritis	Osteoarthritis || ||	TRUE	igd	NA	NA	NA	NA	NA	NA	NA	147913794	9.83e-20	0.0156779	31564	7	eqtl-a-ENSG00000174469	CNTNAP2	TRUE	reported	textfile	2	1	TRUE
rs8067378	G	A	G	A	-0.0683909	0.000167301	0.497388	0.512693	FALSE	FALSE	FALSE	ebi-a-GCST90038686	17	38051348	0.000545639	484598	0.75	Osteoarthritis	Osteoarthritis	Osteoarthritis || ||	TRUE	igd	NA	NA	NA	NA	NA	NA	NA	38051348	8.82e-09	0.0118897	31300	17	eqtl-a-ENSG00000174469	CNTNAP2	TRUE	reported	textfile	2	1	TRUE
rs10098310	A	G	A	G	-0.0709818	-0.000347793	0.575007	0.569379	FALSE	FALSE	FALSE	ebi-a-GCST90038686	8	130613614	0.000555674	484598	0.53	Osteoarthritis	Osteoarthritis	Osteoarthritis || ||	TRUE	igd	NA	NA	NA	NA	NA	NA	NA	130613614	3.57e-09	0.0120249	25575	8	eqtl-a-ENSG00000106034	CPED1	TRUE	reported	textfile	2	1	TRUE
rs116854384	G	A	G	A	-0.256751	0.00266434	0.0270902	0.031116	FALSE	FALSE	FALSE	ebi-a-GCST90038686	7	120193199	0.00159709	484598	0.0940005	Osteoarthritis	Osteoarthritis	Osteoarthritis || ||	TRUE	igd	NA	NA	NA	NA	NA	NA	NA	120193199	2.29e-12	0.0365971	21986	7	eqtl-a-ENSG00000106034	CPED1	TRUE	reported	textfile	2	1	TRUE
rs12706311	G	T	G	T	0.383864	0.00031208	0.519546	0.524092	FALSE	FALSE	FALSE	ebi-a-GCST90038686	7	120703929	0.000549214	484598	0.57	Osteoarthritis	Osteoarthritis	Osteoarthritis || ||	TRUE	igd	NA	NA	NA	NA	NA	NA	NA	120703929	1e-200	0.0114661	24739	7	eqtl-a-ENSG00000106034	CPED1	TRUE	reported	textfile	2	1	TRUE
rs140817416	A	G	A	G	0.266414	0.00401188	0.0203647	0.011493	FALSE	FALSE	FALSE	ebi-a-GCST90038686	7	121112432	0.0025889	484598	0.12	Osteoarthritis	Osteoarthritis	Osteoarthritis || ||	TRUE	igd	NA	NA	NA	NA	NA	NA	NA	121112432	2.43e-10	0.0420782	15738	7	eqtl-a-ENSG00000106034	CPED1	TRUE	reported	textfile	2	1	TRUE
rs141094656	C	T	C	T	-0.263524	0.00296587	0.0195137	0.013918	FALSE	FALSE	FALSE	ebi-a-GCST90038686	1	92753336	0.00243434	484598	0.23	Osteoarthritis	Osteoarthritis	Osteoarthritis || ||	TRUE	igd	NA	NA	NA	NA	NA	NA	NA	92753336	8.63e-10	0.0429711	16554	1	eqtl-a-ENSG00000106034	CPED1	TRUE	reported	textfile	2	1	TRUE
rs147031590	T	C	T	C	-0.425504	0.00269422	0.0174194	0.012336	FALSE	FALSE	FALSE	ebi-a-GCST90038686	7	120445552	0.00256242	484598	0.29	Osteoarthritis	Osteoarthritis	Osteoarthritis || ||	TRUE	igd	NA	NA	NA	NA	NA	NA	NA	120445552	6.45e-21	0.0453518	9300	7	eqtl-a-ENSG00000106034	CPED1	TRUE	reported	textfile	2	1	TRUE
rs2721354	T	C	T	C	-0.407138	-0.000632138	0.244328	0.264656	FALSE	FALSE	FALSE	ebi-a-GCST90038686	7	120592007	0.0006268	484598	0.3	Osteoarthritis	Osteoarthritis	Osteoarthritis || ||	TRUE	igd	NA	NA	NA	NA	NA	NA	NA	120592007	1e-200	0.0134207	25304	7	eqtl-a-ENSG00000106034	CPED1	TRUE	reported	textfile	2	1	TRUE
rs10098310	A	G	A	G	0.0683617	-0.000347793	0.575007	0.569379	FALSE	FALSE	FALSE	ebi-a-GCST90038686	8	130613614	0.000555674	484598	0.53	Osteoarthritis	Osteoarthritis	Osteoarthritis || ||	TRUE	igd	NA	NA	NA	NA	NA	NA	NA	130613614	1.31e-08	0.012026	31569	8	eqtl-a-ENSG00000198178	CLEC4C	TRUE	reported	textfile	2	1	TRUE
rs1015102	A	G	A	G	0.225824	0.000311929	0.194881	0.224513	FALSE	FALSE	FALSE	ebi-a-GCST90038686	12	7810299	0.000654911	484598	0.64	Osteoarthritis	Osteoarthritis	Osteoarthritis || ||	TRUE	igd	NA	NA	NA	NA	NA	NA	NA	7810299	7.46e-52	0.0149048	31681	12	eqtl-a-ENSG00000198178	CLEC4C	TRUE	reported	textfile	2	1	TRUE
rs12319367	G	A	G	A	-0.285512	-0.00106099	0.0567602	0.041955	FALSE	FALSE	FALSE	ebi-a-GCST90038686	12	8017818	0.0013623	484598	0.44	Osteoarthritis	Osteoarthritis	Osteoarthritis || ||	TRUE	igd	NA	NA	NA	NA	NA	NA	NA	8017818	7.27e-29	0.0256099	31132	12	eqtl-a-ENSG00000198178	CLEC4C	TRUE	reported	textfile	2	1	TRUE
rs12825559	T	C	T	C	0.960608	0.000661302	0.0953082	0.106009	FALSE	FALSE	FALSE	ebi-a-GCST90038686	12	7880743	0.000892789	484598	0.48	Osteoarthritis	Osteoarthritis	Osteoarthritis || ||	TRUE	igd	NA	NA	NA	NA	NA	NA	NA	7880743	1e-200	0.0185863	31227	12	eqtl-a-ENSG00000198178	CLEC4C	TRUE	reported	textfile	2	1	TRUE
rs13096142	T	C	T	C	-0.0737683	-0.000166796	0.294111	0.291657	FALSE	FALSE	FALSE	ebi-a-GCST90038686	3	46281744	0.000602336	484598	0.79	Osteoarthritis	Osteoarthritis	Osteoarthritis || ||	TRUE	igd	NA	NA	NA	NA	NA	NA	NA	46281744	1.57e-08	0.0130476	31684	3	eqtl-a-ENSG00000198178	CLEC4C	TRUE	reported	textfile	2	1	TRUE
rs28453840	A	G	A	G	0.130419	-0.000511385	0.68118	0.779414	FALSE	FALSE	FALSE	ebi-a-GCST90038686	2	136522941	0.000697031	484598	0.47	Osteoarthritis	Osteoarthritis	Osteoarthritis || ||	TRUE	igd	NA	NA	NA	NA	NA	NA	NA	136522941	1.19e-24	0.0127242	26025	2	eqtl-a-ENSG00000198178	CLEC4C	TRUE	reported	textfile	2	1	TRUE
rs4917014	G	T	G	T	-0.180447	-0.000137875	0.316454	0.313026	FALSE	FALSE	FALSE	ebi-a-GCST90038686	7	50305863	0.000590259	484598	0.82	Osteoarthritis	Osteoarthritis	Osteoarthritis || ||	TRUE	igd	NA	NA	NA	NA	NA	NA	NA	50305863	8.98e-46	0.0127065	31300	7	eqtl-a-ENSG00000198178	CLEC4C	TRUE	reported	textfile	2	1	TRUE
rs6535445	C	T	C	T	0.0688317	0.000190143	0.339096	0.350804	FALSE	FALSE	FALSE	ebi-a-GCST90038686	4	84151427	0.000577983	484598	0.74	Osteoarthritis	Osteoarthritis	Osteoarthritis || ||	TRUE	igd	NA	NA	NA	NA	NA	NA	NA	84151427	4.24e-08	0.0125589	31684	4	eqtl-a-ENSG00000198178	CLEC4C	TRUE	reported	textfile	2	1	TRUE
rs7972928	A	C	A	C	-0.400546	0.00142686	0.647583	0.653273	FALSE	FALSE	FALSE	ebi-a-GCST90038686	12	7849804	0.000580069	484598	0.0140001	Osteoarthritis	Osteoarthritis	Osteoarthritis || ||	TRUE	igd	NA	NA	NA	NA	NA	NA	NA	7849804	1e-200	0.0119937	31677	12	eqtl-a-ENSG00000198178	CLEC4C	TRUE	reported	textfile	2	1	TRUE
rs10098310	A	G	A	G	-0.0950084	-0.000347793	0.575007	0.569379	FALSE	FALSE	FALSE	ebi-a-GCST90038686	8	130613614	0.000555674	484598	0.53	Osteoarthritis	Osteoarthritis	Osteoarthritis || ||	TRUE	igd	NA	NA	NA	NA	NA	NA	NA	130613614	2.6e-15	0.0120132	31569	8	eqtl-a-ENSG00000158473	CD1D	TRUE	reported	textfile	2	1	TRUE
rs10980800	C	T	C	T	0.0780878	0.000243424	0.22312	0.235835	FALSE	FALSE	FALSE	ebi-a-GCST90038686	9	113915905	0.000643149	484598	0.709999	Osteoarthritis	Osteoarthritis	Osteoarthritis || ||	TRUE	igd	NA	NA	NA	NA	NA	NA	NA	113915905	4.55e-08	0.0142803	31684	9	eqtl-a-ENSG00000158473	CD1D	TRUE	reported	textfile	2	1	TRUE
rs1375493	A	G	A	G	0.0897284	0.00101292	0.565077	0.556776	FALSE	FALSE	FALSE	ebi-a-GCST90038686	2	182323766	0.000551164	484598	0.0680002	Osteoarthritis	Osteoarthritis	Osteoarthritis || ||	TRUE	igd	NA	NA	NA	NA	NA	NA	NA	182323766	6.95e-14	0.0119818	31569	2	eqtl-a-ENSG00000158473	CD1D	TRUE	reported	textfile	2	1	TRUE
rs2239630	G	A	G	A	0.0683667	3.68e-05	0.519173	0.545703	FALSE	FALSE	FALSE	ebi-a-GCST90038686	14	23589349	0.000554293	484598	0.94	Osteoarthritis	Osteoarthritis	Osteoarthritis || ||	TRUE	igd	NA	NA	NA	NA	NA	NA	NA	23589349	9.14e-09	0.0118984	31569	14	eqtl-a-ENSG00000158473	CD1D	TRUE	reported	textfile	2	1	TRUE
rs4657080	C	T	C	T	-0.128171	-0.000777187	0.608817	0.615204	FALSE	FALSE	FALSE	ebi-a-GCST90038686	1	158436299	0.000560318	484598	0.17	Osteoarthritis	Osteoarthritis	Osteoarthritis || ||	TRUE	igd	NA	NA	NA	NA	NA	NA	NA	158436299	5.05e-26	0.012148	31684	1	eqtl-a-ENSG00000158473	CD1D	TRUE	reported	textfile	2	1	TRUE
rs6782228	C	G	C	G	-0.0754826	-0.00035891	0.273721	0.268133	FALSE	TRUE	FALSE	ebi-a-GCST90038686	3	128323424	0.000617646	484598	0.55	Osteoarthritis	Osteoarthritis	Osteoarthritis || ||	TRUE	igd	NA	NA	NA	NA	NA	NA	NA	128323424	1.5e-08	0.0133336	31569	3	eqtl-a-ENSG00000158473	CD1D	TRUE	reported	textfile	2	1	TRUE
rs10098310	A	G	A	G	0.0856245	-0.000347793	0.575007	0.569379	FALSE	FALSE	FALSE	ebi-a-GCST90038686	8	130613614	0.000555674	484598	0.53	Osteoarthritis	Osteoarthritis	Osteoarthritis || ||	TRUE	igd	NA	NA	NA	NA	NA	NA	NA	130613614	1.04e-12	0.0120181	31355	8	eqtl-a-ENSG00000186265	BTLA	TRUE	reported	textfile	2	1	TRUE
rs11065987	G	A	G	A	-0.0671959	0.000349724	0.380678	0.400586	FALSE	FALSE	FALSE	ebi-a-GCST90038686	12	112072424	0.000563161	484598	0.53	Osteoarthritis	Osteoarthritis	Osteoarthritis || ||	TRUE	igd	NA	NA	NA	NA	NA	NA	NA	112072424	4.07e-08	0.0122446	30971	12	eqtl-a-ENSG00000186265	BTLA	TRUE	reported	textfile	2	1	TRUE
rs17056278	G	C	G	C	-0.149199	-0.00119584	0.0633351	0.074602	FALSE	TRUE	FALSE	ebi-a-GCST90038686	5	158252438	0.00103908	484598	0.25	Osteoarthritis	Osteoarthritis	Osteoarthritis || ||	TRUE	igd	NA	NA	NA	NA	NA	NA	NA	158252438	9.72e-10	0.0244037	31355	5	eqtl-a-ENSG00000186265	BTLA	TRUE	reported	textfile	2	1	TRUE
rs2952321	A	T	A	T	0.122106	-0.000624687	0.0843134	0.105781	FALSE	TRUE	FALSE	ebi-a-GCST90038686	3	112322370	0.000932908	484598	0.51	Osteoarthritis	Osteoarthritis	Osteoarthritis || ||	TRUE	igd	NA	NA	NA	NA	NA	NA	NA	112322370	1.15e-08	0.0213955	26032	3	eqtl-a-ENSG00000186265	BTLA	TRUE	reported	textfile	2	1	TRUE
rs3112269	C	T	C	T	0.195932	0.00071479	0.917887	0.9182	FALSE	FALSE	FALSE	ebi-a-GCST90038686	3	112180626	0.000998093	484598	0.46	Osteoarthritis	Osteoarthritis	Osteoarthritis || ||	TRUE	igd	NA	NA	NA	NA	NA	NA	NA	112180626	1.26e-19	0.0216165	26274	3	eqtl-a-ENSG00000186265	BTLA	TRUE	reported	textfile	2	1	TRUE
rs3763317	T	C	T	C	-0.0753663	-0.000685207	0.465049	0.454205	FALSE	FALSE	FALSE	ebi-a-GCST90038686	6	32376788	0.000547733	484598	0.21	Osteoarthritis	Osteoarthritis	Osteoarthritis || ||	TRUE	igd	NA	NA	NA	NA	NA	NA	NA	32376788	2.53e-10	0.0119158	29613	6	eqtl-a-ENSG00000186265	BTLA	TRUE	reported	textfile	2	1	TRUE
rs8067378	G	A	G	A	-0.0909564	0.000167301	0.497388	0.512693	FALSE	FALSE	FALSE	ebi-a-GCST90038686	17	38051348	0.000545639	484598	0.75	Osteoarthritis	Osteoarthritis	Osteoarthritis || ||	TRUE	igd	NA	NA	NA	NA	NA	NA	NA	38051348	1.91e-14	0.011879	31086	17	eqtl-a-ENSG00000186265	BTLA	TRUE	reported	textfile	2	1	TRUE
rs10098310	A	G	A	G	-0.0667046	-0.000347793	0.575007	0.569379	FALSE	FALSE	FALSE	ebi-a-GCST90038686	8	130613614	0.000555674	484598	0.53	Osteoarthritis	Osteoarthritis	Osteoarthritis || ||	TRUE	igd	NA	NA	NA	NA	NA	NA	NA	130613614	2.92e-08	0.0120266	31355	8	eqtl-a-ENSG00000090382	LYZ	TRUE	reported	textfile	2	1	TRUE
rs117061487	T	C	T	C	-0.818325	-0.00141023	0.0362747	0.032716	FALSE	FALSE	FALSE	ebi-a-GCST90038686	12	69709121	0.00158846	484598	0.37	Osteoarthritis	Osteoarthritis	Osteoarthritis || ||	TRUE	igd	NA	NA	NA	NA	NA	NA	NA	69709121	8.38e-153	0.031078	24999	12	eqtl-a-ENSG00000090382	LYZ	TRUE	reported	textfile	2	1	TRUE
rs142392948	G	A	G	A	-0.354605	-0.000483282	0.0339761	0.031331	FALSE	FALSE	FALSE	ebi-a-GCST90038686	12	70064301	0.00159726	484598	0.780001	Osteoarthritis	Osteoarthritis	Osteoarthritis || ||	TRUE	igd	NA	NA	NA	NA	NA	NA	NA	70064301	2.25e-27	0.0327163	28922	12	eqtl-a-ENSG00000090382	LYZ	TRUE	reported	textfile	2	1	TRUE
rs143630136	T	C	T	C	0.893578	0.000730509	0.0255901	0.025302	FALSE	FALSE	FALSE	ebi-a-GCST90038686	12	69721929	0.00180182	484598	0.68	Osteoarthritis	Osteoarthritis	Osteoarthritis || ||	TRUE	igd	NA	NA	NA	NA	NA	NA	NA	69721929	2.55e-129	0.036933	25708	12	eqtl-a-ENSG00000090382	LYZ	TRUE	reported	textfile	2	1	TRUE
rs149007767	T	C	T	C	-0.10114	0.000691325	0.149708	0.169323	FALSE	FALSE	FALSE	ebi-a-GCST90038686	7	50370254	0.000761493	484598	0.37	Osteoarthritis	Osteoarthritis	Osteoarthritis || ||	TRUE	igd	NA	NA	NA	NA	NA	NA	NA	50370254	1.27e-09	0.0166599	29863	7	eqtl-a-ENSG00000090382	LYZ	TRUE	reported	textfile	2	1	TRUE
rs17813869	A	G	A	G	0.319369	-0.000137457	0.029936	0.023587	FALSE	FALSE	FALSE	ebi-a-GCST90038686	12	70341563	0.00179592	484598	0.94	Osteoarthritis	Osteoarthritis	Osteoarthritis || ||	TRUE	igd	NA	NA	NA	NA	NA	NA	NA	70341563	4.67e-20	0.0348223	28929	12	eqtl-a-ENSG00000090382	LYZ	TRUE	reported	textfile	2	1	TRUE
rs34856868	A	G	A	G	0.228113	0.00203904	0.0245314	0.02851	FALSE	FALSE	FALSE	ebi-a-GCST90038686	1	92554283	0.00163683	484598	0.21	Osteoarthritis	Osteoarthritis	Osteoarthritis || ||	TRUE	igd	NA	NA	NA	NA	NA	NA	NA	92554283	2.92e-09	0.0384269	24594	1	eqtl-a-ENSG00000090382	LYZ	TRUE	reported	textfile	2	1	TRUE
rs6782228	C	G	C	G	-0.0751634	-0.00035891	0.273721	0.268133	FALSE	TRUE	FALSE	ebi-a-GCST90038686	3	128323424	0.000617646	484598	0.55	Osteoarthritis	Osteoarthritis	Osteoarthritis || ||	TRUE	igd	NA	NA	NA	NA	NA	NA	NA	128323424	1.73e-08	0.0133337	31355	3	eqtl-a-ENSG00000090382	LYZ	TRUE	reported	textfile	2	1	TRUE
rs7295244	C	T	C	T	-0.700137	-0.00106007	0.977924	0.976479	FALSE	FALSE	FALSE	ebi-a-GCST90038686	12	69802123	0.00179825	484598	0.55	Osteoarthritis	Osteoarthritis	Osteoarthritis || ||	TRUE	igd	NA	NA	NA	NA	NA	NA	NA	69802123	2.42e-68	0.0400759	24973	12	eqtl-a-ENSG00000090382	LYZ	TRUE	reported	textfile	2	1	TRUE
rs73141969	A	G	A	G	0.77859	0.00059764	0.154412	0.153311	FALSE	FALSE	FALSE	ebi-a-GCST90038686	12	69614374	0.000756067	484598	0.43	Osteoarthritis	Osteoarthritis	Osteoarthritis || ||	TRUE	igd	NA	NA	NA	NA	NA	NA	NA	69614374	1e-200	0.0151113	30688	12	eqtl-a-ENSG00000090382	LYZ	TRUE	reported	textfile	2	1	TRUE
rs7961809	G	A	G	A	-0.22985	-0.00102916	0.188832	0.208422	FALSE	FALSE	FALSE	ebi-a-GCST90038686	12	69497995	0.000680643	484598	0.13	Osteoarthritis	Osteoarthritis	Osteoarthritis || ||	TRUE	igd	NA	NA	NA	NA	NA	NA	NA	69497995	1.97e-52	0.0150837	31141	12	eqtl-a-ENSG00000090382	LYZ	TRUE	reported	textfile	2	1	TRUE
rs10098310	A	G	A	G	-0.0758183	-0.000347793	0.575007	0.569379	FALSE	FALSE	FALSE	ebi-a-GCST90038686	8	130613614	0.000555674	484598	0.53	Osteoarthritis	Osteoarthritis	Osteoarthritis || ||	TRUE	igd	NA	NA	NA	NA	NA	NA	NA	130613614	2.86e-10	0.0120228	31569	8	eqtl-a-ENSG00000134222	PSRC1	TRUE	reported	textfile	2	1	TRUE
rs4970834	T	C	T	C	0.606745	0.000617752	0.188301	0.188523	FALSE	FALSE	FALSE	ebi-a-GCST90038686	1	109814880	0.000702492	484598	0.38	Osteoarthritis	Osteoarthritis	Osteoarthritis || ||	TRUE	igd	NA	NA	NA	NA	NA	NA	NA	109814880	1e-200	0.0143416	31684	1	eqtl-a-ENSG00000134222	PSRC1	TRUE	reported	textfile	2	1	TRUE
rs6693893	C	T	C	T	0.553459	0.00371745	0.0287462	0.035681	FALSE	FALSE	FALSE	ebi-a-GCST90038686	1	109797763	0.0014749	484598	0.012	Osteoarthritis	Osteoarthritis	Osteoarthritis || ||	TRUE	igd	NA	NA	NA	NA	NA	NA	NA	109797763	2.33e-55	0.0353136	31235	1	eqtl-a-ENSG00000134222	PSRC1	TRUE	reported	textfile	2	1	TRUE
rs10098310	A	G	A	G	0.0661465	-0.000347793	0.575007	0.569379	FALSE	FALSE	FALSE	ebi-a-GCST90038686	8	130613614	0.000555674	484598	0.53	Osteoarthritis	Osteoarthritis	Osteoarthritis || ||	TRUE	igd	NA	NA	NA	NA	NA	NA	NA	130613614	3.8e-08	0.0120269	31355	8	eqtl-a-ENSG00000117322	CR2	TRUE	reported	textfile	2	1	TRUE
rs34794906	C	T	C	T	-0.0840716	0.000869272	0.310471	0.269001	FALSE	FALSE	FALSE	ebi-a-GCST90038686	6	31237858	0.000621248	484598	0.17	Osteoarthritis	Osteoarthritis	Osteoarthritis || ||	TRUE	igd	NA	NA	NA	NA	NA	NA	NA	31237858	5.93e-11	0.012844	27280	6	eqtl-a-ENSG00000117322	CR2	TRUE	reported	textfile	2	1	TRUE
rs3813946	C	T	C	T	0.195255	-0.000542086	0.180507	0.210936	FALSE	FALSE	FALSE	ebi-a-GCST90038686	1	207627693	0.000668946	484598	0.42	Osteoarthritis	Osteoarthritis	Osteoarthritis || ||	TRUE	igd	NA	NA	NA	NA	NA	NA	NA	207627693	6.79e-37	0.0153873	31270	1	eqtl-a-ENSG00000117322	CR2	TRUE	reported	textfile	2	1	TRUE
rs4822024	A	G	A	G	0.101827	0.000327719	0.224124	0.228602	FALSE	FALSE	FALSE	ebi-a-GCST90038686	22	41757647	0.000650891	484598	0.62	Osteoarthritis	Osteoarthritis	Osteoarthritis || ||	TRUE	igd	NA	NA	NA	NA	NA	NA	NA	41757647	8.86e-13	0.0142469	31355	22	eqtl-a-ENSG00000117322	CR2	TRUE	reported	textfile	2	1	TRUE
rs6074022	T	C	T	C	-0.0886074	0.000386025	0.746768	0.757097	FALSE	FALSE	FALSE	ebi-a-GCST90038686	20	44740196	0.000637651	484598	0.55	Osteoarthritis	Osteoarthritis	Osteoarthritis || ||	TRUE	igd	NA	NA	NA	NA	NA	NA	NA	44740196	8.96e-11	0.0136662	31086	20	eqtl-a-ENSG00000117322	CR2	TRUE	reported	textfile	2	1	TRUE
rs6502555	C	T	C	T	0.0946499	4.96e-06	0.271123	0.278808	FALSE	FALSE	FALSE	ebi-a-GCST90038686	17	2729652	0.000620907	484598	0.98	Osteoarthritis	Osteoarthritis	Osteoarthritis || ||	TRUE	igd	NA	NA	NA	NA	NA	NA	NA	2729652	1.42e-12	0.0133648	27183	17	eqtl-a-ENSG00000117322	CR2	TRUE	reported	textfile	2	1	TRUE
rs8067378	G	A	G	A	-0.0883676	0.000167301	0.497388	0.512693	FALSE	FALSE	FALSE	ebi-a-GCST90038686	17	38051348	0.000545639	484598	0.75	Osteoarthritis	Osteoarthritis	Osteoarthritis || ||	TRUE	igd	NA	NA	NA	NA	NA	NA	NA	38051348	1.02e-13	0.0118804	31086	17	eqtl-a-ENSG00000117322	CR2	TRUE	reported	textfile	2	1	TRUE
rs10098310	A	G	A	G	0.0913728	-0.000347793	0.575007	0.569379	FALSE	FALSE	FALSE	ebi-a-GCST90038686	8	130613614	0.000555674	484598	0.53	Osteoarthritis	Osteoarthritis	Osteoarthritis || ||	TRUE	igd	NA	NA	NA	NA	NA	NA	NA	130613614	2.85e-14	0.0120151	25575	8	eqtl-a-ENSG00000236901	MIR600HG	TRUE	reported	textfile	2	1	TRUE
rs147468287	A	G	A	G	-0.43132	0.00121537	0.0281142	0.024607	FALSE	FALSE	FALSE	ebi-a-GCST90038686	9	126101720	0.00177177	484598	0.49	Osteoarthritis	Osteoarthritis	Osteoarthritis || ||	TRUE	igd	NA	NA	NA	NA	NA	NA	NA	126101720	2.17e-33	0.0358224	24513	9	eqtl-a-ENSG00000236901	MIR600HG	TRUE	reported	textfile	2	1	TRUE
rs17056278	G	C	G	C	-0.142086	-0.00119584	0.0633351	0.074602	FALSE	TRUE	FALSE	ebi-a-GCST90038686	5	158252438	0.00103908	484598	0.25	Osteoarthritis	Osteoarthritis	Osteoarthritis || ||	TRUE	igd	NA	NA	NA	NA	NA	NA	NA	158252438	5.82e-09	0.0244067	25575	5	eqtl-a-ENSG00000236901	MIR600HG	TRUE	reported	textfile	2	1	TRUE
rs3117098	A	G	A	G	-0.0743393	0.000144976	0.697466	0.718533	FALSE	FALSE	FALSE	ebi-a-GCST90038686	6	32358513	0.000605742	484598	0.81	Osteoarthritis	Osteoarthritis	Osteoarthritis || ||	TRUE	igd	NA	NA	NA	NA	NA	NA	NA	32358513	9.25e-09	0.0129416	24217	6	eqtl-a-ENSG00000236901	MIR600HG	TRUE	reported	textfile	2	1	TRUE
rs653178	T	C	T	C	0.0696355	-0.000144374	0.539991	0.534844	FALSE	FALSE	FALSE	ebi-a-GCST90038686	12	112007756	0.000554927	484598	0.79	Osteoarthritis	Osteoarthritis	Osteoarthritis || ||	TRUE	igd	NA	NA	NA	NA	NA	NA	NA	112007756	5.28e-09	0.0119274	22424	12	eqtl-a-ENSG00000236901	MIR600HG	TRUE	reported	textfile	2	1	TRUE
rs10098310	A	G	A	G	-0.0842365	-0.000347793	0.575007	0.569379	FALSE	FALSE	FALSE	ebi-a-GCST90038686	8	130613614	0.000555674	484598	0.53	Osteoarthritis	Osteoarthritis	Osteoarthritis || ||	TRUE	igd	NA	NA	NA	NA	NA	NA	NA	130613614	2.41e-12	0.0120188	31569	8	eqtl-a-ENSG00000014914	MTMR11	TRUE	reported	textfile	2	1	TRUE
rs10980800	C	T	C	T	0.115561	0.000243424	0.22312	0.235835	FALSE	FALSE	FALSE	ebi-a-GCST90038686	9	113915905	0.000643149	484598	0.709999	Osteoarthritis	Osteoarthritis	Osteoarthritis || ||	TRUE	igd	NA	NA	NA	NA	NA	NA	NA	113915905	5.39e-16	0.0142623	31684	9	eqtl-a-ENSG00000014914	MTMR11	TRUE	reported	textfile	2	1	TRUE
rs112111167	A	G	A	G	-0.276588	0.000654188	0.0759533	0.074739	FALSE	FALSE	FALSE	ebi-a-GCST90038686	1	150017171	0.00105193	484598	0.53	Osteoarthritis	Osteoarthritis	Osteoarthritis || ||	TRUE	igd	NA	NA	NA	NA	NA	NA	NA	150017171	3.43e-35	0.022345	30538	1	eqtl-a-ENSG00000014914	MTMR11	TRUE	reported	textfile	2	1	TRUE
rs13333054	T	C	T	C	-0.154026	0.000637298	0.211395	0.22692	FALSE	FALSE	FALSE	ebi-a-GCST90038686	16	86011033	0.000650429	484598	0.33	Osteoarthritis	Osteoarthritis	Osteoarthritis || ||	TRUE	igd	NA	NA	NA	NA	NA	NA	NA	86011033	2.72e-26	0.0145192	31684	16	eqtl-a-ENSG00000014914	MTMR11	TRUE	reported	textfile	2	1	TRUE
rs1375493	A	G	A	G	0.075069	0.00101292	0.565077	0.556776	FALSE	FALSE	FALSE	ebi-a-GCST90038686	2	182323766	0.000551164	484598	0.0680002	Osteoarthritis	Osteoarthritis	Osteoarthritis || ||	TRUE	igd	NA	NA	NA	NA	NA	NA	NA	182323766	3.81e-10	0.011989	31569	2	eqtl-a-ENSG00000014914	MTMR11	TRUE	reported	textfile	2	1	TRUE
rs149007767	T	C	T	C	0.112391	0.000691325	0.149708	0.169323	FALSE	FALSE	FALSE	ebi-a-GCST90038686	7	50370254	0.000761493	484598	0.37	Osteoarthritis	Osteoarthritis	Osteoarthritis || ||	TRUE	igd	NA	NA	NA	NA	NA	NA	NA	50370254	1.5e-11	0.0166548	30077	7	eqtl-a-ENSG00000014914	MTMR11	TRUE	reported	textfile	2	1	TRUE
rs17196752	T	C	T	C	-0.101558	-0.00103413	0.20106	0.18671	FALSE	FALSE	FALSE	ebi-a-GCST90038686	20	48887268	0.000705375	484598	0.14	Osteoarthritis	Osteoarthritis	Osteoarthritis || ||	TRUE	igd	NA	NA	NA	NA	NA	NA	NA	48887268	7.36e-12	0.0148253	31684	20	eqtl-a-ENSG00000014914	MTMR11	TRUE	reported	textfile	2	1	TRUE
rs1800973	A	C	A	C	0.150653	0.0038344	0.0661727	0.058776	FALSE	FALSE	FALSE	ebi-a-GCST90038686	12	69744014	0.00116023	484598	0.000920005	Osteoarthritis	Osteoarthritis	Osteoarthritis || ||	TRUE	igd	NA	NA	NA	NA	NA	NA	NA	69744014	2.96e-10	0.023909	28627	12	eqtl-a-ENSG00000014914	MTMR11	TRUE	reported	textfile	2	1	TRUE
rs2228467	C	T	C	T	0.167694	-0.000496738	0.0656561	0.059175	FALSE	FALSE	FALSE	ebi-a-GCST90038686	3	42906116	0.00115382	484598	0.67	Osteoarthritis	Osteoarthritis	Osteoarthritis || ||	TRUE	igd	NA	NA	NA	NA	NA	NA	NA	42906116	2.74e-12	0.0239885	29452	3	eqtl-a-ENSG00000014914	MTMR11	TRUE	reported	textfile	2	1	TRUE
rs2229094	C	T	C	T	-0.0830359	-0.000213421	0.273416	0.256402	FALSE	FALSE	FALSE	ebi-a-GCST90038686	6	31540556	0.000624548	484598	0.719999	Osteoarthritis	Osteoarthritis	Osteoarthritis || ||	TRUE	igd	NA	NA	NA	NA	NA	NA	NA	31540556	4.75e-10	0.013335	30602	6	eqtl-a-ENSG00000014914	MTMR11	TRUE	reported	textfile	2	1	TRUE
rs35979828	T	C	T	C	0.17834	0.000162026	0.0571059	0.067783	FALSE	FALSE	FALSE	ebi-a-GCST90038686	12	54685880	0.00108506	484598	0.88	Osteoarthritis	Osteoarthritis	Osteoarthritis || ||	TRUE	igd	NA	NA	NA	NA	NA	NA	NA	54685880	3.28e-12	0.0256052	29836	12	eqtl-a-ENSG00000014914	MTMR11	TRUE	reported	textfile	2	1	TRUE
rs3733018	C	A	C	A	-0.0934266	-0.000186042	0.64143	0.628029	FALSE	FALSE	FALSE	ebi-a-GCST90038686	3	187456594	0.000569448	484598	0.74	Osteoarthritis	Osteoarthritis	Osteoarthritis || ||	TRUE	igd	NA	NA	NA	NA	NA	NA	NA	187456594	4.59e-14	0.0123854	31355	3	eqtl-a-ENSG00000014914	MTMR11	TRUE	reported	textfile	2	1	TRUE
rs4142441	G	A	G	A	0.171519	3.86e-05	0.156066	0.152814	FALSE	FALSE	FALSE	ebi-a-GCST90038686	20	42839620	0.000769609	484598	0.96	Osteoarthritis	Osteoarthritis	Osteoarthritis || ||	TRUE	igd	NA	NA	NA	NA	NA	NA	NA	42839620	8.71e-26	0.016336	31599	20	eqtl-a-ENSG00000014914	MTMR11	TRUE	reported	textfile	2	1	TRUE
rs4917014	G	T	G	T	-0.0841437	-0.000137875	0.316454	0.313026	FALSE	FALSE	FALSE	ebi-a-GCST90038686	7	50305863	0.000590259	484598	0.82	Osteoarthritis	Osteoarthritis	Osteoarthritis || ||	TRUE	igd	NA	NA	NA	NA	NA	NA	NA	50305863	4.54e-11	0.0127773	31300	7	eqtl-a-ENSG00000014914	MTMR11	TRUE	reported	textfile	2	1	TRUE
rs6700343	A	G	A	G	0.142862	-6.93e-05	0.0609944	0.075803	FALSE	FALSE	FALSE	ebi-a-GCST90038686	1	150149016	0.00103721	484598	0.97	Osteoarthritis	Osteoarthritis	Osteoarthritis || ||	TRUE	igd	NA	NA	NA	NA	NA	NA	NA	150149016	8.86e-09	0.0248403	31684	1	eqtl-a-ENSG00000014914	MTMR11	TRUE	reported	textfile	2	1	TRUE
rs7178572	G	A	G	A	0.0836086	-0.000470747	0.691702	0.702084	FALSE	FALSE	FALSE	ebi-a-GCST90038686	15	77747190	0.00059882	484598	0.44	Osteoarthritis	Osteoarthritis	Osteoarthritis || ||	TRUE	igd	NA	NA	NA	NA	NA	NA	NA	77747190	8.21e-11	0.0128692	31684	15	eqtl-a-ENSG00000014914	MTMR11	TRUE	reported	textfile	2	1	TRUE
rs7212590	T	C	T	C	0.202865	8.3e-05	0.0900785	0.083192	FALSE	FALSE	FALSE	ebi-a-GCST90038686	17	57885709	0.000991531	484598	0.93	Osteoarthritis	Osteoarthritis	Osteoarthritis || ||	TRUE	igd	NA	NA	NA	NA	NA	NA	NA	57885709	1.23e-22	0.0207187	31569	17	eqtl-a-ENSG00000014914	MTMR11	TRUE	reported	textfile	2	1	TRUE
rs72692819	C	G	C	G	0.397875	0.00267556	0.0702959	0.077613	FALSE	TRUE	FALSE	ebi-a-GCST90038686	1	149903122	0.00101941	484598	0.00860003	Osteoarthritis	Osteoarthritis	Osteoarthritis || ||	TRUE	igd	NA	NA	NA	NA	NA	NA	NA	149903122	8e-67	0.0230392	29984	1	eqtl-a-ENSG00000014914	MTMR11	TRUE	reported	textfile	2	1	TRUE
rs10098310	A	G	A	G	-0.0940121	-0.000347793	0.575007	0.569379	FALSE	FALSE	FALSE	ebi-a-GCST90038686	8	130613614	0.000555674	484598	0.53	Osteoarthritis	Osteoarthritis	Osteoarthritis || ||	TRUE	igd	NA	NA	NA	NA	NA	NA	NA	130613614	5.07e-15	0.0120137	31569	8	eqtl-a-ENSG00000107551	RASSF4	TRUE	reported	textfile	2	1	TRUE
rs11239286	T	C	T	C	0.505302	-0.00561504	0.0185927	0.014338	FALSE	FALSE	FALSE	ebi-a-GCST90038686	10	45443686	0.00229221	484598	0.0140001	Osteoarthritis	Osteoarthritis	Osteoarthritis || ||	TRUE	igd	NA	NA	NA	NA	NA	NA	NA	45443686	1.02e-30	0.0438547	19470	10	eqtl-a-ENSG00000107551	RASSF4	TRUE	reported	textfile	2	1	TRUE
rs11598934	A	G	A	G	0.148724	0.0010428	0.0847029	0.084716	FALSE	FALSE	FALSE	ebi-a-GCST90038686	10	45054818	0.00100092	484598	0.29	Osteoarthritis	Osteoarthritis	Osteoarthritis || ||	TRUE	igd	NA	NA	NA	NA	NA	NA	NA	45054818	3.18e-12	0.0213387	28805	10	eqtl-a-ENSG00000107551	RASSF4	TRUE	reported	textfile	2	1	TRUE
rs11642873	C	A	C	A	0.0837809	0.000608407	0.227359	0.198649	FALSE	FALSE	FALSE	ebi-a-GCST90038686	16	85991705	0.000685215	484598	0.37	Osteoarthritis	Osteoarthritis	Osteoarthritis || ||	TRUE	igd	NA	NA	NA	NA	NA	NA	NA	85991705	3.48e-09	0.0141828	31300	16	eqtl-a-ENSG00000107551	RASSF4	TRUE	reported	textfile	2	1	TRUE
rs1375493	A	G	A	G	0.0918059	0.00101292	0.565077	0.556776	FALSE	FALSE	FALSE	ebi-a-GCST90038686	2	182323766	0.000551164	484598	0.0680002	Osteoarthritis	Osteoarthritis	Osteoarthritis || ||	TRUE	igd	NA	NA	NA	NA	NA	NA	NA	182323766	1.82e-14	0.0119807	31569	2	eqtl-a-ENSG00000107551	RASSF4	TRUE	reported	textfile	2	1	TRUE
rs34856868	A	G	A	G	0.231705	0.00203904	0.0245314	0.02851	FALSE	FALSE	FALSE	ebi-a-GCST90038686	1	92554283	0.00163683	484598	0.21	Osteoarthritis	Osteoarthritis	Osteoarthritis || ||	TRUE	igd	NA	NA	NA	NA	NA	NA	NA	92554283	1.64e-09	0.0384253	24808	1	eqtl-a-ENSG00000107551	RASSF4	TRUE	reported	textfile	2	1	TRUE
rs3758398	C	T	C	T	0.363449	5.51e-05	0.835845	0.816001	FALSE	FALSE	FALSE	ebi-a-GCST90038686	10	45477080	0.000703225	484598	0.93	Osteoarthritis	Osteoarthritis	Osteoarthritis || ||	TRUE	igd	NA	NA	NA	NA	NA	NA	NA	45477080	1.79e-117	0.0157738	31684	10	eqtl-a-ENSG00000107551	RASSF4	TRUE	reported	textfile	2	1	TRUE
rs6782228	C	G	C	G	-0.0857346	-0.00035891	0.273721	0.268133	FALSE	TRUE	FALSE	ebi-a-GCST90038686	3	128323424	0.000617646	484598	0.55	Osteoarthritis	Osteoarthritis	Osteoarthritis || ||	TRUE	igd	NA	NA	NA	NA	NA	NA	NA	128323424	1.26e-10	0.0133292	31569	3	eqtl-a-ENSG00000107551	RASSF4	TRUE	reported	textfile	2	1	TRUE
rs7084511	T	C	T	C	-0.694728	0.000675429	0.100702	0.102857	FALSE	FALSE	FALSE	ebi-a-GCST90038686	10	45430956	0.000897215	484598	0.450001	Osteoarthritis	Osteoarthritis	Osteoarthritis || ||	TRUE	igd	NA	NA	NA	NA	NA	NA	NA	45430956	1e-200	0.0188934	31569	10	eqtl-a-ENSG00000107551	RASSF4	TRUE	reported	textfile	2	1	TRUE
rs10098310	A	G	A	G	-0.0784531	-0.000347793	0.575007	0.569379	FALSE	FALSE	FALSE	ebi-a-GCST90038686	8	130613614	0.000555674	484598	0.53	Osteoarthritis	Osteoarthritis	Osteoarthritis || ||	TRUE	igd	NA	NA	NA	NA	NA	NA	NA	130613614	6.76e-11	0.0120216	31569	8	eqtl-a-ENSG00000166387	PPFIBP2	TRUE	reported	textfile	2	1	TRUE
rs12364151	T	G	T	G	-0.69084	-0.000753544	0.0937099	0.090325	FALSE	FALSE	FALSE	ebi-a-GCST90038686	11	7487604	0.000954485	484598	0.43	Osteoarthritis	Osteoarthritis	Osteoarthritis || ||	TRUE	igd	NA	NA	NA	NA	NA	NA	NA	7487604	1e-200	0.0195776	31561	11	eqtl-a-ENSG00000166387	PPFIBP2	TRUE	reported	textfile	2	1	TRUE
rs12793971	G	A	G	A	0.220462	0.000853588	0.239795	0.228988	FALSE	FALSE	FALSE	ebi-a-GCST90038686	11	7685465	0.000650226	484598	0.19	Osteoarthritis	Osteoarthritis	Osteoarthritis || ||	TRUE	igd	NA	NA	NA	NA	NA	NA	NA	7685465	2.55e-57	0.0138158	31679	11	eqtl-a-ENSG00000166387	PPFIBP2	TRUE	reported	textfile	2	1	TRUE
rs17289871	G	A	G	A	0.140902	8.54e-05	0.225534	0.229206	FALSE	FALSE	FALSE	ebi-a-GCST90038686	11	7436701	0.000650332	484598	0.89	Osteoarthritis	Osteoarthritis	Osteoarthritis || ||	TRUE	igd	NA	NA	NA	NA	NA	NA	NA	7436701	3.13e-23	0.0141914	30406	11	eqtl-a-ENSG00000166387	PPFIBP2	TRUE	reported	textfile	2	1	TRUE
rs55908509	A	G	A	G	-0.0789923	0.00039406	0.3284	0.324874	FALSE	FALSE	FALSE	ebi-a-GCST90038686	19	16442019	0.000584849	484598	0.5	Osteoarthritis	Osteoarthritis	Osteoarthritis || ||	TRUE	igd	NA	NA	NA	NA	NA	NA	NA	16442019	4.33e-10	0.0126558	22704	19	eqtl-a-ENSG00000166387	PPFIBP2	TRUE	reported	textfile	2	1	TRUE
rs7107296	G	A	G	A	0.375609	0.000293286	0.832333	0.827575	FALSE	FALSE	FALSE	ebi-a-GCST90038686	11	7577080	0.000741191	484598	0.69	Osteoarthritis	Osteoarthritis	Osteoarthritis || ||	TRUE	igd	NA	NA	NA	NA	NA	NA	NA	7577080	7.59e-128	0.0156152	30077	11	eqtl-a-ENSG00000166387	PPFIBP2	TRUE	reported	textfile	2	1	TRUE
rs72849627	T	G	T	G	0.338814	0.00246457	0.0121596	0.014284	FALSE	FALSE	FALSE	ebi-a-GCST90038686	11	7592478	0.00232808	484598	0.29	Osteoarthritis	Osteoarthritis	Osteoarthritis || ||	TRUE	igd	NA	NA	NA	NA	NA	NA	NA	7592478	4.17e-10	0.0542302	10914	11	eqtl-a-ENSG00000166387	PPFIBP2	TRUE	reported	textfile	2	1	TRUE
rs74720905	C	A	C	A	0.612027	-0.000305273	0.0450923	0.045583	FALSE	FALSE	FALSE	ebi-a-GCST90038686	11	7607064	0.00130999	484598	0.81	Osteoarthritis	Osteoarthritis	Osteoarthritis || ||	TRUE	igd	NA	NA	NA	NA	NA	NA	NA	7607064	2.51e-104	0.0282158	30545	11	eqtl-a-ENSG00000166387	PPFIBP2	TRUE	reported	textfile	2	1	TRUE
rs10098310	A	G	A	G	-0.0747404	-0.000347793	0.575007	0.569379	FALSE	FALSE	FALSE	ebi-a-GCST90038686	8	130613614	0.000555674	484598	0.53	Osteoarthritis	Osteoarthritis	Osteoarthritis || ||	TRUE	igd	NA	NA	NA	NA	NA	NA	NA	130613614	5.09e-10	0.0120233	26494	8	eqtl-a-ENSG00000109667	SLC2A9	TRUE	reported	textfile	2	1	TRUE
rs10805346	C	T	C	T	-0.340572	0.000380181	0.439024	0.43882	FALSE	FALSE	FALSE	ebi-a-GCST90038686	4	9920347	0.000551778	484598	0.49	Osteoarthritis	Osteoarthritis	Osteoarthritis || ||	TRUE	igd	NA	NA	NA	NA	NA	NA	NA	9920347	5.14e-188	0.0116454	26609	4	eqtl-a-ENSG00000109667	SLC2A9	TRUE	reported	textfile	2	1	TRUE
rs13435676	G	C	G	C	0.0954427	0.000863807	0.306348	0.29272	FALSE	TRUE	FALSE	ebi-a-GCST90038686	4	9471091	0.000792135	484598	0.27	Osteoarthritis	Osteoarthritis	Osteoarthritis || ||	TRUE	igd	NA	NA	NA	NA	NA	NA	NA	9471091	1.3e-13	0.0128862	15249	4	eqtl-a-ENSG00000109667	SLC2A9	TRUE	reported	textfile	2	1	TRUE
rs149007767	T	C	T	C	-0.115148	0.000691325	0.149708	0.169323	FALSE	FALSE	FALSE	ebi-a-GCST90038686	7	50370254	0.000761493	484598	0.37	Osteoarthritis	Osteoarthritis	Osteoarthritis || ||	TRUE	igd	NA	NA	NA	NA	NA	NA	NA	50370254	4.7e-12	0.0166534	25002	7	eqtl-a-ENSG00000109667	SLC2A9	TRUE	reported	textfile	2	1	TRUE
rs2239630	G	A	G	A	0.0729156	3.68e-05	0.519173	0.545703	FALSE	FALSE	FALSE	ebi-a-GCST90038686	14	23589349	0.000554293	484598	0.94	Osteoarthritis	Osteoarthritis	Osteoarthritis || ||	TRUE	igd	NA	NA	NA	NA	NA	NA	NA	23589349	8.83e-10	0.0118964	26494	14	eqtl-a-ENSG00000109667	SLC2A9	TRUE	reported	textfile	2	1	TRUE
rs7700047	T	C	T	C	0.147074	-0.000499864	0.327397	0.226431	FALSE	FALSE	FALSE	ebi-a-GCST90038686	4	10010542	0.000749163	484598	0.5	Osteoarthritis	Osteoarthritis	Osteoarthritis || ||	TRUE	igd	NA	NA	NA	NA	NA	NA	NA	10010542	2.26e-31	0.0126226	24736	4	eqtl-a-ENSG00000109667	SLC2A9	TRUE	reported	textfile	2	1	TRUE
rs10098310	A	G	A	G	-0.0763026	-0.000347793	0.575007	0.569379	FALSE	FALSE	FALSE	ebi-a-GCST90038686	8	130613614	0.000555674	484598	0.53	Osteoarthritis	Osteoarthritis	Osteoarthritis || ||	TRUE	igd	NA	NA	NA	NA	NA	NA	NA	130613614	2.2e-10	0.0120226	31569	8	eqtl-a-ENSG00000186815	TPCN1	TRUE	reported	textfile	2	1	TRUE
rs424971	C	T	C	T	-0.0676522	-0.000379289	0.421674	0.441177	FALSE	FALSE	FALSE	ebi-a-GCST90038686	16	85946450	0.000555786	484598	0.49	Osteoarthritis	Osteoarthritis	Osteoarthritis || ||	TRUE	igd	NA	NA	NA	NA	NA	NA	NA	85946450	1.91e-08	0.0120388	31684	16	eqtl-a-ENSG00000186815	TPCN1	TRUE	reported	textfile	2	1	TRUE
rs67763786	C	T	C	T	0.249518	-0.000339527	0.0916182	0.10856	FALSE	FALSE	FALSE	ebi-a-GCST90038686	12	113770841	0.000878956	484598	0.7	Osteoarthritis	Osteoarthritis	Osteoarthritis || ||	TRUE	igd	NA	NA	NA	NA	NA	NA	NA	113770841	5.24e-34	0.0205238	28793	12	eqtl-a-ENSG00000186815	TPCN1	TRUE	reported	textfile	2	1	TRUE
rs10098310	A	G	A	G	-0.0662785	-0.000347793	0.575007	0.569379	FALSE	FALSE	FALSE	ebi-a-GCST90038686	8	130613614	0.000555674	484598	0.53	Osteoarthritis	Osteoarthritis	Osteoarthritis || ||	TRUE	igd	NA	NA	NA	NA	NA	NA	NA	130613614	3.57e-08	0.0120268	31569	8	eqtl-a-ENSG00000125810	CD93	TRUE	reported	textfile	2	1	TRUE
rs12052715	G	C	G	C	0.0766982	-0.000483431	0.710147	0.721018	FALSE	TRUE	FALSE	ebi-a-GCST90038686	2	160677375	0.000608537	484598	0.43	Osteoarthritis	Osteoarthritis	Osteoarthritis || ||	TRUE	igd	NA	NA	NA	NA	NA	NA	NA	160677375	4.8e-09	0.0131025	31569	2	eqtl-a-ENSG00000125810	CD93	TRUE	reported	textfile	2	1	TRUE
rs139981939	G	A	G	A	-0.280662	-0.0018554	0.0150104	0.020966	FALSE	FALSE	FALSE	ebi-a-GCST90038686	20	22373990	0.0019161	484598	0.34	Osteoarthritis	Osteoarthritis	Osteoarthritis || ||	TRUE	igd	NA	NA	NA	NA	NA	NA	NA	22373990	9.42e-09	0.0488907	25694	20	eqtl-a-ENSG00000125810	CD93	TRUE	reported	textfile	2	1	TRUE
rs149007767	T	C	T	C	-0.378912	0.000691325	0.149708	0.169323	FALSE	FALSE	FALSE	ebi-a-GCST90038686	7	50370254	0.000761493	484598	0.37	Osteoarthritis	Osteoarthritis	Osteoarthritis || ||	TRUE	igd	NA	NA	NA	NA	NA	NA	NA	50370254	1.78e-118	0.0163739	30077	7	eqtl-a-ENSG00000125810	CD93	TRUE	reported	textfile	2	1	TRUE
rs149110519	T	C	T	C	-0.152051	0.00175944	0.0526158	0.034126	FALSE	FALSE	FALSE	ebi-a-GCST90038686	6	144385777	0.00151281	484598	0.24	Osteoarthritis	Osteoarthritis	Osteoarthritis || ||	TRUE	igd	NA	NA	NA	NA	NA	NA	NA	144385777	1.13e-08	0.026627	25735	6	eqtl-a-ENSG00000125810	CD93	TRUE	reported	textfile	2	1	TRUE
rs6076016	A	T	A	T	-0.3647	-0.000194331	0.356472	0.364478	FALSE	TRUE	FALSE	ebi-a-GCST90038686	20	23034597	0.000573592	484598	0.74	Osteoarthritis	Osteoarthritis	Osteoarthritis || ||	TRUE	igd	NA	NA	NA	NA	NA	NA	NA	23034597	1e-200	0.0120414	31568	20	eqtl-a-ENSG00000125810	CD93	TRUE	reported	textfile	2	1	TRUE
rs61863818	T	C	T	C	0.0785622	-0.00045949	0.232773	0.254344	FALSE	FALSE	FALSE	ebi-a-GCST90038686	10	99136403	0.000627252	484598	0.46	Osteoarthritis	Osteoarthritis	Osteoarthritis || ||	TRUE	igd	NA	NA	NA	NA	NA	NA	NA	99136403	2.35e-08	0.0140682	31569	10	eqtl-a-ENSG00000125810	CD93	TRUE	reported	textfile	2	1	TRUE
rs62208781	G	A	G	A	-0.213504	1.93e-05	0.089124	0.096494	FALSE	FALSE	FALSE	ebi-a-GCST90038686	20	23155655	0.000924825	484598	0.98	Osteoarthritis	Osteoarthritis	Osteoarthritis || ||	TRUE	igd	NA	NA	NA	NA	NA	NA	NA	23155655	1.08e-24	0.0208116	31684	20	eqtl-a-ENSG00000125810	CD93	TRUE	reported	textfile	2	1	TRUE
rs6440003	A	G	A	G	-0.0976264	-0.000488057	0.434308	0.447333	FALSE	FALSE	FALSE	ebi-a-GCST90038686	3	141094209	0.000551781	484598	0.37	Osteoarthritis	Osteoarthritis	Osteoarthritis || ||	TRUE	igd	NA	NA	NA	NA	NA	NA	NA	141094209	3.65e-16	0.0119794	31684	3	eqtl-a-ENSG00000125810	CD93	TRUE	reported	textfile	2	1	TRUE
rs6986779	T	C	T	C	0.0700811	-0.000718937	0.349935	0.354145	FALSE	FALSE	FALSE	ebi-a-GCST90038686	8	142337790	0.000571958	484598	0.21	Osteoarthritis	Osteoarthritis	Osteoarthritis || ||	TRUE	igd	NA	NA	NA	NA	NA	NA	NA	142337790	1.89e-08	0.0124648	24943	8	eqtl-a-ENSG00000125810	CD93	TRUE	reported	textfile	2	1	TRUE
rs73102333	A	G	A	G	0.120018	-0.000415127	0.224633	0.216871	FALSE	FALSE	FALSE	ebi-a-GCST90038686	20	23623917	0.000661591	484598	0.52	Osteoarthritis	Osteoarthritis	Osteoarthritis || ||	TRUE	igd	NA	NA	NA	NA	NA	NA	NA	23623917	3.26e-17	0.0142253	31231	20	eqtl-a-ENSG00000125810	CD93	TRUE	reported	textfile	2	1	TRUE
rs76840964	G	A	G	A	-0.140997	0.000707365	0.126123	0.117877	FALSE	FALSE	FALSE	ebi-a-GCST90038686	2	160754947	0.000850841	484598	0.41	Osteoarthritis	Osteoarthritis	Osteoarthritis || ||	TRUE	igd	NA	NA	NA	NA	NA	NA	NA	160754947	3.22e-15	0.0178883	31240	2	eqtl-a-ENSG00000125810	CD93	TRUE	reported	textfile	2	1	TRUE
rs844916	C	A	C	A	-0.401288	-1.02e-06	0.286257	0.318531	FALSE	FALSE	FALSE	ebi-a-GCST90038686	20	23141615	0.000593213	484598	0.99	Osteoarthritis	Osteoarthritis	Osteoarthritis || ||	TRUE	igd	NA	NA	NA	NA	NA	NA	NA	23141615	1e-200	0.0127267	31684	20	eqtl-a-ENSG00000125810	CD93	TRUE	reported	textfile	2	1	TRUE
rs10098310	A	G	A	G	0.0960931	-0.000347793	0.575007	0.569379	FALSE	FALSE	FALSE	ebi-a-GCST90038686	8	130613614	0.000555674	484598	0.53	Osteoarthritis	Osteoarthritis	Osteoarthritis || ||	TRUE	igd	NA	NA	NA	NA	NA	NA	NA	130613614	1.25e-15	0.0120125	31569	8	eqtl-a-ENSG00000167483	NIBAN3	TRUE	reported	textfile	2	1	TRUE
rs13330176	A	T	A	T	0.0838149	0.000226641	0.21644	0.238168	FALSE	TRUE	FALSE	ebi-a-GCST90038686	16	86019087	0.000646017	484598	0.73	Osteoarthritis	Osteoarthritis	Osteoarthritis || ||	TRUE	igd	NA	NA	NA	NA	NA	NA	NA	86019087	6.39e-09	0.0144352	31240	16	eqtl-a-ENSG00000167483	NIBAN3	TRUE	reported	textfile	2	1	TRUE
rs17056278	G	C	G	C	-0.182991	-0.00119584	0.0633351	0.074602	FALSE	TRUE	FALSE	ebi-a-GCST90038686	5	158252438	0.00103908	484598	0.25	Osteoarthritis	Osteoarthritis	Osteoarthritis || ||	TRUE	igd	NA	NA	NA	NA	NA	NA	NA	158252438	6.21e-14	0.0243874	31569	5	eqtl-a-ENSG00000167483	NIBAN3	TRUE	reported	textfile	2	1	TRUE
rs34631213	A	G	A	G	-0.181794	0.000794356	0.240003	0.245706	FALSE	FALSE	FALSE	ebi-a-GCST90038686	19	17664418	0.000635251	484598	0.21	Osteoarthritis	Osteoarthritis	Osteoarthritis || ||	TRUE	igd	NA	NA	NA	NA	NA	NA	NA	17664418	2.38e-39	0.0138515	28583	19	eqtl-a-ENSG00000167483	NIBAN3	TRUE	reported	textfile	2	1	TRUE
rs34794906	C	T	C	T	-0.0885292	0.000869272	0.310471	0.269001	FALSE	FALSE	FALSE	ebi-a-GCST90038686	6	31237858	0.000621248	484598	0.17	Osteoarthritis	Osteoarthritis	Osteoarthritis || ||	TRUE	igd	NA	NA	NA	NA	NA	NA	NA	31237858	5.43e-12	0.0128419	27494	6	eqtl-a-ENSG00000167483	NIBAN3	TRUE	reported	textfile	2	1	TRUE
rs6032662	T	C	T	C	-0.0957616	0.000401659	0.748283	0.75657	FALSE	FALSE	FALSE	ebi-a-GCST90038686	20	44734310	0.000637893	484598	0.53	Osteoarthritis	Osteoarthritis	Osteoarthritis || ||	TRUE	igd	NA	NA	NA	NA	NA	NA	NA	44734310	2.66e-12	0.01369	31569	20	eqtl-a-ENSG00000167483	NIBAN3	TRUE	reported	textfile	2	1	TRUE
rs6502555	C	T	C	T	0.0749849	4.96e-06	0.271123	0.278808	FALSE	FALSE	FALSE	ebi-a-GCST90038686	17	2729652	0.000620907	484598	0.98	Osteoarthritis	Osteoarthritis	Osteoarthritis || ||	TRUE	igd	NA	NA	NA	NA	NA	NA	NA	2729652	2.06e-08	0.0133737	27397	17	eqtl-a-ENSG00000167483	NIBAN3	TRUE	reported	textfile	2	1	TRUE
rs653178	T	C	T	C	0.099179	-0.000144374	0.539991	0.534844	FALSE	FALSE	FALSE	ebi-a-GCST90038686	12	112007756	0.000554927	484598	0.79	Osteoarthritis	Osteoarthritis	Osteoarthritis || ||	TRUE	igd	NA	NA	NA	NA	NA	NA	NA	112007756	8.39e-17	0.0119125	28418	12	eqtl-a-ENSG00000167483	NIBAN3	TRUE	reported	textfile	2	1	TRUE
rs10098310	A	G	A	G	0.075389	-0.000347793	0.575007	0.569379	FALSE	FALSE	FALSE	ebi-a-GCST90038686	8	130613614	0.000555674	484598	0.53	Osteoarthritis	Osteoarthritis	Osteoarthritis || ||	TRUE	igd	NA	NA	NA	NA	NA	NA	NA	130613614	3.6e-10	0.012023	31569	8	eqtl-a-ENSG00000140968	IRF8	TRUE	reported	textfile	2	1	TRUE
rs1015164	G	A	G	A	-0.0727367	0.00100037	0.69179	0.689871	FALSE	FALSE	FALSE	ebi-a-GCST90038686	3	46451680	0.000590562	484598	0.0899995	Osteoarthritis	Osteoarthritis	Osteoarthritis || ||	TRUE	igd	NA	NA	NA	NA	NA	NA	NA	46451680	1.61e-08	0.0128749	30856	3	eqtl-a-ENSG00000140968	IRF8	TRUE	reported	textfile	2	1	TRUE
rs1439287	A	G	A	G	0.0698044	-0.0001516	0.476061	0.474842	FALSE	FALSE	FALSE	ebi-a-GCST90038686	2	111871897	0.000551547	484598	0.780001	Osteoarthritis	Osteoarthritis	Osteoarthritis || ||	TRUE	igd	NA	NA	NA	NA	NA	NA	NA	111871897	4.5e-09	0.0119027	31684	2	eqtl-a-ENSG00000140968	IRF8	TRUE	reported	textfile	2	1	TRUE
rs28453840	A	G	A	G	0.126292	-0.000511385	0.68118	0.779414	FALSE	FALSE	FALSE	ebi-a-GCST90038686	2	136522941	0.000697031	484598	0.47	Osteoarthritis	Osteoarthritis	Osteoarthritis || ||	TRUE	igd	NA	NA	NA	NA	NA	NA	NA	136522941	3.31e-23	0.0127272	26025	2	eqtl-a-ENSG00000140968	IRF8	TRUE	reported	textfile	2	1	TRUE
rs4385425	G	A	G	A	-0.087532	-0.000185141	0.340901	0.330302	FALSE	FALSE	FALSE	ebi-a-GCST90038686	7	50307334	0.000582124	484598	0.75	Osteoarthritis	Osteoarthritis	Osteoarthritis || ||	TRUE	igd	NA	NA	NA	NA	NA	NA	NA	50307334	2.88e-12	0.0125345	31569	7	eqtl-a-ENSG00000140968	IRF8	TRUE	reported	textfile	2	1	TRUE
rs4648045	C	T	C	T	-0.0914309	-0.00012451	0.352599	0.370743	FALSE	FALSE	FALSE	ebi-a-GCST90038686	4	103508703	0.000566162	484598	0.82	Osteoarthritis	Osteoarthritis	Osteoarthritis || ||	TRUE	igd	NA	NA	NA	NA	NA	NA	NA	103508703	1.93e-13	0.0124333	31569	4	eqtl-a-ENSG00000140968	IRF8	TRUE	reported	textfile	2	1	TRUE
rs8026803	C	T	C	T	0.0759581	-0.000215022	0.247924	0.267531	FALSE	FALSE	FALSE	ebi-a-GCST90038686	15	80260014	0.000617055	484598	0.73	Osteoarthritis	Osteoarthritis	Osteoarthritis || ||	TRUE	igd	NA	NA	NA	NA	NA	NA	NA	80260014	3.45e-08	0.0137685	31684	15	eqtl-a-ENSG00000140968	IRF8	TRUE	reported	textfile	2	1	TRUE
rs10098310	A	G	A	G	-0.0671366	-0.000347793	0.575007	0.569379	FALSE	FALSE	FALSE	ebi-a-GCST90038686	8	130613614	0.000555674	484598	0.53	Osteoarthritis	Osteoarthritis	Osteoarthritis || ||	TRUE	igd	NA	NA	NA	NA	NA	NA	NA	130613614	2.37e-08	0.0120265	31569	8	eqtl-a-ENSG00000162444	RBP7	TRUE	reported	textfile	2	1	TRUE
rs10980797	G	A	G	A	-0.0689946	-0.000454885	0.472236	0.480969	FALSE	FALSE	FALSE	ebi-a-GCST90038686	9	113912553	0.00054856	484598	0.41	Osteoarthritis	Osteoarthritis	Osteoarthritis || ||	TRUE	igd	NA	NA	NA	NA	NA	NA	NA	113912553	6.86e-09	0.0119077	31569	9	eqtl-a-ENSG00000162444	RBP7	TRUE	reported	textfile	2	1	TRUE
rs1220420	T	C	T	C	0.449988	-0.00017354	0.815672	0.820752	FALSE	FALSE	FALSE	ebi-a-GCST90038686	1	10008430	0.000736202	484598	0.81	Osteoarthritis	Osteoarthritis	Osteoarthritis || ||	TRUE	igd	NA	NA	NA	NA	NA	NA	NA	10008430	1e-200	0.0148747	30847	1	eqtl-a-ENSG00000162444	RBP7	TRUE	reported	textfile	2	1	TRUE
rs12478601	T	C	T	C	-0.134378	-0.000314094	0.574604	0.587061	FALSE	FALSE	FALSE	ebi-a-GCST90038686	2	43721508	0.000554678	484598	0.56	Osteoarthritis	Osteoarthritis	Osteoarthritis || ||	TRUE	igd	NA	NA	NA	NA	NA	NA	NA	43721508	3.56e-29	0.011985	31300	2	eqtl-a-ENSG00000162444	RBP7	TRUE	reported	textfile	2	1	TRUE
rs2239630	G	A	G	A	-0.0912163	3.68e-05	0.519173	0.545703	FALSE	FALSE	FALSE	ebi-a-GCST90038686	14	23589349	0.000554293	484598	0.94	Osteoarthritis	Osteoarthritis	Osteoarthritis || ||	TRUE	igd	NA	NA	NA	NA	NA	NA	NA	23589349	1.68e-14	0.0118875	31569	14	eqtl-a-ENSG00000162444	RBP7	TRUE	reported	textfile	2	1	TRUE
rs35979828	T	C	T	C	-0.19383	0.000162026	0.0571059	0.067783	FALSE	FALSE	FALSE	ebi-a-GCST90038686	12	54685880	0.00108506	484598	0.88	Osteoarthritis	Osteoarthritis	Osteoarthritis || ||	TRUE	igd	NA	NA	NA	NA	NA	NA	NA	54685880	3.66e-14	0.0255972	29836	12	eqtl-a-ENSG00000162444	RBP7	TRUE	reported	textfile	2	1	TRUE
rs3828081	C	G	C	G	-0.0929379	-0.000171017	0.365742	0.362326	FALSE	TRUE	FALSE	ebi-a-GCST90038686	1	10270386	0.000571101	484598	0.760001	Osteoarthritis	Osteoarthritis	Osteoarthritis || ||	TRUE	igd	NA	NA	NA	NA	NA	NA	NA	10270386	4.84e-14	0.0123325	31472	1	eqtl-a-ENSG00000162444	RBP7	TRUE	reported	textfile	2	1	TRUE
rs61863818	T	C	T	C	0.0774995	-0.00045949	0.232773	0.254344	FALSE	FALSE	FALSE	ebi-a-GCST90038686	10	99136403	0.000627252	484598	0.46	Osteoarthritis	Osteoarthritis	Osteoarthritis || ||	TRUE	igd	NA	NA	NA	NA	NA	NA	NA	99136403	3.62e-08	0.0140686	31569	10	eqtl-a-ENSG00000162444	RBP7	TRUE	reported	textfile	2	1	TRUE
rs77526211	A	G	A	G	0.169267	-0.00166872	0.0432109	0.030157	FALSE	FALSE	FALSE	ebi-a-GCST90038686	13	40974023	0.00163021	484598	0.3	Osteoarthritis	Osteoarthritis	Osteoarthritis || ||	TRUE	igd	NA	NA	NA	NA	NA	NA	NA	40974023	7.06e-09	0.0292365	29277	13	eqtl-a-ENSG00000162444	RBP7	TRUE	reported	textfile	2	1	TRUE
rs10098310	A	G	A	G	-0.0734873	-0.000347793	0.575007	0.569379	FALSE	FALSE	FALSE	ebi-a-GCST90038686	8	130613614	0.000555674	484598	0.53	Osteoarthritis	Osteoarthritis	Osteoarthritis || ||	TRUE	igd	NA	NA	NA	NA	NA	NA	NA	130613614	9.85e-10	0.0120238	31569	8	eqtl-a-ENSG00000105383	CD33	TRUE	reported	textfile	2	1	TRUE
rs147493755	C	T	C	T	0.304316	-0.0052628	0.016864	0.023287	FALSE	FALSE	FALSE	ebi-a-GCST90038686	19	51739215	0.00197007	484598	0.00749998	Osteoarthritis	Osteoarthritis	Osteoarthritis || ||	TRUE	igd	NA	NA	NA	NA	NA	NA	NA	51739215	4.29e-11	0.0461519	16223	19	eqtl-a-ENSG00000105383	CD33	TRUE	reported	textfile	2	1	TRUE
rs149007767	T	C	T	C	-0.245385	0.000691325	0.149708	0.169323	FALSE	FALSE	FALSE	ebi-a-GCST90038686	7	50370254	0.000761493	484598	0.37	Osteoarthritis	Osteoarthritis	Osteoarthritis || ||	TRUE	igd	NA	NA	NA	NA	NA	NA	NA	50370254	1.02e-49	0.0165533	30077	7	eqtl-a-ENSG00000105383	CD33	TRUE	reported	textfile	2	1	TRUE
rs2239630	G	A	G	A	0.0964906	3.68e-05	0.519173	0.545703	FALSE	FALSE	FALSE	ebi-a-GCST90038686	14	23589349	0.000554293	484598	0.94	Osteoarthritis	Osteoarthritis	Osteoarthritis || ||	TRUE	igd	NA	NA	NA	NA	NA	NA	NA	23589349	4.69e-16	0.0118845	31569	14	eqtl-a-ENSG00000105383	CD33	TRUE	reported	textfile	2	1	TRUE
rs62115999	A	G	A	G	-1.00435	0.00157371	0.0203008	0.030962	FALSE	FALSE	FALSE	ebi-a-GCST90038686	19	51761614	0.00157485	484598	0.32	Osteoarthritis	Osteoarthritis	Osteoarthritis || ||	TRUE	igd	NA	NA	NA	NA	NA	NA	NA	51761614	2.47e-130	0.0413475	25419	19	eqtl-a-ENSG00000105383	CD33	TRUE	reported	textfile	2	1	TRUE
rs10098310	A	G	A	G	-0.0694931	-0.000347793	0.575007	0.569379	FALSE	FALSE	FALSE	ebi-a-GCST90038686	8	130613614	0.000555674	484598	0.53	Osteoarthritis	Osteoarthritis	Osteoarthritis || ||	TRUE	igd	NA	NA	NA	NA	NA	NA	NA	130613614	7.53e-09	0.0120255	31569	8	eqtl-a-ENSG00000095383	TBC1D2	TRUE	reported	textfile	2	1	TRUE
rs10156596	A	G	A	G	0.236697	0.000398479	0.0719475	0.080568	FALSE	FALSE	FALSE	ebi-a-GCST90038686	9	101045135	0.00100912	484598	0.69	Osteoarthritis	Osteoarthritis	Osteoarthritis || ||	TRUE	igd	NA	NA	NA	NA	NA	NA	NA	101045135	6.03e-25	0.0229467	31226	9	eqtl-a-ENSG00000095383	TBC1D2	TRUE	reported	textfile	2	1	TRUE
rs10818646	C	T	C	T	0.35617	0.000613811	0.289628	0.278196	FALSE	FALSE	FALSE	ebi-a-GCST90038686	9	101000508	0.000612689	484598	0.32	Osteoarthritis	Osteoarthritis	Osteoarthritis || ||	TRUE	igd	NA	NA	NA	NA	NA	NA	NA	101000508	4.49e-171	0.0127744	31231	9	eqtl-a-ENSG00000095383	TBC1D2	TRUE	reported	textfile	2	1	TRUE
rs7865340	A	G	A	G	-0.0773366	-1.04e-05	0.261371	0.266333	FALSE	FALSE	FALSE	ebi-a-GCST90038686	9	100868204	0.000631013	484598	0.98	Osteoarthritis	Osteoarthritis	Osteoarthritis || ||	TRUE	igd	NA	NA	NA	NA	NA	NA	NA	100868204	1.09e-08	0.0135301	31239	9	eqtl-a-ENSG00000095383	TBC1D2	TRUE	reported	textfile	2	1	TRUE
rs10098310	A	G	A	G	-0.0951232	-0.000347793	0.575007	0.569379	FALSE	FALSE	FALSE	ebi-a-GCST90038686	8	130613614	0.000555674	484598	0.53	Osteoarthritis	Osteoarthritis	Osteoarthritis || ||	TRUE	igd	NA	NA	NA	NA	NA	NA	NA	130613614	2.41e-15	0.0120131	31569	8	eqtl-a-ENSG00000155465	SLC7A7	TRUE	reported	textfile	2	1	TRUE
rs10980800	C	T	C	T	0.108455	0.000243424	0.22312	0.235835	FALSE	FALSE	FALSE	ebi-a-GCST90038686	9	113915905	0.000643149	484598	0.709999	Osteoarthritis	Osteoarthritis	Osteoarthritis || ||	TRUE	igd	NA	NA	NA	NA	NA	NA	NA	113915905	2.92e-14	0.0142663	31684	9	eqtl-a-ENSG00000155465	SLC7A7	TRUE	reported	textfile	2	1	TRUE
rs13165424	G	A	G	A	0.0834581	0.000476565	0.271036	0.254883	FALSE	FALSE	FALSE	ebi-a-GCST90038686	5	154353012	0.000631209	484598	0.450001	Osteoarthritis	Osteoarthritis	Osteoarthritis || ||	TRUE	igd	NA	NA	NA	NA	NA	NA	NA	154353012	4.34e-10	0.0133715	31684	5	eqtl-a-ENSG00000155465	SLC7A7	TRUE	reported	textfile	2	1	TRUE
rs1375493	A	G	A	G	0.109569	0.00101292	0.565077	0.556776	FALSE	FALSE	FALSE	ebi-a-GCST90038686	2	182323766	0.000551164	484598	0.0680002	Osteoarthritis	Osteoarthritis	Osteoarthritis || ||	TRUE	igd	NA	NA	NA	NA	NA	NA	NA	182323766	5.51e-20	0.0119701	31569	2	eqtl-a-ENSG00000155465	SLC7A7	TRUE	reported	textfile	2	1	TRUE
rs149007767	T	C	T	C	-0.110912	0.000691325	0.149708	0.169323	FALSE	FALSE	FALSE	ebi-a-GCST90038686	7	50370254	0.000761493	484598	0.37	Osteoarthritis	Osteoarthritis	Osteoarthritis || ||	TRUE	igd	NA	NA	NA	NA	NA	NA	NA	50370254	2.75e-11	0.0166555	30077	7	eqtl-a-ENSG00000155465	SLC7A7	TRUE	reported	textfile	2	1	TRUE
rs1892548	C	T	C	T	-0.0725784	0.000375237	0.638581	0.650021	FALSE	FALSE	FALSE	ebi-a-GCST90038686	13	41002641	0.000576653	484598	0.52	Osteoarthritis	Osteoarthritis	Osteoarthritis || ||	TRUE	igd	NA	NA	NA	NA	NA	NA	NA	41002641	4.48e-09	0.0123738	31684	13	eqtl-a-ENSG00000155465	SLC7A7	TRUE	reported	textfile	2	1	TRUE
rs34435795	A	G	A	G	-0.216093	-7.58e-05	0.438833	0.4532	FALSE	FALSE	FALSE	ebi-a-GCST90038686	14	23218385	0.000550774	484598	0.89	Osteoarthritis	Osteoarthritis	Osteoarthritis || ||	TRUE	igd	NA	NA	NA	NA	NA	NA	NA	23218385	3.07e-74	0.0118549	30162	14	eqtl-a-ENSG00000155465	SLC7A7	TRUE	reported	textfile	2	1	TRUE
rs4982673	C	T	C	T	-0.515639	-0.000684734	0.162924	0.151764	FALSE	FALSE	FALSE	ebi-a-GCST90038686	14	23266443	0.000760843	484598	0.36	Osteoarthritis	Osteoarthritis	Osteoarthritis || ||	TRUE	igd	NA	NA	NA	NA	NA	NA	NA	23266443	1e-200	0.0155211	30280	14	eqtl-a-ENSG00000155465	SLC7A7	TRUE	reported	textfile	2	1	TRUE
rs7157654	C	A	C	A	-0.240868	-9.16e-05	0.602338	0.598556	FALSE	FALSE	FALSE	ebi-a-GCST90038686	14	23282750	0.000556911	484598	0.89	Osteoarthritis	Osteoarthritis	Osteoarthritis || ||	TRUE	igd	NA	NA	NA	NA	NA	NA	NA	23282750	9.43e-90	0.0119908	31683	14	eqtl-a-ENSG00000155465	SLC7A7	TRUE	reported	textfile	2	1	TRUE
rs7161363	A	G	A	G	0.0776727	-1.14e-05	0.308995	0.320243	FALSE	FALSE	FALSE	ebi-a-GCST90038686	14	23176435	0.000590606	484598	0.98	Osteoarthritis	Osteoarthritis	Osteoarthritis || ||	TRUE	igd	NA	NA	NA	NA	NA	NA	NA	23176435	1.56e-09	0.0128638	30077	14	eqtl-a-ENSG00000155465	SLC7A7	TRUE	reported	textfile	2	1	TRUE
rs10098310	A	G	A	G	0.0745761	-0.000347793	0.575007	0.569379	FALSE	FALSE	FALSE	ebi-a-GCST90038686	8	130613614	0.000555674	484598	0.53	Osteoarthritis	Osteoarthritis	Osteoarthritis || ||	TRUE	igd	NA	NA	NA	NA	NA	NA	NA	130613614	5.55e-10	0.0120234	31315	8	eqtl-a-ENSG00000119866	BCL11A	TRUE	reported	textfile	2	1	TRUE
rs34794906	C	T	C	T	-0.0808813	0.000869272	0.310471	0.269001	FALSE	FALSE	FALSE	ebi-a-GCST90038686	6	31237858	0.000621248	484598	0.17	Osteoarthritis	Osteoarthritis	Osteoarthritis || ||	TRUE	igd	NA	NA	NA	NA	NA	NA	NA	31237858	3.04e-10	0.0128454	27240	6	eqtl-a-ENSG00000119866	BCL11A	TRUE	reported	textfile	2	1	TRUE
rs597808	G	A	G	A	0.105669	-0.000131769	0.52377	0.534281	FALSE	FALSE	FALSE	ebi-a-GCST90038686	12	111973358	0.000556653	484598	0.81	Osteoarthritis	Osteoarthritis	Osteoarthritis || ||	TRUE	igd	NA	NA	NA	NA	NA	NA	NA	111973358	6.01e-19	0.0118837	27835	12	eqtl-a-ENSG00000119866	BCL11A	TRUE	reported	textfile	2	1	TRUE
rs6074022	T	C	T	C	-0.103624	0.000386025	0.746768	0.757097	FALSE	FALSE	FALSE	ebi-a-GCST90038686	20	44740196	0.000637651	484598	0.55	Osteoarthritis	Osteoarthritis	Osteoarthritis || ||	TRUE	igd	NA	NA	NA	NA	NA	NA	NA	44740196	3.28e-14	0.0136587	31046	20	eqtl-a-ENSG00000119866	BCL11A	TRUE	reported	textfile	2	1	TRUE
rs7570971	A	C	A	C	-0.0738292	-6.49e-05	0.441154	0.310504	FALSE	FALSE	FALSE	ebi-a-GCST90038686	2	135837906	0.000630041	484598	0.91	Osteoarthritis	Osteoarthritis	Osteoarthritis || ||	TRUE	igd	NA	NA	NA	NA	NA	NA	NA	135837906	6.93e-10	0.0119707	24937	2	eqtl-a-ENSG00000119866	BCL11A	TRUE	reported	textfile	2	1	TRUE
rs7589501	G	A	G	A	0.0758054	0.000372426	0.49719	0.491222	FALSE	FALSE	FALSE	ebi-a-GCST90038686	2	60557705	0.000551881	484598	0.5	Osteoarthritis	Osteoarthritis	Osteoarthritis || ||	TRUE	igd	NA	NA	NA	NA	NA	NA	NA	60557705	1.8e-10	0.0118866	30977	2	eqtl-a-ENSG00000119866	BCL11A	TRUE	reported	textfile	2	1	TRUE
rs8067378	G	A	G	A	-0.0897236	0.000167301	0.497388	0.512693	FALSE	FALSE	FALSE	ebi-a-GCST90038686	17	38051348	0.000545639	484598	0.75	Osteoarthritis	Osteoarthritis	Osteoarthritis || ||	TRUE	igd	NA	NA	NA	NA	NA	NA	NA	38051348	4.27e-14	0.0118797	31046	17	eqtl-a-ENSG00000119866	BCL11A	TRUE	reported	textfile	2	1	TRUE
rs10098310	A	G	A	G	-0.0719486	-0.000347793	0.575007	0.569379	FALSE	FALSE	FALSE	ebi-a-GCST90038686	8	130613614	0.000555674	484598	0.53	Osteoarthritis	Osteoarthritis	Osteoarthritis || ||	TRUE	igd	NA	NA	NA	NA	NA	NA	NA	130613614	2.19e-09	0.0120245	24826	8	eqtl-a-ENSG00000198142	SOWAHC	TRUE	reported	textfile	2	1	TRUE
rs1077667	T	C	T	C	0.0806955	0.000638993	0.219918	0.205693	FALSE	FALSE	FALSE	ebi-a-GCST90038686	19	6668972	0.000674449	484598	0.34	Osteoarthritis	Osteoarthritis	Osteoarthritis || ||	TRUE	igd	NA	NA	NA	NA	NA	NA	NA	6668972	1.89e-08	0.0143535	24941	19	eqtl-a-ENSG00000198142	SOWAHC	TRUE	reported	textfile	2	1	TRUE
rs115500776	T	C	T	C	-0.239579	-0.000855395	0.0214229	0.012502	FALSE	FALSE	FALSE	ebi-a-GCST90038686	2	110859091	0.00253142	484598	0.74	Osteoarthritis	Osteoarthritis	Osteoarthritis || ||	TRUE	igd	NA	NA	NA	NA	NA	NA	NA	110859091	5.37e-09	0.0410568	13817	2	eqtl-a-ENSG00000198142	SOWAHC	TRUE	reported	textfile	2	1	TRUE
rs1797885	A	G	A	G	-0.0881399	-0.000131583	0.544657	0.581603	FALSE	FALSE	FALSE	ebi-a-GCST90038686	3	12517103	0.000558773	484598	0.81	Osteoarthritis	Osteoarthritis	Osteoarthritis || ||	TRUE	igd	NA	NA	NA	NA	NA	NA	NA	12517103	1.48e-13	0.0119282	24826	3	eqtl-a-ENSG00000198142	SOWAHC	TRUE	reported	textfile	2	1	TRUE
rs7212590	T	C	T	C	-0.164631	8.3e-05	0.0900785	0.083192	FALSE	FALSE	FALSE	ebi-a-GCST90038686	17	57885709	0.000991531	484598	0.93	Osteoarthritis	Osteoarthritis	Osteoarthritis || ||	TRUE	igd	NA	NA	NA	NA	NA	NA	NA	57885709	2.07e-15	0.0207427	24826	17	eqtl-a-ENSG00000198142	SOWAHC	TRUE	reported	textfile	2	1	TRUE
rs76121817	A	G	A	G	-0.407637	-0.000491168	0.28196	0.284821	FALSE	FALSE	FALSE	ebi-a-GCST90038686	2	110263731	0.000605644	484598	0.41	Osteoarthritis	Osteoarthritis	Osteoarthritis || ||	TRUE	igd	NA	NA	NA	NA	NA	NA	NA	110263731	1e-200	0.0127747	24818	2	eqtl-a-ENSG00000198142	SOWAHC	TRUE	reported	textfile	2	1	TRUE
rs78171224	C	A	C	A	0.165745	0.000235459	0.116473	0.132832	FALSE	FALSE	FALSE	ebi-a-GCST90038686	2	110390402	0.000809029	484598	0.77	Osteoarthritis	Osteoarthritis	Osteoarthritis || ||	TRUE	igd	NA	NA	NA	NA	NA	NA	NA	110390402	3.29e-19	0.0185008	17053	2	eqtl-a-ENSG00000198142	SOWAHC	TRUE	reported	textfile	2	1	TRUE
rs10098310	A	G	A	G	-0.067307	-0.000347793	0.575007	0.569379	FALSE	FALSE	FALSE	ebi-a-GCST90038686	8	130613614	0.000555674	484598	0.53	Osteoarthritis	Osteoarthritis	Osteoarthritis || ||	TRUE	igd	NA	NA	NA	NA	NA	NA	NA	130613614	2.19e-08	0.0120264	31569	8	eqtl-a-ENSG00000105223	PLD3	TRUE	reported	textfile	2	1	TRUE
rs141094656	C	T	C	T	0.26481	0.00296587	0.0195137	0.013918	FALSE	FALSE	FALSE	ebi-a-GCST90038686	1	92753336	0.00243434	484598	0.23	Osteoarthritis	Osteoarthritis	Osteoarthritis || ||	TRUE	igd	NA	NA	NA	NA	NA	NA	NA	92753336	7.16e-10	0.0429705	21629	1	eqtl-a-ENSG00000105223	PLD3	TRUE	reported	textfile	2	1	TRUE
rs2010054	G	A	G	A	0.0732369	0.000680966	0.585938	0.59152	FALSE	FALSE	FALSE	ebi-a-GCST90038686	3	128305302	0.000556635	484598	0.22	Osteoarthritis	Osteoarthritis	Osteoarthritis || ||	TRUE	igd	NA	NA	NA	NA	NA	NA	NA	128305302	1.29e-09	0.0120676	31569	3	eqtl-a-ENSG00000105223	PLD3	TRUE	reported	textfile	2	1	TRUE
rs2239630	G	A	G	A	0.105411	3.68e-05	0.519173	0.545703	FALSE	FALSE	FALSE	ebi-a-GCST90038686	14	23589349	0.000554293	484598	0.94	Osteoarthritis	Osteoarthritis	Osteoarthritis || ||	TRUE	igd	NA	NA	NA	NA	NA	NA	NA	23589349	7.08e-19	0.0118792	31569	14	eqtl-a-ENSG00000105223	PLD3	TRUE	reported	textfile	2	1	TRUE
rs35979828	T	C	T	C	-0.151489	0.000162026	0.0571059	0.067783	FALSE	FALSE	FALSE	ebi-a-GCST90038686	12	54685880	0.00108506	484598	0.88	Osteoarthritis	Osteoarthritis	Osteoarthritis || ||	TRUE	igd	NA	NA	NA	NA	NA	NA	NA	54685880	3.35e-09	0.0256174	29836	12	eqtl-a-ENSG00000105223	PLD3	TRUE	reported	textfile	2	1	TRUE
rs450819	G	A	G	A	-0.104885	0.00124046	0.118631	0.152385	FALSE	FALSE	FALSE	ebi-a-GCST90038686	19	41086014	0.00075851	484598	0.11	Osteoarthritis	Osteoarthritis	Osteoarthritis || ||	TRUE	igd	NA	NA	NA	NA	NA	NA	NA	41086014	1.16e-08	0.0183852	30077	19	eqtl-a-ENSG00000105223	PLD3	TRUE	reported	textfile	2	1	TRUE
rs8110888	T	C	T	C	0.281966	-0.000911015	0.680165	0.681042	FALSE	FALSE	FALSE	ebi-a-GCST90038686	19	40855255	0.000585229	484598	0.12	Osteoarthritis	Osteoarthritis	Osteoarthritis || ||	TRUE	igd	NA	NA	NA	NA	NA	NA	NA	40855255	5.35e-112	0.012538	31684	19	eqtl-a-ENSG00000105223	PLD3	TRUE	reported	textfile	2	1	TRUE
rs10098310	A	G	A	G	-0.0818035	-0.000347793	0.575007	0.569379	FALSE	FALSE	FALSE	ebi-a-GCST90038686	8	130613614	0.000555674	484598	0.53	Osteoarthritis	Osteoarthritis	Osteoarthritis || ||	TRUE	igd	NA	NA	NA	NA	NA	NA	NA	130613614	1.01e-11	0.01202	31185	8	eqtl-a-ENSG00000093072	ADA2	TRUE	reported	textfile	2	1	TRUE
rs113646461	C	T	C	T	0.121422	0.00124013	0.0902567	0.073992	FALSE	FALSE	FALSE	ebi-a-GCST90038686	16	85995436	0.00104159	484598	0.24	Osteoarthritis	Osteoarthritis	Osteoarthritis || ||	TRUE	igd	NA	NA	NA	NA	NA	NA	NA	85995436	4.83e-09	0.0207453	30680	16	eqtl-a-ENSG00000093072	ADA2	TRUE	reported	textfile	2	1	TRUE
rs1375493	A	G	A	G	0.0759728	0.00101292	0.565077	0.556776	FALSE	FALSE	FALSE	ebi-a-GCST90038686	2	182323766	0.000551164	484598	0.0680002	Osteoarthritis	Osteoarthritis	Osteoarthritis || ||	TRUE	igd	NA	NA	NA	NA	NA	NA	NA	182323766	2.34e-10	0.0119886	31185	2	eqtl-a-ENSG00000093072	ADA2	TRUE	reported	textfile	2	1	TRUE
rs2058120	G	A	G	A	0.107914	0.000489738	0.485857	0.457282	FALSE	FALSE	FALSE	ebi-a-GCST90038686	22	17722055	0.00054724	484598	0.37	Osteoarthritis	Osteoarthritis	Osteoarthritis || ||	TRUE	igd	NA	NA	NA	NA	NA	NA	NA	17722055	1e-19	0.0118736	23074	22	eqtl-a-ENSG00000093072	ADA2	TRUE	reported	textfile	2	1	TRUE
rs2239630	G	A	G	A	0.0817873	3.68e-05	0.519173	0.545703	FALSE	FALSE	FALSE	ebi-a-GCST90038686	14	23589349	0.000554293	484598	0.94	Osteoarthritis	Osteoarthritis	Osteoarthritis || ||	TRUE	igd	NA	NA	NA	NA	NA	NA	NA	23589349	6.1e-12	0.0118923	31185	14	eqtl-a-ENSG00000093072	ADA2	TRUE	reported	textfile	2	1	TRUE
rs4761234	C	T	C	T	0.0723088	-0.00136444	0.459799	0.475356	FALSE	FALSE	FALSE	ebi-a-GCST90038686	12	69732105	0.000550648	484598	0.0129999	Osteoarthritis	Osteoarthritis	Osteoarthritis || ||	TRUE	igd	NA	NA	NA	NA	NA	NA	NA	69732105	1.34e-09	0.0119266	31185	12	eqtl-a-ENSG00000093072	ADA2	TRUE	reported	textfile	2	1	TRUE
rs5747025	G	A	G	A	0.434771	-1.65e-05	0.355043	0.360171	FALSE	FALSE	FALSE	ebi-a-GCST90038686	22	17697428	0.000577649	484598	0.97	Osteoarthritis	Osteoarthritis	Osteoarthritis || ||	TRUE	igd	NA	NA	NA	NA	NA	NA	NA	17697428	1e-200	0.0118871	30847	22	eqtl-a-ENSG00000093072	ADA2	TRUE	reported	textfile	2	1	TRUE
rs7178572	G	A	G	A	0.0738844	-0.000470747	0.691702	0.702084	FALSE	FALSE	FALSE	ebi-a-GCST90038686	15	77747190	0.00059882	484598	0.44	Osteoarthritis	Osteoarthritis	Osteoarthritis || ||	TRUE	igd	NA	NA	NA	NA	NA	NA	NA	77747190	9.5e-09	0.0128734	31300	15	eqtl-a-ENSG00000093072	ADA2	TRUE	reported	textfile	2	1	TRUE
rs10098310	A	G	A	G	0.0729608	-0.000347793	0.575007	0.569379	FALSE	FALSE	FALSE	ebi-a-GCST90038686	8	130613614	0.000555674	484598	0.53	Osteoarthritis	Osteoarthritis	Osteoarthritis || ||	TRUE	igd	NA	NA	NA	NA	NA	NA	NA	130613614	1.3e-09	0.0120241	31355	8	eqtl-a-ENSG00000146072	TNFRSF21	TRUE	reported	textfile	2	1	TRUE
rs113646461	C	T	C	T	-0.124212	0.00124013	0.0902567	0.073992	FALSE	FALSE	FALSE	ebi-a-GCST90038686	16	85995436	0.00104159	484598	0.24	Osteoarthritis	Osteoarthritis	Osteoarthritis || ||	TRUE	igd	NA	NA	NA	NA	NA	NA	NA	85995436	2.13e-09	0.0207441	30850	16	eqtl-a-ENSG00000146072	TNFRSF21	TRUE	reported	textfile	2	1	TRUE
rs1439287	A	G	A	G	0.0906581	-0.0001516	0.476061	0.474842	FALSE	FALSE	FALSE	ebi-a-GCST90038686	2	111871897	0.000551547	484598	0.780001	Osteoarthritis	Osteoarthritis	Osteoarthritis || ||	TRUE	igd	NA	NA	NA	NA	NA	NA	NA	111871897	2.48e-14	0.0118927	31470	2	eqtl-a-ENSG00000146072	TNFRSF21	TRUE	reported	textfile	2	1	TRUE
rs1456893	A	G	A	G	-0.104166	0.000251358	0.707245	0.678119	FALSE	FALSE	FALSE	ebi-a-GCST90038686	7	50269672	0.000584661	484598	0.66	Osteoarthritis	Osteoarthritis	Osteoarthritis || ||	TRUE	igd	NA	NA	NA	NA	NA	NA	NA	50269672	1.44e-15	0.0130506	31086	7	eqtl-a-ENSG00000146072	TNFRSF21	TRUE	reported	textfile	2	1	TRUE
rs2213290	T	C	T	C	-0.0791674	-0.000295102	0.385192	0.405017	FALSE	FALSE	FALSE	ebi-a-GCST90038686	3	46406367	0.000558816	484598	0.6	Osteoarthritis	Osteoarthritis	Osteoarthritis || ||	TRUE	igd	NA	NA	NA	NA	NA	NA	NA	46406367	9e-11	0.0122121	31026	3	eqtl-a-ENSG00000146072	TNFRSF21	TRUE	reported	textfile	2	1	TRUE
rs28453840	A	G	A	G	0.184036	-0.000511385	0.68118	0.779414	FALSE	FALSE	FALSE	ebi-a-GCST90038686	2	136522941	0.000697031	484598	0.47	Osteoarthritis	Osteoarthritis	Osteoarthritis || ||	TRUE	igd	NA	NA	NA	NA	NA	NA	NA	136522941	9.43e-48	0.0126772	25811	2	eqtl-a-ENSG00000146072	TNFRSF21	TRUE	reported	textfile	2	1	TRUE
rs6938470	A	G	A	G	-0.133738	-0.000386261	0.103722	0.100793	FALSE	FALSE	FALSE	ebi-a-GCST90038686	6	47338091	0.000916564	484598	0.69	Osteoarthritis	Osteoarthritis	Osteoarthritis || ||	TRUE	igd	NA	NA	NA	NA	NA	NA	NA	47338091	6.76e-12	0.0194879	31355	6	eqtl-a-ENSG00000146072	TNFRSF21	TRUE	reported	textfile	2	1	TRUE
rs10098310	A	G	A	G	-0.0701013	-0.000347793	0.575007	0.569379	FALSE	FALSE	FALSE	ebi-a-GCST90038686	8	130613614	0.000555674	484598	0.53	Osteoarthritis	Osteoarthritis	Osteoarthritis || ||	TRUE	igd	NA	NA	NA	NA	NA	NA	NA	130613614	5.56e-09	0.0120253	26181	8	eqtl-a-ENSG00000205730	ITPRIPL2	TRUE	reported	textfile	2	1	TRUE
rs57236534	G	A	G	A	-0.776603	0.00196311	0.040354	0.052249	FALSE	FALSE	FALSE	ebi-a-GCST90038686	16	19131435	0.0012892	484598	0.13	Osteoarthritis	Osteoarthritis	Osteoarthritis || ||	TRUE	igd	NA	NA	NA	NA	NA	NA	NA	19131435	1.96e-152	0.0295296	17359	16	eqtl-a-ENSG00000205730	ITPRIPL2	TRUE	reported	textfile	2	1	TRUE
rs72779536	C	T	C	T	0.260611	-9.86e-05	0.0608604	0.068927	FALSE	FALSE	FALSE	ebi-a-GCST90038686	16	19151588	0.00112812	484598	0.93	Osteoarthritis	Osteoarthritis	Osteoarthritis || ||	TRUE	igd	NA	NA	NA	NA	NA	NA	NA	19151588	7.84e-26	0.0247982	18107	16	eqtl-a-ENSG00000205730	ITPRIPL2	TRUE	reported	textfile	2	1	TRUE
rs10098310	A	G	A	G	0.0820048	-0.000347793	0.575007	0.569379	FALSE	FALSE	FALSE	ebi-a-GCST90038686	8	130613614	0.000555674	484598	0.53	Osteoarthritis	Osteoarthritis	Osteoarthritis || ||	TRUE	igd	NA	NA	NA	NA	NA	NA	NA	130613614	8.95e-12	0.0120199	31355	8	eqtl-a-ENSG00000112182	BACH2	TRUE	reported	textfile	2	1	TRUE
rs292251	A	G	A	G	-0.0765973	-0.000649477	0.665207	0.655117	FALSE	FALSE	FALSE	ebi-a-GCST90038686	6	90646226	0.000577433	484598	0.27	Osteoarthritis	Osteoarthritis	Osteoarthritis || ||	TRUE	igd	NA	NA	NA	NA	NA	NA	NA	90646226	1.19e-09	0.0125953	31470	6	eqtl-a-ENSG00000112182	BACH2	TRUE	reported	textfile	2	1	TRUE
rs72928038	A	G	A	G	-0.33536	0.00137006	0.158151	0.172131	FALSE	FALSE	FALSE	ebi-a-GCST90038686	6	90976768	0.000723992	484598	0.0580003	Osteoarthritis	Osteoarthritis	Osteoarthritis || ||	TRUE	igd	NA	NA	NA	NA	NA	NA	NA	90976768	9.04e-97	0.0160653	28895	6	eqtl-a-ENSG00000112182	BACH2	TRUE	reported	textfile	2	1	TRUE
rs8067378	G	A	G	A	-0.078378	0.000167301	0.497388	0.512693	FALSE	FALSE	FALSE	ebi-a-GCST90038686	17	38051348	0.000545639	484598	0.75	Osteoarthritis	Osteoarthritis	Osteoarthritis || ||	TRUE	igd	NA	NA	NA	NA	NA	NA	NA	38051348	4.27e-11	0.0118854	31086	17	eqtl-a-ENSG00000112182	BACH2	TRUE	reported	textfile	2	1	TRUE
rs10098310	A	G	A	G	-0.0764944	-0.000347793	0.575007	0.569379	FALSE	FALSE	FALSE	ebi-a-GCST90038686	8	130613614	0.000555674	484598	0.53	Osteoarthritis	Osteoarthritis	Osteoarthritis || ||	TRUE	igd	NA	NA	NA	NA	NA	NA	NA	130613614	1.98e-10	0.0120225	31569	8	eqtl-a-ENSG00000123384	LRP1	TRUE	reported	textfile	2	1	TRUE
rs1375493	A	G	A	G	0.0754026	0.00101292	0.565077	0.556776	FALSE	FALSE	FALSE	ebi-a-GCST90038686	2	182323766	0.000551164	484598	0.0680002	Osteoarthritis	Osteoarthritis	Osteoarthritis || ||	TRUE	igd	NA	NA	NA	NA	NA	NA	NA	182323766	3.18e-10	0.0119888	31569	2	eqtl-a-ENSG00000123384	LRP1	TRUE	reported	textfile	2	1	TRUE
rs55909821	T	C	T	C	0.152098	4.97e-05	0.0633069	0.060386	FALSE	FALSE	FALSE	ebi-a-GCST90038686	12	57430321	0.00114552	484598	0.96	Osteoarthritis	Osteoarthritis	Osteoarthritis || ||	TRUE	igd	NA	NA	NA	NA	NA	NA	NA	57430321	4.62e-10	0.0244075	26376	12	eqtl-a-ENSG00000123384	LRP1	TRUE	reported	textfile	2	1	TRUE
rs10098310	A	G	A	G	0.0761108	-0.000347793	0.575007	0.569379	FALSE	FALSE	FALSE	ebi-a-GCST90038686	8	130613614	0.000555674	484598	0.53	Osteoarthritis	Osteoarthritis	Osteoarthritis || ||	TRUE	igd	NA	NA	NA	NA	NA	NA	NA	130613614	2.44e-10	0.0120227	31569	8	eqtl-a-ENSG00000128218	VPREB3	TRUE	reported	textfile	2	1	TRUE
rs10516487	A	G	A	G	0.0824479	0.00152997	0.281163	0.307488	FALSE	FALSE	FALSE	ebi-a-GCST90038686	4	102751076	0.000590581	484598	0.00940005	Osteoarthritis	Osteoarthritis	Osteoarthritis || ||	TRUE	igd	NA	NA	NA	NA	NA	NA	NA	102751076	4.48e-10	0.0132206	31300	4	eqtl-a-ENSG00000128218	VPREB3	TRUE	reported	textfile	2	1	TRUE
rs11065987	G	A	G	A	-0.0948197	0.000349724	0.380678	0.400586	FALSE	FALSE	FALSE	ebi-a-GCST90038686	12	112072424	0.000563161	484598	0.53	Osteoarthritis	Osteoarthritis	Osteoarthritis || ||	TRUE	igd	NA	NA	NA	NA	NA	NA	NA	112072424	9.04e-15	0.0122316	31185	12	eqtl-a-ENSG00000128218	VPREB3	TRUE	reported	textfile	2	1	TRUE
rs12232384	A	C	A	C	0.0815035	0.000682867	0.210455	0.224965	FALSE	FALSE	FALSE	ebi-a-GCST90038686	16	86009760	0.000654053	484598	0.3	Osteoarthritis	Osteoarthritis	Osteoarthritis || ||	TRUE	igd	NA	NA	NA	NA	NA	NA	NA	86009760	2.29e-08	0.0145847	31684	16	eqtl-a-ENSG00000128218	VPREB3	TRUE	reported	textfile	2	1	TRUE
rs17056278	G	C	G	C	-0.184648	-0.00119584	0.0633351	0.074602	FALSE	TRUE	FALSE	ebi-a-GCST90038686	5	158252438	0.00103908	484598	0.25	Osteoarthritis	Osteoarthritis	Osteoarthritis || ||	TRUE	igd	NA	NA	NA	NA	NA	NA	NA	158252438	3.68e-14	0.0243865	31569	5	eqtl-a-ENSG00000128218	VPREB3	TRUE	reported	textfile	2	1	TRUE
rs2070454	C	A	C	A	0.408517	0.000910311	0.109023	0.104662	FALSE	FALSE	FALSE	ebi-a-GCST90038686	22	24096674	0.000894587	484598	0.31	Osteoarthritis	Osteoarthritis	Osteoarthritis || ||	TRUE	igd	NA	NA	NA	NA	NA	NA	NA	24096674	7.24e-105	0.0187843	31684	22	eqtl-a-ENSG00000128218	VPREB3	TRUE	reported	textfile	2	1	TRUE
rs6074022	T	C	T	C	-0.0812891	0.000386025	0.746768	0.757097	FALSE	FALSE	FALSE	ebi-a-GCST90038686	20	44740196	0.000637651	484598	0.55	Osteoarthritis	Osteoarthritis	Osteoarthritis || ||	TRUE	igd	NA	NA	NA	NA	NA	NA	NA	44740196	2.73e-09	0.0136694	31300	20	eqtl-a-ENSG00000128218	VPREB3	TRUE	reported	textfile	2	1	TRUE
rs7210990	A	C	A	C	0.0687739	-0.000639126	0.481977	0.467445	FALSE	FALSE	FALSE	ebi-a-GCST90038686	17	16170764	0.000549658	484598	0.26	Osteoarthritis	Osteoarthritis	Osteoarthritis || ||	TRUE	igd	NA	NA	NA	NA	NA	NA	NA	16170764	7.44e-09	0.0118972	31569	17	eqtl-a-ENSG00000128218	VPREB3	TRUE	reported	textfile	2	1	TRUE
rs8067378	G	A	G	A	-0.115568	0.000167301	0.497388	0.512693	FALSE	FALSE	FALSE	ebi-a-GCST90038686	17	38051348	0.000545639	484598	0.75	Osteoarthritis	Osteoarthritis	Osteoarthritis || ||	TRUE	igd	NA	NA	NA	NA	NA	NA	NA	38051348	2.02e-22	0.0118638	31300	17	eqtl-a-ENSG00000128218	VPREB3	TRUE	reported	textfile	2	1	TRUE
rs9275406	T	G	T	G	-0.0987256	0.000713456	0.25806	0.247864	FALSE	FALSE	FALSE	ebi-a-GCST90038686	6	32669955	0.000630959	484598	0.26	Osteoarthritis	Osteoarthritis	Osteoarthritis || ||	TRUE	igd	NA	NA	NA	NA	NA	NA	NA	32669955	3.55e-13	0.0135765	29827	6	eqtl-a-ENSG00000128218	VPREB3	TRUE	reported	textfile	2	1	TRUE
rs10098310	A	G	A	G	0.0667718	-0.000347793	0.575007	0.569379	FALSE	FALSE	FALSE	ebi-a-GCST90038686	8	130613614	0.000555674	484598	0.53	Osteoarthritis	Osteoarthritis	Osteoarthritis || ||	TRUE	igd	NA	NA	NA	NA	NA	NA	NA	130613614	2.82e-08	0.0120266	30780	8	eqtl-a-ENSG00000112486	CCR6	TRUE	reported	textfile	2	1	TRUE
rs13325613	T	G	T	G	-0.145636	0.000788674	0.0854911	0.0694	FALSE	FALSE	FALSE	ebi-a-GCST90038686	3	46298373	0.00107821	484598	0.47	Osteoarthritis	Osteoarthritis	Osteoarthritis || ||	TRUE	igd	NA	NA	NA	NA	NA	NA	NA	46298373	7.21e-12	0.0212505	30780	3	eqtl-a-ENSG00000112486	CCR6	TRUE	reported	textfile	2	1	TRUE
rs3093025	G	A	G	A	-0.30434	-0.000545684	0.569905	0.567486	FALSE	FALSE	FALSE	ebi-a-GCST90038686	6	167532731	0.000549535	484598	0.33	Osteoarthritis	Osteoarthritis	Osteoarthritis || ||	TRUE	igd	NA	NA	NA	NA	NA	NA	NA	167532731	4.98e-148	0.0117455	30779	6	eqtl-a-ENSG00000112486	CCR6	TRUE	reported	textfile	2	1	TRUE
rs3117098	A	G	A	G	-0.0981584	0.000144976	0.697466	0.718533	FALSE	FALSE	FALSE	ebi-a-GCST90038686	6	32358513	0.000605742	484598	0.81	Osteoarthritis	Osteoarthritis	Osteoarthritis || ||	TRUE	igd	NA	NA	NA	NA	NA	NA	NA	32358513	3.17e-14	0.0129304	29422	6	eqtl-a-ENSG00000112486	CCR6	TRUE	reported	textfile	2	1	TRUE
rs3774937	C	T	C	T	-0.0771316	0.00015756	0.320593	0.34105	FALSE	FALSE	FALSE	ebi-a-GCST90038686	4	103434253	0.000577287	484598	0.8	Osteoarthritis	Osteoarthritis	Osteoarthritis || ||	TRUE	igd	NA	NA	NA	NA	NA	NA	NA	103434253	1.39e-09	0.0127362	30780	4	eqtl-a-ENSG00000112486	CCR6	TRUE	reported	textfile	2	1	TRUE
rs41299637	G	T	G	T	-0.0853509	0.00140335	0.254812	0.285631	FALSE	FALSE	FALSE	ebi-a-GCST90038686	1	200877850	0.000605109	484598	0.021	Osteoarthritis	Osteoarthritis	Osteoarthritis || ||	TRUE	igd	NA	NA	NA	NA	NA	NA	NA	200877850	3.91e-10	0.0136396	30780	1	eqtl-a-ENSG00000112486	CCR6	TRUE	reported	textfile	2	1	TRUE
rs6502555	C	T	C	T	0.083619	4.96e-06	0.271123	0.278808	FALSE	FALSE	FALSE	ebi-a-GCST90038686	17	2729652	0.000620907	484598	0.98	Osteoarthritis	Osteoarthritis	Osteoarthritis || ||	TRUE	igd	NA	NA	NA	NA	NA	NA	NA	2729652	4e-10	0.0133701	26608	17	eqtl-a-ENSG00000112486	CCR6	TRUE	reported	textfile	2	1	TRUE
rs6928890	T	G	T	G	-0.181137	0.000748125	0.117051	0.126797	FALSE	FALSE	FALSE	ebi-a-GCST90038686	6	167365573	0.000824658	484598	0.36	Osteoarthritis	Osteoarthritis	Osteoarthritis || ||	TRUE	igd	NA	NA	NA	NA	NA	NA	NA	167365573	9.48e-23	0.0184506	30894	6	eqtl-a-ENSG00000112486	CCR6	TRUE	reported	textfile	2	1	TRUE
rs10098310	A	G	A	G	0.0779137	-0.000347793	0.575007	0.569379	FALSE	FALSE	FALSE	ebi-a-GCST90038686	8	130613614	0.000555674	484598	0.53	Osteoarthritis	Osteoarthritis	Osteoarthritis || ||	TRUE	igd	NA	NA	NA	NA	NA	NA	NA	130613614	9.1e-11	0.0120219	31355	8	eqtl-a-ENSG00000007312	CD79B	TRUE	reported	textfile	2	1	TRUE
rs12232384	A	C	A	C	0.0832351	0.000682867	0.210455	0.224965	FALSE	FALSE	FALSE	ebi-a-GCST90038686	16	86009760	0.000654053	484598	0.3	Osteoarthritis	Osteoarthritis	Osteoarthritis || ||	TRUE	igd	NA	NA	NA	NA	NA	NA	NA	86009760	1.15e-08	0.014584	31470	16	eqtl-a-ENSG00000007312	CD79B	TRUE	reported	textfile	2	1	TRUE
rs12603821	A	G	A	G	-0.162302	0.000217127	0.366952	0.382698	FALSE	FALSE	FALSE	ebi-a-GCST90038686	17	62006432	0.000563886	484598	0.709999	Osteoarthritis	Osteoarthritis	Osteoarthritis || ||	TRUE	igd	NA	NA	NA	NA	NA	NA	NA	62006432	6.34e-40	0.0122729	31374	17	eqtl-a-ENSG00000007312	CD79B	TRUE	reported	textfile	2	1	TRUE
rs34794906	C	T	C	T	-0.0988592	0.000869272	0.310471	0.269001	FALSE	FALSE	FALSE	ebi-a-GCST90038686	6	31237858	0.000621248	484598	0.17	Osteoarthritis	Osteoarthritis	Osteoarthritis || ||	TRUE	igd	NA	NA	NA	NA	NA	NA	NA	31237858	1.35e-14	0.0128365	27280	6	eqtl-a-ENSG00000007312	CD79B	TRUE	reported	textfile	2	1	TRUE
rs4810485	G	T	G	T	-0.0977354	0.00039117	0.746826	0.755297	FALSE	FALSE	FALSE	ebi-a-GCST90038686	20	44747947	0.000637317	484598	0.55	Osteoarthritis	Osteoarthritis	Osteoarthritis || ||	TRUE	igd	NA	NA	NA	NA	NA	NA	NA	44747947	8.46e-13	0.0136628	31086	20	eqtl-a-ENSG00000007312	CD79B	TRUE	reported	textfile	2	1	TRUE
rs653178	T	C	T	C	0.07383	-0.000144374	0.539991	0.534844	FALSE	FALSE	FALSE	ebi-a-GCST90038686	12	112007756	0.000554927	484598	0.79	Osteoarthritis	Osteoarthritis	Osteoarthritis || ||	TRUE	igd	NA	NA	NA	NA	NA	NA	NA	112007756	5.99e-10	0.0119256	28204	12	eqtl-a-ENSG00000007312	CD79B	TRUE	reported	textfile	2	1	TRUE
rs8067378	G	A	G	A	-0.103389	0.000167301	0.497388	0.512693	FALSE	FALSE	FALSE	ebi-a-GCST90038686	17	38051348	0.000545639	484598	0.75	Osteoarthritis	Osteoarthritis	Osteoarthritis || ||	TRUE	igd	NA	NA	NA	NA	NA	NA	NA	38051348	3.07e-18	0.0118718	31086	17	eqtl-a-ENSG00000007312	CD79B	TRUE	reported	textfile	2	1	TRUE
rs10098310	A	G	A	G	-0.0743507	-0.000347793	0.575007	0.569379	FALSE	FALSE	FALSE	ebi-a-GCST90038686	8	130613614	0.000555674	484598	0.53	Osteoarthritis	Osteoarthritis	Osteoarthritis || ||	TRUE	igd	NA	NA	NA	NA	NA	NA	NA	130613614	6.26e-10	0.0120235	31569	8	eqtl-a-ENSG00000136205	TNS3	TRUE	reported	textfile	2	1	TRUE
rs17172820	C	A	C	A	-0.11544	-0.000106407	0.260211	0.268976	FALSE	FALSE	FALSE	ebi-a-GCST90038686	7	47166566	0.000615971	484598	0.88	Osteoarthritis	Osteoarthritis	Osteoarthritis || ||	TRUE	igd	NA	NA	NA	NA	NA	NA	NA	47166566	1.44e-17	0.0135304	31565	7	eqtl-a-ENSG00000136205	TNS3	TRUE	reported	textfile	2	1	TRUE
rs6945881	A	G	A	G	-0.199485	0.00048345	0.335245	0.319036	FALSE	FALSE	FALSE	ebi-a-GCST90038686	7	47707618	0.000586814	484598	0.42	Osteoarthritis	Osteoarthritis	Osteoarthritis || ||	TRUE	igd	NA	NA	NA	NA	NA	NA	NA	47707618	2.25e-57	0.0124953	31232	7	eqtl-a-ENSG00000136205	TNS3	TRUE	reported	textfile	2	1	TRUE
rs76500161	T	C	T	C	-0.204609	-0.000532067	0.0370101	0.030969	FALSE	FALSE	FALSE	ebi-a-GCST90038686	7	47908865	0.00161245	484598	0.74	Osteoarthritis	Osteoarthritis	Osteoarthritis || ||	TRUE	igd	NA	NA	NA	NA	NA	NA	NA	47908865	8.04e-11	0.0314793	25691	7	eqtl-a-ENSG00000136205	TNS3	TRUE	reported	textfile	2	1	TRUE
rs10098310	A	G	A	G	-0.0710502	-0.000347793	0.575007	0.569379	FALSE	FALSE	FALSE	ebi-a-GCST90038686	8	130613614	0.000555674	484598	0.53	Osteoarthritis	Osteoarthritis	Osteoarthritis || ||	TRUE	igd	NA	NA	NA	NA	NA	NA	NA	130613614	3.45e-09	0.0120249	31569	8	eqtl-a-ENSG00000138061	CYP1B1	TRUE	reported	textfile	2	1	TRUE
rs10865134	T	C	T	C	0.546033	-0.000731259	0.137998	0.116507	FALSE	FALSE	FALSE	ebi-a-GCST90038686	2	38326921	0.000852792	484598	0.38	Osteoarthritis	Osteoarthritis	Osteoarthritis || ||	TRUE	igd	NA	NA	NA	NA	NA	NA	NA	38326921	1e-200	0.0166332	31684	2	eqtl-a-ENSG00000138061	CYP1B1	TRUE	reported	textfile	2	1	TRUE
rs10980797	G	A	G	A	-0.0711707	-0.000454885	0.472236	0.480969	FALSE	FALSE	FALSE	ebi-a-GCST90038686	9	113912553	0.00054856	484598	0.41	Osteoarthritis	Osteoarthritis	Osteoarthritis || ||	TRUE	igd	NA	NA	NA	NA	NA	NA	NA	113912553	2.27e-09	0.0119068	31569	9	eqtl-a-ENSG00000138061	CYP1B1	TRUE	reported	textfile	2	1	TRUE
rs11189181	G	A	G	A	0.095192	-5.82e-05	0.297492	0.32147	FALSE	FALSE	FALSE	ebi-a-GCST90038686	10	99144154	0.000583888	484598	0.91	Osteoarthritis	Osteoarthritis	Osteoarthritis || ||	TRUE	igd	NA	NA	NA	NA	NA	NA	NA	99144154	2.38e-13	0.0129944	31569	10	eqtl-a-ENSG00000138061	CYP1B1	TRUE	reported	textfile	2	1	TRUE
rs12478601	T	C	T	C	-0.153089	-0.000314094	0.574604	0.587061	FALSE	FALSE	FALSE	ebi-a-GCST90038686	2	43721508	0.000554678	484598	0.56	Osteoarthritis	Osteoarthritis	Osteoarthritis || ||	TRUE	igd	NA	NA	NA	NA	NA	NA	NA	43721508	1.86e-37	0.0119691	31300	2	eqtl-a-ENSG00000138061	CYP1B1	TRUE	reported	textfile	2	1	TRUE
rs141094656	C	T	C	T	0.551082	0.00296587	0.0195137	0.013918	FALSE	FALSE	FALSE	ebi-a-GCST90038686	1	92753336	0.00243434	484598	0.23	Osteoarthritis	Osteoarthritis	Osteoarthritis || ||	TRUE	igd	NA	NA	NA	NA	NA	NA	NA	92753336	5.65e-38	0.0427775	21629	1	eqtl-a-ENSG00000138061	CYP1B1	TRUE	reported	textfile	2	1	TRUE
rs144395273	A	G	A	G	-1.35047	-0.00106986	0.017508	0.01186	FALSE	FALSE	FALSE	ebi-a-GCST90038686	2	38339579	0.00252951	484598	0.69	Osteoarthritis	Osteoarthritis	Osteoarthritis || ||	TRUE	igd	NA	NA	NA	NA	NA	NA	NA	38339579	1e-200	0.043933	22210	2	eqtl-a-ENSG00000138061	CYP1B1	TRUE	reported	textfile	2	1	TRUE
rs424971	C	T	C	T	-0.0993326	-0.000379289	0.421674	0.441177	FALSE	FALSE	FALSE	ebi-a-GCST90038686	16	85946450	0.000555786	484598	0.49	Osteoarthritis	Osteoarthritis	Osteoarthritis || ||	TRUE	igd	NA	NA	NA	NA	NA	NA	NA	85946450	1.43e-16	0.0120233	31684	16	eqtl-a-ENSG00000138061	CYP1B1	TRUE	reported	textfile	2	1	TRUE
rs62133922	G	A	G	A	-0.480599	-0.00218781	0.0565259	0.057512	FALSE	FALSE	FALSE	ebi-a-GCST90038686	2	38402921	0.00117682	484598	0.0629999	Osteoarthritis	Osteoarthritis	Osteoarthritis || ||	TRUE	igd	NA	NA	NA	NA	NA	NA	NA	38402921	1.6e-79	0.025453	31355	2	eqtl-a-ENSG00000138061	CYP1B1	TRUE	reported	textfile	2	1	TRUE
rs6782228	C	G	C	G	-0.100959	-0.00035891	0.273721	0.268133	FALSE	TRUE	FALSE	ebi-a-GCST90038686	3	128323424	0.000617646	484598	0.55	Osteoarthritis	Osteoarthritis	Osteoarthritis || ||	TRUE	igd	NA	NA	NA	NA	NA	NA	NA	128323424	3.49e-14	0.0133216	31569	3	eqtl-a-ENSG00000138061	CYP1B1	TRUE	reported	textfile	2	1	TRUE
rs72791106	C	T	C	T	-0.317013	0.00261698	0.0547424	0.067551	FALSE	FALSE	FALSE	ebi-a-GCST90038686	2	38653878	0.00115463	484598	0.0230001	Osteoarthritis	Osteoarthritis	Osteoarthritis || ||	TRUE	igd	NA	NA	NA	NA	NA	NA	NA	38653878	3.97e-34	0.0260278	25708	2	eqtl-a-ENSG00000138061	CYP1B1	TRUE	reported	textfile	2	1	TRUE
rs74480102	A	G	A	G	-0.262926	0.00232463	0.0309155	0.04101	FALSE	FALSE	FALSE	ebi-a-GCST90038686	17	7742601	0.00137516	484598	0.0920005	Osteoarthritis	Osteoarthritis	Osteoarthritis || ||	TRUE	igd	NA	NA	NA	NA	NA	NA	NA	7742601	1.82e-14	0.0343142	26244	17	eqtl-a-ENSG00000138061	CYP1B1	TRUE	reported	textfile	2	1	TRUE
rs10098310	A	G	A	G	-0.142755	-0.000347793	0.575007	0.569379	FALSE	FALSE	FALSE	ebi-a-GCST90038686	8	130613614	0.000555674	484598	0.53	Osteoarthritis	Osteoarthritis	Osteoarthritis || ||	TRUE	igd	NA	NA	NA	NA	NA	NA	NA	130613614	9.72e-33	0.0119796	31569	8	eqtl-a-ENSG00000120708	TGFBI	TRUE	reported	textfile	2	1	TRUE
rs12478601	T	C	T	C	-0.0688607	-0.000314094	0.574604	0.587061	FALSE	FALSE	FALSE	ebi-a-GCST90038686	2	43721508	0.000554678	484598	0.56	Osteoarthritis	Osteoarthritis	Osteoarthritis || ||	TRUE	igd	NA	NA	NA	NA	NA	NA	NA	43721508	1.02e-08	0.0120243	31300	2	eqtl-a-ENSG00000120708	TGFBI	TRUE	reported	textfile	2	1	TRUE
rs1292053	G	A	G	A	-0.148174	-9.03e-05	0.453041	0.437204	FALSE	FALSE	FALSE	ebi-a-GCST90038686	17	57963537	0.000548223	484598	0.87	Osteoarthritis	Osteoarthritis	Osteoarthritis || ||	TRUE	igd	NA	NA	NA	NA	NA	NA	NA	57963537	1.22e-35	0.0118911	31300	17	eqtl-a-ENSG00000120708	TGFBI	TRUE	reported	textfile	2	1	TRUE
rs144603963	A	G	A	G	-0.468849	0.00114716	0.0184824	0.018903	FALSE	FALSE	FALSE	ebi-a-GCST90038686	5	135827316	0.00203577	484598	0.57	Osteoarthritis	Osteoarthritis	Osteoarthritis || ||	TRUE	igd	NA	NA	NA	NA	NA	NA	NA	135827316	1.7e-26	0.0440127	23011	5	eqtl-a-ENSG00000120708	TGFBI	TRUE	reported	textfile	2	1	TRUE
rs17750709	T	C	T	C	0.212252	0.00132921	0.0301351	0.032856	FALSE	FALSE	FALSE	ebi-a-GCST90038686	5	135566428	0.00154704	484598	0.39	Osteoarthritis	Osteoarthritis	Osteoarthritis || ||	TRUE	igd	NA	NA	NA	NA	NA	NA	NA	135566428	1.03e-09	0.034768	31058	5	eqtl-a-ENSG00000120708	TGFBI	TRUE	reported	textfile	2	1	TRUE
rs2124440	A	G	A	G	0.0657322	0.00106969	0.550445	0.554694	FALSE	FALSE	FALSE	ebi-a-GCST90038686	2	182328214	0.000551204	484598	0.0539995	Osteoarthritis	Osteoarthritis	Osteoarthritis || ||	TRUE	igd	NA	NA	NA	NA	NA	NA	NA	182328214	3.8e-08	0.0119517	31684	2	eqtl-a-ENSG00000120708	TGFBI	TRUE	reported	textfile	2	1	TRUE
rs2239630	G	A	G	A	0.113781	3.68e-05	0.519173	0.545703	FALSE	FALSE	FALSE	ebi-a-GCST90038686	14	23589349	0.000554293	484598	0.94	Osteoarthritis	Osteoarthritis	Osteoarthritis || ||	TRUE	igd	NA	NA	NA	NA	NA	NA	NA	23589349	9.46e-22	0.0118737	31569	14	eqtl-a-ENSG00000120708	TGFBI	TRUE	reported	textfile	2	1	TRUE
rs2902940	G	A	G	A	0.130993	-0.0011837	0.274749	0.316397	FALSE	FALSE	FALSE	ebi-a-GCST90038686	20	39091487	0.000584306	484598	0.0430002	Osteoarthritis	Osteoarthritis	Osteoarthritis || ||	TRUE	igd	NA	NA	NA	NA	NA	NA	NA	39091487	6.31e-23	0.0132875	31569	20	eqtl-a-ENSG00000120708	TGFBI	TRUE	reported	textfile	2	1	TRUE
rs35979828	T	C	T	C	-0.296938	0.000162026	0.0571059	0.067783	FALSE	FALSE	FALSE	ebi-a-GCST90038686	12	54685880	0.00108506	484598	0.88	Osteoarthritis	Osteoarthritis	Osteoarthritis || ||	TRUE	igd	NA	NA	NA	NA	NA	NA	NA	54685880	2.82e-31	0.0255271	29836	12	eqtl-a-ENSG00000120708	TGFBI	TRUE	reported	textfile	2	1	TRUE
rs424971	C	T	C	T	-0.0677615	-0.000379289	0.421674	0.441177	FALSE	FALSE	FALSE	ebi-a-GCST90038686	16	85946450	0.000555786	484598	0.49	Osteoarthritis	Osteoarthritis	Osteoarthritis || ||	TRUE	igd	NA	NA	NA	NA	NA	NA	NA	85946450	1.81e-08	0.0120388	31684	16	eqtl-a-ENSG00000120708	TGFBI	TRUE	reported	textfile	2	1	TRUE
rs4325427	T	C	T	C	-0.0958585	0.00107705	0.315692	0.299073	FALSE	FALSE	FALSE	ebi-a-GCST90038686	13	41216534	0.000599347	484598	0.0719996	Osteoarthritis	Osteoarthritis	Osteoarthritis || ||	TRUE	igd	NA	NA	NA	NA	NA	NA	NA	41216534	6.34e-14	0.0127798	31569	13	eqtl-a-ENSG00000120708	TGFBI	TRUE	reported	textfile	2	1	TRUE
rs59575101	G	T	G	T	-0.82806	-0.000889375	0.114111	0.091889	FALSE	FALSE	FALSE	ebi-a-GCST90038686	5	135333171	0.000943979	484598	0.35	Osteoarthritis	Osteoarthritis	Osteoarthritis || ||	TRUE	igd	NA	NA	NA	NA	NA	NA	NA	135333171	1e-200	0.0173734	30077	5	eqtl-a-ENSG00000120708	TGFBI	TRUE	reported	textfile	2	1	TRUE
rs62364444	C	T	C	T	0.291833	0.00195028	0.0258576	0.024784	FALSE	FALSE	FALSE	ebi-a-GCST90038686	5	135358950	0.0018161	484598	0.28	Osteoarthritis	Osteoarthritis	Osteoarthritis || ||	TRUE	igd	NA	NA	NA	NA	NA	NA	NA	135358950	6.26e-15	0.0374202	29942	5	eqtl-a-ENSG00000120708	TGFBI	TRUE	reported	textfile	2	1	TRUE
rs6563831	T	C	T	C	-0.083957	6.63e-05	0.61429	0.643534	FALSE	FALSE	FALSE	ebi-a-GCST90038686	13	40975937	0.000574276	484598	0.9	Osteoarthritis	Osteoarthritis	Osteoarthritis || ||	TRUE	igd	NA	NA	NA	NA	NA	NA	NA	40975937	6.08e-12	0.0122068	31684	13	eqtl-a-ENSG00000120708	TGFBI	TRUE	reported	textfile	2	1	TRUE
rs6782228	C	G	C	G	-0.0980226	-0.00035891	0.273721	0.268133	FALSE	TRUE	FALSE	ebi-a-GCST90038686	3	128323424	0.000617646	484598	0.55	Osteoarthritis	Osteoarthritis	Osteoarthritis || ||	TRUE	igd	NA	NA	NA	NA	NA	NA	NA	128323424	1.88e-13	0.0133232	31569	3	eqtl-a-ENSG00000120708	TGFBI	TRUE	reported	textfile	2	1	TRUE
rs77552972	G	A	G	A	-0.958183	-0.000801304	0.0319175	0.027008	FALSE	FALSE	FALSE	ebi-a-GCST90038686	5	135235368	0.00168272	484598	0.64	Osteoarthritis	Osteoarthritis	Osteoarthritis || ||	TRUE	igd	NA	NA	NA	NA	NA	NA	NA	135235368	1.19e-186	0.0328844	29137	5	eqtl-a-ENSG00000120708	TGFBI	TRUE	reported	textfile	2	1	TRUE
rs77942170	C	T	C	T	0.352296	0.00174423	0.0330742	0.035922	FALSE	FALSE	FALSE	ebi-a-GCST90038686	5	135472443	0.0014839	484598	0.24	Osteoarthritis	Osteoarthritis	Osteoarthritis || ||	TRUE	igd	NA	NA	NA	NA	NA	NA	NA	135472443	2.22e-26	0.0331492	29384	5	eqtl-a-ENSG00000120708	TGFBI	TRUE	reported	textfile	2	1	TRUE
rs10098310	A	G	A	G	0.123635	-0.000347793	0.575007	0.569379	FALSE	FALSE	FALSE	ebi-a-GCST90038686	8	130613614	0.000555674	484598	0.53	Osteoarthritis	Osteoarthritis	Osteoarthritis || ||	TRUE	igd	NA	NA	NA	NA	NA	NA	NA	130613614	6.51e-25	0.0119947	31529	8	eqtl-a-ENSG00000106537	TSPAN13	TRUE	reported	textfile	2	1	TRUE
rs11065987	G	A	G	A	-0.0753265	0.000349724	0.380678	0.400586	FALSE	FALSE	FALSE	ebi-a-GCST90038686	12	112072424	0.000563161	484598	0.53	Osteoarthritis	Osteoarthritis	Osteoarthritis || ||	TRUE	igd	NA	NA	NA	NA	NA	NA	NA	112072424	7.57e-10	0.0122412	31145	12	eqtl-a-ENSG00000106537	TSPAN13	TRUE	reported	textfile	2	1	TRUE
rs117889128	A	G	A	G	-0.250565	0.00169989	0.0199615	0.019532	FALSE	FALSE	FALSE	ebi-a-GCST90038686	7	16792062	0.00197027	484598	0.38	Osteoarthritis	Osteoarthritis	Osteoarthritis || ||	TRUE	igd	NA	NA	NA	NA	NA	NA	NA	16792062	3.73e-09	0.0425003	22719	7	eqtl-a-ENSG00000106537	TSPAN13	TRUE	reported	textfile	2	1	TRUE
rs13330176	A	T	A	T	0.0820535	0.000226641	0.21644	0.238168	FALSE	TRUE	FALSE	ebi-a-GCST90038686	16	86019087	0.000646017	484598	0.73	Osteoarthritis	Osteoarthritis	Osteoarthritis || ||	TRUE	igd	NA	NA	NA	NA	NA	NA	NA	86019087	1.32e-08	0.0144359	31200	16	eqtl-a-ENSG00000106537	TSPAN13	TRUE	reported	textfile	2	1	TRUE
rs17056278	G	C	G	C	-0.173257	-0.00119584	0.0633351	0.074602	FALSE	TRUE	FALSE	ebi-a-GCST90038686	5	158252438	0.00103908	484598	0.25	Osteoarthritis	Osteoarthritis	Osteoarthritis || ||	TRUE	igd	NA	NA	NA	NA	NA	NA	NA	158252438	1.22e-12	0.0243925	31529	5	eqtl-a-ENSG00000106537	TSPAN13	TRUE	reported	textfile	2	1	TRUE
rs3763317	T	C	T	C	-0.0670046	-0.000685207	0.465049	0.454205	FALSE	FALSE	FALSE	ebi-a-GCST90038686	6	32376788	0.000547733	484598	0.21	Osteoarthritis	Osteoarthritis	Osteoarthritis || ||	TRUE	igd	NA	NA	NA	NA	NA	NA	NA	32376788	1.89e-08	0.0119194	29787	6	eqtl-a-ENSG00000106537	TSPAN13	TRUE	reported	textfile	2	1	TRUE
rs6461269	C	T	C	T	-0.115355	-0.00088747	0.49647	0.523723	FALSE	FALSE	FALSE	ebi-a-GCST90038686	7	16752046	0.000550436	484598	0.11	Osteoarthritis	Osteoarthritis	Osteoarthritis || ||	TRUE	igd	NA	NA	NA	NA	NA	NA	NA	16752046	2.41e-22	0.0118641	31524	7	eqtl-a-ENSG00000106537	TSPAN13	TRUE	reported	textfile	2	1	TRUE
rs7090445	T	C	T	C	-0.078258	-0.00103377	0.682795	0.658939	FALSE	FALSE	FALSE	ebi-a-GCST90038686	10	63721176	0.000577059	484598	0.0739997	Osteoarthritis	Osteoarthritis	Osteoarthritis || ||	TRUE	igd	NA	NA	NA	NA	NA	NA	NA	63721176	8.94e-10	0.0127718	31644	10	eqtl-a-ENSG00000106537	TSPAN13	TRUE	reported	textfile	2	1	TRUE
rs7570971	A	C	A	C	-0.0719606	-6.49e-05	0.441154	0.310504	FALSE	FALSE	FALSE	ebi-a-GCST90038686	2	135837906	0.000630041	484598	0.91	Osteoarthritis	Osteoarthritis	Osteoarthritis || ||	TRUE	igd	NA	NA	NA	NA	NA	NA	NA	135837906	1.84e-09	0.0119715	25151	2	eqtl-a-ENSG00000106537	TSPAN13	TRUE	reported	textfile	2	1	TRUE
rs9399137	C	T	C	T	-0.113726	-0.000735689	0.264393	0.251072	FALSE	FALSE	FALSE	ebi-a-GCST90038686	6	135419018	0.000633212	484598	0.24	Osteoarthritis	Osteoarthritis	Osteoarthritis || ||	TRUE	igd	NA	NA	NA	NA	NA	NA	NA	135419018	2.96e-17	0.0134618	31529	6	eqtl-a-ENSG00000106537	TSPAN13	TRUE	reported	textfile	2	1	TRUE
rs10098310	A	G	A	G	-0.0656665	-0.000347793	0.575007	0.569379	FALSE	FALSE	FALSE	ebi-a-GCST90038686	8	130613614	0.000555674	484598	0.53	Osteoarthritis	Osteoarthritis	Osteoarthritis || ||	TRUE	igd	NA	NA	NA	NA	NA	NA	NA	130613614	4.77e-08	0.012027	28489	8	eqtl-a-ENSG00000162433	AK4	TRUE	reported	textfile	2	1	TRUE
rs2153982	G	A	G	A	-0.18047	-0.000527647	0.171446	0.210864	FALSE	FALSE	FALSE	ebi-a-GCST90038686	1	65605482	0.000693744	484598	0.450001	Osteoarthritis	Osteoarthritis	Osteoarthritis || ||	TRUE	igd	NA	NA	NA	NA	NA	NA	NA	65605482	1.63e-30	0.0157182	26997	1	eqtl-a-ENSG00000162433	AK4	TRUE	reported	textfile	2	1	TRUE
rs6656092	T	C	T	C	-0.278345	0.000430152	0.329261	0.331441	FALSE	FALSE	FALSE	ebi-a-GCST90038686	1	65624231	0.000589105	484598	0.47	Osteoarthritis	Osteoarthritis	Osteoarthritis || ||	TRUE	igd	NA	NA	NA	NA	NA	NA	NA	65624231	8.83e-111	0.0124462	23030	1	eqtl-a-ENSG00000162433	AK4	TRUE	reported	textfile	2	1	TRUE
rs10098310	A	G	A	G	-0.074425	-0.000347793	0.575007	0.569379	FALSE	FALSE	FALSE	ebi-a-GCST90038686	8	130613614	0.000555674	484598	0.53	Osteoarthritis	Osteoarthritis	Osteoarthritis || ||	TRUE	igd	NA	NA	NA	NA	NA	NA	NA	130613614	6.02e-10	0.0120234	22059	8	eqtl-a-ENSG00000226137	BAIAP2-DT	TRUE	reported	textfile	2	1	TRUE
rs117814967	G	C	G	C	-0.266472	-0.000279828	0.0507278	0.056469	FALSE	TRUE	FALSE	ebi-a-GCST90038686	17	79008211	0.0011886	484598	0.8	Osteoarthritis	Osteoarthritis	Osteoarthritis || ||	TRUE	igd	NA	NA	NA	NA	NA	NA	NA	79008211	6.29e-23	0.0270294	13908	17	eqtl-a-ENSG00000226137	BAIAP2-DT	TRUE	reported	textfile	2	1	TRUE
rs1375493	A	G	A	G	0.0716215	0.00101292	0.565077	0.556776	FALSE	FALSE	FALSE	ebi-a-GCST90038686	2	182323766	0.000551164	484598	0.0680002	Osteoarthritis	Osteoarthritis	Osteoarthritis || ||	TRUE	igd	NA	NA	NA	NA	NA	NA	NA	182323766	2.33e-09	0.0119905	22059	2	eqtl-a-ENSG00000226137	BAIAP2-DT	TRUE	reported	textfile	2	1	TRUE
rs35013014	T	C	T	C	0.389153	0.000426014	0.0803769	0.090527	FALSE	FALSE	FALSE	ebi-a-GCST90038686	17	78981377	0.000952789	484598	0.649999	Osteoarthritis	Osteoarthritis	Osteoarthritis || ||	TRUE	igd	NA	NA	NA	NA	NA	NA	NA	78981377	2.86e-72	0.021645	14986	17	eqtl-a-ENSG00000226137	BAIAP2-DT	TRUE	reported	textfile	2	1	TRUE
rs62075433	A	G	A	G	0.448488	-0.00053462	0.233217	0.23613	FALSE	FALSE	FALSE	ebi-a-GCST90038686	17	78999215	0.000663983	484598	0.42	Osteoarthritis	Osteoarthritis	Osteoarthritis || ||	TRUE	igd	NA	NA	NA	NA	NA	NA	NA	78999215	1e-200	0.0135587	14152	17	eqtl-a-ENSG00000226137	BAIAP2-DT	TRUE	reported	textfile	2	1	TRUE
rs10098685	A	G	A	G	-0.237306	0.000931033	0.0368844	0.040888	FALSE	FALSE	FALSE	ebi-a-GCST90038686	8	145030443	0.00138636	484598	0.5	Osteoarthritis	Osteoarthritis	Osteoarthritis || ||	TRUE	igd	NA	NA	NA	NA	NA	NA	NA	145030443	5.07e-14	0.0315147	10840	8	eqtl-a-ENSG00000071894	CPSF1	TRUE	reported	textfile	2	1	TRUE
rs1010427	A	G	A	G	0.231659	-0.000546214	0.53234	0.557027	FALSE	FALSE	FALSE	ebi-a-GCST90038686	8	145660833	0.000552732	484598	0.32	Osteoarthritis	Osteoarthritis	Osteoarthritis || ||	TRUE	igd	NA	NA	NA	NA	NA	NA	NA	145660833	2.87e-86	0.011768	13925	8	eqtl-a-ENSG00000071894	CPSF1	TRUE	reported	textfile	2	1	TRUE
rs117136674	C	T	C	T	-0.295687	0.000618856	0.0212063	0.023276	FALSE	FALSE	FALSE	ebi-a-GCST90038686	8	145836523	0.00180672	484598	0.73	Osteoarthritis	Osteoarthritis	Osteoarthritis || ||	TRUE	igd	NA	NA	NA	NA	NA	NA	NA	145836523	7.47e-13	0.0412361	10845	8	eqtl-a-ENSG00000071894	CPSF1	TRUE	reported	textfile	2	1	TRUE
rs150600530	T	C	T	C	-0.294228	0.00146174	0.0185842	0.018325	FALSE	FALSE	FALSE	ebi-a-GCST90038686	8	145917008	0.00211839	484598	0.49	Osteoarthritis	Osteoarthritis	Osteoarthritis || ||	TRUE	igd	NA	NA	NA	NA	NA	NA	NA	145917008	2.28e-11	0.0440006	9549	8	eqtl-a-ENSG00000071894	CPSF1	TRUE	reported	textfile	2	1	TRUE
rs35535975	A	G	A	G	-0.449418	0.000289492	0.499977	0.466962	FALSE	FALSE	FALSE	ebi-a-GCST90038686	8	145571993	0.000555446	484598	0.6	Osteoarthritis	Osteoarthritis	Osteoarthritis || ||	TRUE	igd	NA	NA	NA	NA	NA	NA	NA	145571993	1e-200	0.0112864	13925	8	eqtl-a-ENSG00000071894	CPSF1	TRUE	reported	textfile	2	1	TRUE
rs10100022	T	C	T	C	0.43363	0.0011132	0.0601759	0.06303	FALSE	FALSE	FALSE	ebi-a-GCST90038686	8	10052465	0.00114815	484598	0.32	Osteoarthritis	Osteoarthritis	Osteoarthritis || ||	TRUE	igd	NA	NA	NA	NA	NA	NA	NA	10052465	1.13e-68	0.0247595	31350	8	eqtl-a-ENSG00000175806	MSRA	TRUE	reported	textfile	2	1	TRUE
rs117523320	C	T	C	T	0.131375	0.000612463	0.0672165	0.049758	FALSE	FALSE	FALSE	ebi-a-GCST90038686	8	10846292	0.00125484	484598	0.62	Osteoarthritis	Osteoarthritis	Osteoarthritis || ||	TRUE	igd	NA	NA	NA	NA	NA	NA	NA	10846292	3.15e-08	0.0237436	30688	8	eqtl-a-ENSG00000175806	MSRA	TRUE	reported	textfile	2	1	TRUE
rs11986242	T	A	T	A	-0.16339	0.00280119	0.256421	0.015622	FALSE	TRUE	FALSE	ebi-a-GCST90038686	8	10302429	0.00240198	484598	0.24	Osteoarthritis	Osteoarthritis	Osteoarthritis || ||	TRUE	igd	NA	NA	NA	NA	NA	NA	NA	10302429	1.96e-33	0.0135607	25107	8	eqtl-a-ENSG00000175806	MSRA	TRUE	reported	textfile	2	1	TRUE
rs12264390	C	T	C	T	-0.090443	0.00080594	0.21134	0.232207	FALSE	FALSE	FALSE	ebi-a-GCST90038686	10	959111	0.000649301	484598	0.22	Osteoarthritis	Osteoarthritis	Osteoarthritis || ||	TRUE	igd	NA	NA	NA	NA	NA	NA	NA	959111	5.21e-10	0.0145585	31355	10	eqtl-a-ENSG00000175806	MSRA	TRUE	reported	textfile	2	1	TRUE
rs143141546	A	G	A	G	0.168068	0.00103402	0.0849111	0.077406	FALSE	FALSE	FALSE	ebi-a-GCST90038686	8	10902380	0.00104499	484598	0.32	Osteoarthritis	Osteoarthritis	Osteoarthritis || ||	TRUE	igd	NA	NA	NA	NA	NA	NA	NA	10902380	3.06e-15	0.0213047	30688	8	eqtl-a-ENSG00000175806	MSRA	TRUE	reported	textfile	2	1	TRUE
rs149007767	T	C	T	C	-0.130218	0.000691325	0.149708	0.169323	FALSE	FALSE	FALSE	ebi-a-GCST90038686	7	50370254	0.000761493	484598	0.37	Osteoarthritis	Osteoarthritis	Osteoarthritis || ||	TRUE	igd	NA	NA	NA	NA	NA	NA	NA	50370254	5.16e-15	0.0166456	29863	7	eqtl-a-ENSG00000175806	MSRA	TRUE	reported	textfile	2	1	TRUE
rs149110519	T	C	T	C	0.214782	0.00175944	0.0526158	0.034126	FALSE	FALSE	FALSE	ebi-a-GCST90038686	6	144385777	0.00151281	484598	0.24	Osteoarthritis	Osteoarthritis	Osteoarthritis || ||	TRUE	igd	NA	NA	NA	NA	NA	NA	NA	144385777	6.73e-16	0.0265964	25521	6	eqtl-a-ENSG00000175806	MSRA	TRUE	reported	textfile	2	1	TRUE
rs360017	G	A	G	A	-0.0876097	-0.000484607	0.793972	0.781941	FALSE	FALSE	FALSE	ebi-a-GCST90038686	5	173207353	0.000664626	484598	0.47	Osteoarthritis	Osteoarthritis	Osteoarthritis || ||	TRUE	igd	NA	NA	NA	NA	NA	NA	NA	173207353	2.51e-09	0.0146971	31355	5	eqtl-a-ENSG00000175806	MSRA	TRUE	reported	textfile	2	1	TRUE
rs10101332	C	G	C	G	0.0966799	-0.000606759	0.285636	0.27797	FALSE	TRUE	FALSE	ebi-a-GCST90038686	8	56448155	0.000613876	484598	0.33	Osteoarthritis	Osteoarthritis	Osteoarthritis || ||	TRUE	igd	NA	NA	NA	NA	NA	NA	NA	56448155	1.96e-13	0.0131507	31351	8	eqtl-a-ENSG00000137574	TGS1	TRUE	reported	textfile	2	1	TRUE
rs56224379	T	G	T	G	0.0847922	-9.81e-05	0.208767	0.202388	FALSE	FALSE	FALSE	ebi-a-GCST90038686	8	57097374	0.000679965	484598	0.87	Osteoarthritis	Osteoarthritis	Osteoarthritis || ||	TRUE	igd	NA	NA	NA	NA	NA	NA	NA	57097374	6.75e-09	0.0146267	31017	8	eqtl-a-ENSG00000137574	TGS1	TRUE	reported	textfile	2	1	TRUE
rs7836019	C	T	C	T	0.748184	-0.00060451	0.87835	0.891812	FALSE	FALSE	FALSE	ebi-a-GCST90038686	8	56656195	0.000879919	484598	0.49	Osteoarthritis	Osteoarthritis	Osteoarthritis || ||	TRUE	igd	NA	NA	NA	NA	NA	NA	NA	56656195	1e-200	0.0170839	31355	8	eqtl-a-ENSG00000137574	TGS1	TRUE	reported	textfile	2	1	TRUE
rs10101645	G	T	G	T	0.128644	0.000100728	0.204088	0.222312	FALSE	FALSE	FALSE	ebi-a-GCST90038686	8	118216395	0.000655776	484598	0.89	Osteoarthritis	Osteoarthritis	Osteoarthritis || ||	TRUE	igd	NA	NA	NA	NA	NA	NA	NA	118216395	2.44e-18	0.0147276	26277	8	eqtl-a-ENSG00000164754	RAD21	TRUE	reported	textfile	2	1	TRUE
rs6981342	G	A	G	A	0.474216	-0.000189014	0.509809	0.491734	FALSE	FALSE	FALSE	ebi-a-GCST90038686	8	117823217	0.000554964	484598	0.73	Osteoarthritis	Osteoarthritis	Osteoarthritis || ||	TRUE	igd	NA	NA	NA	NA	NA	NA	NA	117823217	1e-200	0.0112168	31470	8	eqtl-a-ENSG00000164754	RAD21	TRUE	reported	textfile	2	1	TRUE
rs7009563	A	G	A	G	-0.131591	0.000776363	0.715388	0.738713	FALSE	FALSE	FALSE	ebi-a-GCST90038686	8	117645039	0.000641318	484598	0.23	Osteoarthritis	Osteoarthritis	Osteoarthritis || ||	TRUE	igd	NA	NA	NA	NA	NA	NA	NA	117645039	1.35e-23	0.0131435	27599	8	eqtl-a-ENSG00000164754	RAD21	TRUE	reported	textfile	2	1	TRUE
rs10102608	C	G	C	G	-0.701166	0.00043722	0.175293	0.180207	FALSE	TRUE	FALSE	ebi-a-GCST90038686	8	133693227	0.000727636	484598	0.55	Osteoarthritis	Osteoarthritis	Osteoarthritis || ||	TRUE	igd	NA	NA	NA	NA	NA	NA	NA	133693227	1e-200	0.0144984	27101	8	eqtl-a-ENSG00000129295	DNAAF11	TRUE	reported	textfile	2	1	TRUE
rs117946075	C	T	C	T	-0.22854	0.00118807	0.0428604	0.058641	FALSE	FALSE	FALSE	ebi-a-GCST90038686	8	133998312	0.00116454	484598	0.31	Osteoarthritis	Osteoarthritis	Osteoarthritis || ||	TRUE	igd	NA	NA	NA	NA	NA	NA	NA	133998312	6.48e-15	0.0293222	27065	8	eqtl-a-ENSG00000129295	DNAAF11	TRUE	reported	textfile	2	1	TRUE
rs138363920	C	T	C	T	0.163876	-0.002454	0.0416487	0.046991	FALSE	FALSE	FALSE	ebi-a-GCST90038686	8	133554341	0.00130517	484598	0.0619998	Osteoarthritis	Osteoarthritis	Osteoarthritis || ||	TRUE	igd	NA	NA	NA	NA	NA	NA	NA	133554341	3.66e-08	0.0297588	30538	8	eqtl-a-ENSG00000129295	DNAAF11	TRUE	reported	textfile	2	1	TRUE
rs147256946	G	T	G	T	-0.238586	-0.00433715	0.0208023	0.013833	FALSE	FALSE	FALSE	ebi-a-GCST90038686	8	133304615	0.00245897	484598	0.0769999	Osteoarthritis	Osteoarthritis	Osteoarthritis || ||	TRUE	igd	NA	NA	NA	NA	NA	NA	NA	133304615	1.02e-08	0.0416533	27260	8	eqtl-a-ENSG00000129295	DNAAF11	TRUE	reported	textfile	2	1	TRUE
rs2357507	C	T	C	T	-0.540791	-0.00026202	0.211921	0.223356	FALSE	FALSE	FALSE	ebi-a-GCST90038686	8	133580193	0.000661765	484598	0.7	Osteoarthritis	Osteoarthritis	Osteoarthritis || ||	TRUE	igd	NA	NA	NA	NA	NA	NA	NA	133580193	1e-200	0.0138341	31684	8	eqtl-a-ENSG00000129295	DNAAF11	TRUE	reported	textfile	2	1	TRUE
rs72727406	A	G	A	G	0.467529	-0.00122679	0.111258	0.117719	FALSE	FALSE	FALSE	ebi-a-GCST90038686	8	133906210	0.000845215	484598	0.15	Osteoarthritis	Osteoarthritis	Osteoarthritis || ||	TRUE	igd	NA	NA	NA	NA	NA	NA	NA	133906210	1.05e-140	0.0185138	30817	8	eqtl-a-ENSG00000129295	DNAAF11	TRUE	reported	textfile	2	1	TRUE
rs10103091	T	A	T	A	0.251456	0.000980592	0.131797	0.136025	FALSE	TRUE	FALSE	ebi-a-GCST90038686	8	6793006	0.000803705	484598	0.23	Osteoarthritis	Osteoarthritis	Osteoarthritis || ||	TRUE	igd	NA	NA	NA	NA	NA	NA	NA	6793006	5.48e-47	0.0174669	9185	8	eqtl-a-ENSG00000164821	DEFA4	TRUE	reported	textfile	2	1	TRUE
rs1012068	G	T	G	T	-0.089749	0.000163159	0.276034	0.26971	FALSE	FALSE	FALSE	ebi-a-GCST90038686	22	32265903	0.000616885	484598	0.79	Osteoarthritis	Osteoarthritis	Osteoarthritis || ||	TRUE	igd	NA	NA	NA	NA	NA	NA	NA	32265903	1.46e-11	0.0132924	9188	22	eqtl-a-ENSG00000164821	DEFA4	TRUE	reported	textfile	2	1	TRUE
rs13289095	T	G	T	G	0.223737	0.00132353	0.119513	0.143651	FALSE	FALSE	FALSE	ebi-a-GCST90038686	9	131466489	0.000778713	484598	0.0879995	Osteoarthritis	Osteoarthritis	Osteoarthritis || ||	TRUE	igd	NA	NA	NA	NA	NA	NA	NA	131466489	1.5e-34	0.0182505	6420	9	eqtl-a-ENSG00000164821	DEFA4	TRUE	reported	textfile	2	1	TRUE
rs2145943	G	A	G	A	0.0699347	9.51e-05	0.391484	0.407522	FALSE	FALSE	FALSE	ebi-a-GCST90038686	20	38563245	0.000558105	484598	0.87	Osteoarthritis	Osteoarthritis	Osteoarthritis || ||	TRUE	igd	NA	NA	NA	NA	NA	NA	NA	38563245	9.37e-09	0.0121799	9188	20	eqtl-a-ENSG00000164821	DEFA4	TRUE	reported	textfile	2	1	TRUE
rs36084354	A	G	A	G	-0.145569	-0.0017328	0.074114	0.087957	FALSE	FALSE	FALSE	ebi-a-GCST90038686	19	1079959	0.000962848	484598	0.0729995	Osteoarthritis	Osteoarthritis	Osteoarthritis || ||	TRUE	igd	NA	NA	NA	NA	NA	NA	NA	1079959	1.4e-10	0.0226873	6421	19	eqtl-a-ENSG00000164821	DEFA4	TRUE	reported	textfile	2	1	TRUE
rs3735485	G	A	G	A	-0.0948451	-0.00100725	0.837214	0.847883	FALSE	FALSE	FALSE	ebi-a-GCST90038686	7	45009341	0.000760105	484598	0.19	Osteoarthritis	Osteoarthritis	Osteoarthritis || ||	TRUE	igd	NA	NA	NA	NA	NA	NA	NA	45009341	3.86e-09	0.0161022	9188	7	eqtl-a-ENSG00000164821	DEFA4	TRUE	reported	textfile	2	1	TRUE
rs7846314	T	A	T	A	-0.110418	0.000461259	0.178349	0.191446	FALSE	TRUE	FALSE	ebi-a-GCST90038686	8	61650831	0.00069647	484598	0.5	Osteoarthritis	Osteoarthritis	Osteoarthritis || ||	TRUE	igd	NA	NA	NA	NA	NA	NA	NA	61650831	1.12e-12	0.0155199	9188	8	eqtl-a-ENSG00000164821	DEFA4	TRUE	reported	textfile	2	1	TRUE
rs1010321	C	A	C	A	-0.440953	0.00115515	0.359127	0.365924	FALSE	FALSE	FALSE	ebi-a-GCST90038686	20	37360944	0.000569337	484598	0.0420001	Osteoarthritis	Osteoarthritis	Osteoarthritis || ||	TRUE	igd	NA	NA	NA	NA	NA	NA	NA	37360944	1e-200	0.0118379	30935	20	eqtl-a-ENSG00000101442	ACTR5	TRUE	reported	textfile	2	1	TRUE
rs117796462	A	C	A	C	-0.234876	-0.000708413	0.0348039	0.024872	FALSE	FALSE	FALSE	ebi-a-GCST90038686	20	37746441	0.00176158	484598	0.69	Osteoarthritis	Osteoarthritis	Osteoarthritis || ||	TRUE	igd	NA	NA	NA	NA	NA	NA	NA	37746441	4.28e-13	0.0324128	28217	20	eqtl-a-ENSG00000101442	ACTR5	TRUE	reported	textfile	2	1	TRUE
rs16987681	T	C	T	C	-0.308741	-0.00123835	0.0275368	0.024381	FALSE	FALSE	FALSE	ebi-a-GCST90038686	20	37560386	0.00178262	484598	0.48	Osteoarthritis	Osteoarthritis	Osteoarthritis || ||	TRUE	igd	NA	NA	NA	NA	NA	NA	NA	37560386	1.73e-17	0.0362777	26864	20	eqtl-a-ENSG00000101442	ACTR5	TRUE	reported	textfile	2	1	TRUE
rs187115451	A	T	A	T	-0.220371	-0.00235744	0.0657213	0.048478	FALSE	TRUE	FALSE	ebi-a-GCST90038686	20	37406819	0.00139795	484598	0.0909997	Osteoarthritis	Osteoarthritis	Osteoarthritis || ||	TRUE	igd	NA	NA	NA	NA	NA	NA	NA	37406819	3.5e-20	0.0239472	24989	20	eqtl-a-ENSG00000101442	ACTR5	TRUE	reported	textfile	2	1	TRUE
rs10103274	G	A	G	A	0.353295	0.00105922	0.0880799	0.095258	FALSE	FALSE	FALSE	ebi-a-GCST90038686	8	126031754	0.000930786	484598	0.25	Osteoarthritis	Osteoarthritis	Osteoarthritis || ||	TRUE	igd	NA	NA	NA	NA	NA	NA	NA	126031754	9.03e-65	0.0207888	31354	8	eqtl-a-ENSG00000104549	SQLE	TRUE	reported	textfile	2	1	TRUE
rs174578	A	T	A	T	0.10138	-0.000728726	0.337876	0.350851	FALSE	TRUE	FALSE	ebi-a-GCST90038686	11	61605499	0.000573145	484598	0.2	Osteoarthritis	Osteoarthritis	Osteoarthritis || ||	TRUE	igd	NA	NA	NA	NA	NA	NA	NA	61605499	6.74e-16	0.0125544	31354	11	eqtl-a-ENSG00000104549	SQLE	TRUE	reported	textfile	2	1	TRUE
rs3732378	A	G	A	G	-0.126861	-0.000336289	0.165434	0.168224	FALSE	FALSE	FALSE	ebi-a-GCST90038686	3	39307162	0.00072953	484598	0.649999	Osteoarthritis	Osteoarthritis	Osteoarthritis || ||	TRUE	igd	NA	NA	NA	NA	NA	NA	NA	39307162	2.06e-15	0.0159821	31086	3	eqtl-a-ENSG00000104549	SQLE	TRUE	reported	textfile	2	1	TRUE
rs653178	T	C	T	C	0.0740084	-0.000144374	0.539991	0.534844	FALSE	FALSE	FALSE	ebi-a-GCST90038686	12	112007756	0.000554927	484598	0.79	Osteoarthritis	Osteoarthritis	Osteoarthritis || ||	TRUE	igd	NA	NA	NA	NA	NA	NA	NA	112007756	5.44e-10	0.0119255	28204	12	eqtl-a-ENSG00000104549	SQLE	TRUE	reported	textfile	2	1	TRUE
rs10104957	T	C	T	C	0.498812	0.00148086	0.854579	0.844174	FALSE	FALSE	FALSE	ebi-a-GCST90038686	8	131041436	0.000754166	484598	0.0490004	Osteoarthritis	Osteoarthritis	Osteoarthritis || ||	TRUE	igd	NA	NA	NA	NA	NA	NA	NA	131041436	1e-200	0.0163528	31470	8	eqtl-a-ENSG00000153317	ASAP1	TRUE	reported	textfile	2	1	TRUE
rs149007767	T	C	T	C	0.146584	0.000691325	0.149708	0.169323	FALSE	FALSE	FALSE	ebi-a-GCST90038686	7	50370254	0.000761493	484598	0.37	Osteoarthritis	Osteoarthritis	Osteoarthritis || ||	TRUE	igd	NA	NA	NA	NA	NA	NA	NA	50370254	1.24e-18	0.0166359	29863	7	eqtl-a-ENSG00000153317	ASAP1	TRUE	reported	textfile	2	1	TRUE
rs6986306	C	G	C	G	-0.347407	-0.00102813	0.859747	0.864147	FALSE	TRUE	FALSE	ebi-a-GCST90038686	8	131485524	0.000798824	484598	0.2	Osteoarthritis	Osteoarthritis	Osteoarthritis || ||	TRUE	igd	NA	NA	NA	NA	NA	NA	NA	131485524	5.03e-94	0.0168884	31463	8	eqtl-a-ENSG00000153317	ASAP1	TRUE	reported	textfile	2	1	TRUE
rs10106272	C	T	C	T	0.462693	-0.000633678	0.308354	0.299299	FALSE	FALSE	FALSE	ebi-a-GCST90038686	8	59418851	0.000597506	484598	0.29	Osteoarthritis	Osteoarthritis	Osteoarthritis || ||	TRUE	igd	NA	NA	NA	NA	NA	NA	NA	59418851	1e-200	0.0122853	31684	8	eqtl-a-ENSG00000035681	NSMAF	TRUE	reported	textfile	2	1	TRUE
rs74884939	C	T	C	T	0.33068	0.000388459	0.0222553	0.021553	FALSE	FALSE	FALSE	ebi-a-GCST90038686	8	59344064	0.0018872	484598	0.84	Osteoarthritis	Osteoarthritis	Osteoarthritis || ||	TRUE	igd	NA	NA	NA	NA	NA	NA	NA	59344064	2.11e-16	0.0402513	28620	8	eqtl-a-ENSG00000035681	NSMAF	TRUE	reported	textfile	2	1	TRUE
rs10106735	G	A	G	A	-0.259176	-0.000825282	0.0209134	0.024693	FALSE	FALSE	FALSE	ebi-a-GCST90038686	8	87384776	0.001896	484598	0.66	Osteoarthritis	Osteoarthritis	Osteoarthritis || ||	TRUE	igd	NA	NA	NA	NA	NA	NA	NA	87384776	4.38e-10	0.0415359	13603	8	eqtl-a-ENSG00000123124	WWP1	TRUE	reported	textfile	2	1	TRUE
rs77852703	G	A	G	A	-0.278751	0.000952136	0.0342415	0.046229	FALSE	FALSE	FALSE	ebi-a-GCST90038686	8	87427913	0.00129856	484598	0.450001	Osteoarthritis	Osteoarthritis	Osteoarthritis || ||	TRUE	igd	NA	NA	NA	NA	NA	NA	NA	87427913	1.35e-17	0.0326449	10333	8	eqtl-a-ENSG00000123124	WWP1	TRUE	reported	textfile	2	1	TRUE
rs79771826	T	C	T	C	-1.08685	-0.00525895	0.0174778	0.019519	FALSE	FALSE	FALSE	ebi-a-GCST90038686	8	87356577	0.00196902	484598	0.00769999	Osteoarthritis	Osteoarthritis	Osteoarthritis || ||	TRUE	igd	NA	NA	NA	NA	NA	NA	NA	87356577	8.09e-132	0.0444874	10845	8	eqtl-a-ENSG00000123124	WWP1	TRUE	reported	textfile	2	1	TRUE
rs10106796	C	T	C	T	0.224077	-0.000143216	0.19608	0.190509	FALSE	FALSE	FALSE	ebi-a-GCST90038686	8	19735624	0.000703905	484598	0.84	Osteoarthritis	Osteoarthritis	Osteoarthritis || ||	TRUE	igd	NA	NA	NA	NA	NA	NA	NA	19735624	2.65e-51	0.0148716	31684	8	eqtl-a-ENSG00000175445	LPL	TRUE	reported	textfile	2	1	TRUE
rs11994665	A	G	A	G	-0.211114	0.000384623	0.347435	0.354939	FALSE	FALSE	FALSE	ebi-a-GCST90038686	8	19938780	0.000576758	484598	0.5	Osteoarthritis	Osteoarthritis	Osteoarthritis || ||	TRUE	igd	NA	NA	NA	NA	NA	NA	NA	19938780	2.79e-65	0.0123726	31562	8	eqtl-a-ENSG00000175445	LPL	TRUE	reported	textfile	2	1	TRUE
rs28451455	A	G	A	G	-0.111229	-0.000525184	0.151706	0.152866	FALSE	FALSE	FALSE	ebi-a-GCST90038686	8	19415222	0.000762618	484598	0.49	Osteoarthritis	Osteoarthritis	Osteoarthritis || ||	TRUE	igd	NA	NA	NA	NA	NA	NA	NA	19415222	1.88e-11	0.0165645	31567	8	eqtl-a-ENSG00000175445	LPL	TRUE	reported	textfile	2	1	TRUE
rs3779787	T	G	T	G	0.513711	-1.71e-05	0.151579	0.149329	FALSE	FALSE	FALSE	ebi-a-GCST90038686	8	19797916	0.000769692	484598	1	Osteoarthritis	Osteoarthritis	Osteoarthritis || ||	TRUE	igd	NA	NA	NA	NA	NA	NA	NA	19797916	1e-200	0.0160234	31477	8	eqtl-a-ENSG00000175445	LPL	TRUE	reported	textfile	2	1	TRUE
rs4922073	T	C	T	C	0.070579	-0.000354091	0.555865	0.55685	FALSE	FALSE	FALSE	ebi-a-GCST90038686	8	19506410	0.000569944	484598	0.53	Osteoarthritis	Osteoarthritis	Osteoarthritis || ||	TRUE	igd	NA	NA	NA	NA	NA	NA	NA	19506410	3.64e-09	0.0119638	31684	8	eqtl-a-ENSG00000175445	LPL	TRUE	reported	textfile	2	1	TRUE
rs913672	G	T	G	T	0.0792798	-0.000141643	0.340707	0.341684	FALSE	FALSE	FALSE	ebi-a-GCST90038686	20	48906967	0.000575912	484598	0.81	Osteoarthritis	Osteoarthritis	Osteoarthritis || ||	TRUE	igd	NA	NA	NA	NA	NA	NA	NA	48906967	2.58e-10	0.0125401	31569	20	eqtl-a-ENSG00000175445	LPL	TRUE	reported	textfile	2	1	TRUE
rs10107076	T	A	T	A	0.399677	0.000554887	0.260163	0.259763	FALSE	TRUE	FALSE	ebi-a-GCST90038686	8	72802656	0.00062396	484598	0.37	Osteoarthritis	Osteoarthritis	Osteoarthritis || ||	TRUE	igd	NA	NA	NA	NA	NA	NA	NA	72802656	1e-200	0.0131423	31568	8	eqtl-a-ENSG00000178860	MSC	TRUE	reported	textfile	2	1	TRUE
rs13300483	T	C	T	C	0.0887703	0.000259223	0.247811	0.241373	FALSE	FALSE	FALSE	ebi-a-GCST90038686	9	117643362	0.00064411	484598	0.68	Osteoarthritis	Osteoarthritis	Osteoarthritis || ||	TRUE	igd	NA	NA	NA	NA	NA	NA	NA	117643362	1.13e-10	0.0137652	31684	9	eqtl-a-ENSG00000178860	MSC	TRUE	reported	textfile	2	1	TRUE
rs3919904	T	C	T	C	-0.653338	-0.00177544	0.139707	0.141376	FALSE	FALSE	FALSE	ebi-a-GCST90038686	8	72752882	0.000781663	484598	0.0230001	Osteoarthritis	Osteoarthritis	Osteoarthritis || ||	TRUE	igd	NA	NA	NA	NA	NA	NA	NA	72752882	1e-200	0.0162631	31355	8	eqtl-a-ENSG00000178860	MSC	TRUE	reported	textfile	2	1	TRUE
rs59742978	T	C	T	C	0.141821	-0.000350157	0.0651493	0.060415	FALSE	FALSE	FALSE	ebi-a-GCST90038686	8	72738395	0.00116756	484598	0.760001	Osteoarthritis	Osteoarthritis	Osteoarthritis || ||	TRUE	igd	NA	NA	NA	NA	NA	NA	NA	72738395	3.92e-09	0.0240872	31238	8	eqtl-a-ENSG00000178860	MSC	TRUE	reported	textfile	2	1	TRUE
rs7843771	A	G	A	G	0.0865656	-0.00089093	0.276928	0.259616	FALSE	FALSE	FALSE	ebi-a-GCST90038686	8	73226320	0.000622699	484598	0.15	Osteoarthritis	Osteoarthritis	Osteoarthritis || ||	TRUE	igd	NA	NA	NA	NA	NA	NA	NA	73226320	7.12e-11	0.0132806	31033	8	eqtl-a-ENSG00000178860	MSC	TRUE	reported	textfile	2	1	TRUE
rs10107707	T	C	T	C	0.999109	0.000147503	0.0314741	0.035311	FALSE	FALSE	FALSE	ebi-a-GCST90038686	8	98038083	0.00154944	484598	0.92	Osteoarthritis	Osteoarthritis	Osteoarthritis || ||	TRUE	igd	NA	NA	NA	NA	NA	NA	NA	98038083	1e-200	0.0330353	24983	8	eqtl-a-ENSG00000104324	CPQ	TRUE	reported	textfile	2	1	TRUE
rs2704248	G	C	G	C	0.677955	0.00171939	0.927003	0.947448	FALSE	TRUE	FALSE	ebi-a-GCST90038686	8	97657415	0.00124751	484598	0.17	Osteoarthritis	Osteoarthritis	Osteoarthritis || ||	TRUE	igd	NA	NA	NA	NA	NA	NA	NA	97657415	1e-200	0.0221567	22172	8	eqtl-a-ENSG00000104324	CPQ	TRUE	reported	textfile	2	1	TRUE
rs4734357	C	T	C	T	0.231563	-0.000197386	0.819215	0.841531	FALSE	FALSE	FALSE	ebi-a-GCST90038686	8	98196280	0.000755747	484598	0.8	Osteoarthritis	Osteoarthritis	Osteoarthritis || ||	TRUE	igd	NA	NA	NA	NA	NA	NA	NA	98196280	1.79e-51	0.0153422	25650	8	eqtl-a-ENSG00000104324	CPQ	TRUE	reported	textfile	2	1	TRUE
rs4735436	T	G	T	G	0.17419	-0.00164421	0.917139	0.92432	FALSE	FALSE	FALSE	ebi-a-GCST90038686	8	97796256	0.00103778	484598	0.12	Osteoarthritis	Osteoarthritis	Osteoarthritis || ||	TRUE	igd	NA	NA	NA	NA	NA	NA	NA	97796256	6.12e-16	0.0215401	25356	8	eqtl-a-ENSG00000104324	CPQ	TRUE	reported	textfile	2	1	TRUE
rs10108201	A	G	A	G	0.115382	-0.0011519	0.439118	0.417953	FALSE	FALSE	FALSE	ebi-a-GCST90038686	8	121920361	0.000557855	484598	0.04	Osteoarthritis	Osteoarthritis	Osteoarthritis || ||	TRUE	igd	NA	NA	NA	NA	NA	NA	NA	121920361	4.79e-22	0.0119533	31684	8	eqtl-a-ENSG00000172164	SNTB1	TRUE	reported	textfile	2	1	TRUE
rs16893763	G	A	G	A	-0.249522	-0.0035639	0.0344742	0.040914	FALSE	FALSE	FALSE	ebi-a-GCST90038686	8	121268090	0.00140227	484598	0.0109999	Osteoarthritis	Osteoarthritis	Osteoarthritis || ||	TRUE	igd	NA	NA	NA	NA	NA	NA	NA	121268090	1.79e-14	0.0325547	27135	8	eqtl-a-ENSG00000172164	SNTB1	TRUE	reported	textfile	2	1	TRUE
rs56330463	C	T	C	T	0.073909	-0.000566318	0.582097	0.558098	FALSE	FALSE	FALSE	ebi-a-GCST90038686	5	148200011	0.000555506	484598	0.31	Osteoarthritis	Osteoarthritis	Osteoarthritis || ||	TRUE	igd	NA	NA	NA	NA	NA	NA	NA	148200011	8.62e-10	0.0120512	31569	5	eqtl-a-ENSG00000172164	SNTB1	TRUE	reported	textfile	2	1	TRUE
rs7001937	G	A	G	A	-0.0706243	8.58e-05	0.401462	0.423251	FALSE	FALSE	FALSE	ebi-a-GCST90038686	8	121336940	0.000555451	484598	0.87	Osteoarthritis	Osteoarthritis	Osteoarthritis || ||	TRUE	igd	NA	NA	NA	NA	NA	NA	NA	121336940	5.75e-09	0.0121271	31684	8	eqtl-a-ENSG00000172164	SNTB1	TRUE	reported	textfile	2	1	TRUE
rs76662006	T	C	T	C	0.336285	0.000145652	0.0731298	0.070446	FALSE	FALSE	FALSE	ebi-a-GCST90038686	8	121801994	0.001073	484598	0.88	Osteoarthritis	Osteoarthritis	Osteoarthritis || ||	TRUE	igd	NA	NA	NA	NA	NA	NA	NA	121801994	1.02e-49	0.0226847	31569	8	eqtl-a-ENSG00000172164	SNTB1	TRUE	reported	textfile	2	1	TRUE
rs10109064	G	A	G	A	-0.160531	-0.00116387	0.64195	0.625751	FALSE	FALSE	FALSE	ebi-a-GCST90038686	8	8977198	0.000567696	484598	0.04	Osteoarthritis	Osteoarthritis	Osteoarthritis || ||	TRUE	igd	NA	NA	NA	NA	NA	NA	NA	8977198	1.1e-38	0.0123405	5487	8	eqtl-a-ENSG00000248538	PPP1R3B-DT	TRUE	reported	textfile	2	1	TRUE
rs12544117	A	G	A	G	0.551313	4.52e-05	0.152148	0.151968	FALSE	FALSE	FALSE	ebi-a-GCST90038686	8	9004586	0.000777332	484598	0.96	Osteoarthritis	Osteoarthritis	Osteoarthritis || ||	TRUE	igd	NA	NA	NA	NA	NA	NA	NA	9004586	1e-200	0.0159081	4339	8	eqtl-a-ENSG00000248538	PPP1R3B-DT	TRUE	reported	textfile	2	1	TRUE
rs1521191	A	C	A	C	-0.0742047	-0.000159983	0.698147	0.716267	FALSE	FALSE	FALSE	ebi-a-GCST90038686	8	9895230	0.000612751	484598	0.780001	Osteoarthritis	Osteoarthritis	Osteoarthritis || ||	TRUE	igd	NA	NA	NA	NA	NA	NA	NA	9895230	1e-08	0.01295	5502	8	eqtl-a-ENSG00000248538	PPP1R3B-DT	TRUE	reported	textfile	2	1	TRUE
rs10110509	A	G	A	G	0.632199	-0.000714902	0.186027	0.162908	FALSE	FALSE	FALSE	ebi-a-GCST90038686	8	27934398	0.000747619	484598	0.35	Osteoarthritis	Osteoarthritis	Osteoarthritis || ||	TRUE	igd	NA	NA	NA	NA	NA	NA	NA	27934398	1e-200	0.0143396	31300	8	eqtl-a-ENSG00000134014	ELP3	TRUE	reported	textfile	2	1	TRUE
rs12548074	G	A	G	A	0.406703	0.000227699	0.299438	0.304591	FALSE	FALSE	FALSE	ebi-a-GCST90038686	8	28011792	0.000593623	484598	0.69	Osteoarthritis	Osteoarthritis	Osteoarthritis || ||	TRUE	igd	NA	NA	NA	NA	NA	NA	NA	28011792	1e-200	0.0125357	31184	8	eqtl-a-ENSG00000134014	ELP3	TRUE	reported	textfile	2	1	TRUE
rs2685363	T	C	T	C	0.263244	0.00162816	0.0561873	0.068444	FALSE	FALSE	FALSE	ebi-a-GCST90038686	8	27764027	0.00116593	484598	0.17	Osteoarthritis	Osteoarthritis	Osteoarthritis || ||	TRUE	igd	NA	NA	NA	NA	NA	NA	NA	27764027	1.57e-24	0.0257502	25213	8	eqtl-a-ENSG00000134014	ELP3	TRUE	reported	textfile	2	1	TRUE
rs2726925	A	G	A	G	0.232662	0.000333183	0.970045	0.983841	FALSE	FALSE	FALSE	ebi-a-GCST90038686	8	27790978	0.00226608	484598	0.87	Osteoarthritis	Osteoarthritis	Osteoarthritis || ||	TRUE	igd	NA	NA	NA	NA	NA	NA	NA	27790978	2.49e-11	0.0348604	25005	8	eqtl-a-ENSG00000134014	ELP3	TRUE	reported	textfile	2	1	TRUE
rs10110585	G	A	G	A	0.368905	0.000334914	0.482179	0.467444	FALSE	FALSE	FALSE	ebi-a-GCST90038686	8	670533	0.000547417	484598	0.54	Osteoarthritis	Osteoarthritis	Osteoarthritis || ||	TRUE	igd	NA	NA	NA	NA	NA	NA	NA	670533	1e-200	0.0114992	31347	8	eqtl-a-ENSG00000104714	ERICH1	TRUE	reported	textfile	2	1	TRUE
rs12679046	C	A	C	A	-0.128915	0.000130091	0.230317	0.219955	FALSE	FALSE	FALSE	ebi-a-GCST90038686	8	1026110	0.000658919	484598	0.84	Osteoarthritis	Osteoarthritis	Osteoarthritis || ||	TRUE	igd	NA	NA	NA	NA	NA	NA	NA	1026110	5.87e-20	0.0140943	31470	8	eqtl-a-ENSG00000104714	ERICH1	TRUE	reported	textfile	2	1	TRUE
rs35979828	T	C	T	C	-0.184116	0.000162026	0.0571059	0.067783	FALSE	FALSE	FALSE	ebi-a-GCST90038686	12	54685880	0.00108506	484598	0.88	Osteoarthritis	Osteoarthritis	Osteoarthritis || ||	TRUE	igd	NA	NA	NA	NA	NA	NA	NA	54685880	6.41e-13	0.0256023	29622	12	eqtl-a-ENSG00000104714	ERICH1	TRUE	reported	textfile	2	1	TRUE
rs66801056	A	G	A	G	0.534047	-0.000786846	0.139746	0.133356	FALSE	FALSE	FALSE	ebi-a-GCST90038686	8	527618	0.000807185	484598	0.33	Osteoarthritis	Osteoarthritis	Osteoarthritis || ||	TRUE	igd	NA	NA	NA	NA	NA	NA	NA	527618	1e-200	0.0165667	31470	8	eqtl-a-ENSG00000104714	ERICH1	TRUE	reported	textfile	2	1	TRUE
rs913678	C	T	C	T	-0.0776239	0.00175584	0.306921	0.344304	FALSE	FALSE	FALSE	ebi-a-GCST90038686	20	48955424	0.000584476	484598	0.00259998	Osteoarthritis	Osteoarthritis	Osteoarthritis || ||	TRUE	igd	NA	NA	NA	NA	NA	NA	NA	48955424	1.71e-09	0.0128879	31086	20	eqtl-a-ENSG00000104714	ERICH1	TRUE	reported	textfile	2	1	TRUE
rs1011157	T	C	T	C	0.664831	-0.000209993	0.114822	0.120945	FALSE	FALSE	FALSE	ebi-a-GCST90038686	17	40960253	0.000848195	484598	0.81	Osteoarthritis	Osteoarthritis	Osteoarthritis || ||	TRUE	igd	NA	NA	NA	NA	NA	NA	NA	40960253	1e-200	0.0178104	30902	17	eqtl-a-ENSG00000126581	BECN1	TRUE	reported	textfile	2	1	TRUE
rs111897426	T	C	T	C	0.334023	-0.00130057	0.027074	0.039194	FALSE	FALSE	FALSE	ebi-a-GCST90038686	17	40228564	0.00145405	484598	0.38	Osteoarthritis	Osteoarthritis	Osteoarthritis || ||	TRUE	igd	NA	NA	NA	NA	NA	NA	NA	40228564	6.53e-20	0.0365636	17563	17	eqtl-a-ENSG00000126581	BECN1	TRUE	reported	textfile	2	1	TRUE
rs12150483	A	G	A	G	-0.0839633	0.000451385	0.384479	0.373927	FALSE	FALSE	FALSE	ebi-a-GCST90038686	17	40601120	0.000565613	484598	0.44	Osteoarthritis	Osteoarthritis	Osteoarthritis || ||	TRUE	igd	NA	NA	NA	NA	NA	NA	NA	40601120	6.22e-12	0.0122141	27071	17	eqtl-a-ENSG00000126581	BECN1	TRUE	reported	textfile	2	1	TRUE
rs9905021	A	C	A	C	0.224304	0.00168794	0.0358137	0.041857	FALSE	FALSE	FALSE	ebi-a-GCST90038686	17	41722539	0.00140115	484598	0.23	Osteoarthritis	Osteoarthritis	Osteoarthritis || ||	TRUE	igd	NA	NA	NA	NA	NA	NA	NA	41722539	2.29e-12	0.031973	23720	17	eqtl-a-ENSG00000126581	BECN1	TRUE	reported	textfile	2	1	TRUE
rs10113215	G	A	G	A	-0.0835532	0.000886097	0.33111	0.33133	FALSE	FALSE	FALSE	ebi-a-GCST90038686	8	60132194	0.00057952	484598	0.13	Osteoarthritis	Osteoarthritis	Osteoarthritis || ||	TRUE	igd	NA	NA	NA	NA	NA	NA	NA	60132194	3.67e-11	0.0126272	31470	8	eqtl-a-ENSG00000206561	COLQ	TRUE	reported	textfile	2	1	TRUE
rs1250569	C	T	C	T	-0.0765182	0.000544528	0.443984	0.447795	FALSE	FALSE	FALSE	ebi-a-GCST90038686	10	81045207	0.000552817	484598	0.32	Osteoarthritis	Osteoarthritis	Osteoarthritis || ||	TRUE	igd	NA	NA	NA	NA	NA	NA	NA	81045207	1.58e-10	0.0119616	24400	10	eqtl-a-ENSG00000206561	COLQ	TRUE	reported	textfile	2	1	TRUE
rs1265181	C	G	C	G	-0.0919241	0.000366108	0.192651	0.231179	FALSE	TRUE	FALSE	ebi-a-GCST90038686	6	31155785	0.000648693	484598	0.58	Osteoarthritis	Osteoarthritis	Osteoarthritis || ||	TRUE	igd	NA	NA	NA	NA	NA	NA	NA	31155785	1.07e-09	0.0150715	25314	6	eqtl-a-ENSG00000206561	COLQ	TRUE	reported	textfile	2	1	TRUE
rs13325613	T	G	T	G	-0.174254	0.000788674	0.0854911	0.0694	FALSE	FALSE	FALSE	ebi-a-GCST90038686	3	46298373	0.00107821	484598	0.47	Osteoarthritis	Osteoarthritis	Osteoarthritis || ||	TRUE	igd	NA	NA	NA	NA	NA	NA	NA	46298373	2.29e-16	0.0212352	31355	3	eqtl-a-ENSG00000206561	COLQ	TRUE	reported	textfile	2	1	TRUE
rs1870071	C	T	C	T	0.0932861	0.000637777	0.298557	0.310237	FALSE	FALSE	FALSE	ebi-a-GCST90038686	19	16505106	0.000590111	484598	0.28	Osteoarthritis	Osteoarthritis	Osteoarthritis || ||	TRUE	igd	NA	NA	NA	NA	NA	NA	NA	16505106	6.68e-13	0.012982	31470	19	eqtl-a-ENSG00000206561	COLQ	TRUE	reported	textfile	2	1	TRUE
rs2153271	T	C	T	C	0.0733095	0.000523157	0.551077	0.592283	FALSE	FALSE	FALSE	ebi-a-GCST90038686	9	16864521	0.000563421	484598	0.35	Osteoarthritis	Osteoarthritis	Osteoarthritis || ||	TRUE	igd	NA	NA	NA	NA	NA	NA	NA	16864521	8.54e-10	0.0119502	31086	9	eqtl-a-ENSG00000206561	COLQ	TRUE	reported	textfile	2	1	TRUE
rs3184504	C	T	C	T	-0.132897	-0.000113463	0.542056	0.535559	FALSE	FALSE	FALSE	ebi-a-GCST90038686	12	111884608	0.00055494	484598	0.83	Osteoarthritis	Osteoarthritis	Osteoarthritis || ||	TRUE	igd	NA	NA	NA	NA	NA	NA	NA	111884608	5.45e-29	0.0118933	28204	12	eqtl-a-ENSG00000206561	COLQ	TRUE	reported	textfile	2	1	TRUE
rs3743266	C	T	C	T	-0.0853835	-0.00017382	0.300202	0.330738	FALSE	FALSE	FALSE	ebi-a-GCST90038686	15	60781513	0.000581352	484598	0.760001	Osteoarthritis	Osteoarthritis	Osteoarthritis || ||	TRUE	igd	NA	NA	NA	NA	NA	NA	NA	60781513	4.53e-11	0.0129654	31085	15	eqtl-a-ENSG00000206561	COLQ	TRUE	reported	textfile	2	1	TRUE
rs6017248	C	A	C	A	-0.087994	0.000769575	0.720978	0.720521	FALSE	FALSE	FALSE	ebi-a-GCST90038686	20	42658274	0.000609194	484598	0.2	Osteoarthritis	Osteoarthritis	Osteoarthritis || ||	TRUE	igd	NA	NA	NA	NA	NA	NA	NA	42658274	3.11e-11	0.0132491	28080	20	eqtl-a-ENSG00000206561	COLQ	TRUE	reported	textfile	2	1	TRUE
rs61683551	A	G	A	G	0.538834	0.000156969	0.144443	0.157871	FALSE	FALSE	FALSE	ebi-a-GCST90038686	3	15535910	0.000749035	484598	0.84	Osteoarthritis	Osteoarthritis	Osteoarthritis || ||	TRUE	igd	NA	NA	NA	NA	NA	NA	NA	15535910	1e-200	0.0163118	31342	3	eqtl-a-ENSG00000206561	COLQ	TRUE	reported	textfile	2	1	TRUE
rs10113215	G	A	G	A	0.0769143	0.000886097	0.33111	0.33133	FALSE	FALSE	FALSE	ebi-a-GCST90038686	8	60132194	0.00057952	484598	0.13	Osteoarthritis	Osteoarthritis	Osteoarthritis || ||	TRUE	igd	NA	NA	NA	NA	NA	NA	NA	60132194	1.13e-09	0.0126302	31684	8	eqtl-a-ENSG00000159674	SPON2	TRUE	reported	textfile	2	1	TRUE
rs10489481	A	G	A	G	0.0894087	-0.000328594	0.314428	0.322744	FALSE	FALSE	FALSE	ebi-a-GCST90038686	1	185391167	0.000586062	484598	0.57	Osteoarthritis	Osteoarthritis	Osteoarthritis || ||	TRUE	igd	NA	NA	NA	NA	NA	NA	NA	185391167	2.82e-12	0.012797	31569	1	eqtl-a-ENSG00000159674	SPON2	TRUE	reported	textfile	2	1	TRUE
rs2199956	C	T	C	T	-0.0756564	-0.000404521	0.517532	0.493793	FALSE	FALSE	FALSE	ebi-a-GCST90038686	4	1248919	0.000546338	484598	0.450001	Osteoarthritis	Osteoarthritis	Osteoarthritis || ||	TRUE	igd	NA	NA	NA	NA	NA	NA	NA	1248919	2.01e-10	0.0118938	31569	4	eqtl-a-ENSG00000159674	SPON2	TRUE	reported	textfile	2	1	TRUE
rs2617170	C	T	C	T	-0.134357	-0.000377616	0.668027	0.684831	FALSE	FALSE	FALSE	ebi-a-GCST90038686	12	10560957	0.000588459	484598	0.52	Osteoarthritis	Osteoarthritis	Osteoarthritis || ||	TRUE	igd	NA	NA	NA	NA	NA	NA	NA	10560957	1.35e-26	0.0125878	31300	12	eqtl-a-ENSG00000159674	SPON2	TRUE	reported	textfile	2	1	TRUE
rs4848370	T	C	T	C	0.0999017	0.000786398	0.269386	0.274846	FALSE	FALSE	FALSE	ebi-a-GCST90038686	2	111811665	0.000611594	484598	0.2	Osteoarthritis	Osteoarthritis	Osteoarthritis || ||	TRUE	igd	NA	NA	NA	NA	NA	NA	NA	111811665	8.57e-14	0.0133893	31569	2	eqtl-a-ENSG00000159674	SPON2	TRUE	reported	textfile	2	1	TRUE
rs55908509	A	G	A	G	-0.0713082	0.00039406	0.3284	0.324874	FALSE	FALSE	FALSE	ebi-a-GCST90038686	19	16442019	0.000584849	484598	0.5	Osteoarthritis	Osteoarthritis	Osteoarthritis || ||	TRUE	igd	NA	NA	NA	NA	NA	NA	NA	16442019	1.77e-08	0.012659	22704	19	eqtl-a-ENSG00000159674	SPON2	TRUE	reported	textfile	2	1	TRUE
rs73067776	A	G	A	G	0.364782	0.000217067	0.120966	0.122771	FALSE	FALSE	FALSE	ebi-a-GCST90038686	4	1164461	0.00083274	484598	0.780001	Osteoarthritis	Osteoarthritis	Osteoarthritis || ||	TRUE	igd	NA	NA	NA	NA	NA	NA	NA	1164461	2.15e-91	0.0179919	31566	4	eqtl-a-ENSG00000159674	SPON2	TRUE	reported	textfile	2	1	TRUE
rs9420589	T	G	T	G	0.175945	0.00077245	0.428682	0.421992	FALSE	FALSE	FALSE	ebi-a-GCST90038686	10	94450233	0.000556443	484598	0.16	Osteoarthritis	Osteoarthritis	Osteoarthritis || ||	TRUE	igd	NA	NA	NA	NA	NA	NA	NA	94450233	3.47e-49	0.0119349	31484	10	eqtl-a-ENSG00000159674	SPON2	TRUE	reported	textfile	2	1	TRUE
rs10113961	T	C	T	C	-0.300883	-0.000277143	0.325429	0.305965	FALSE	FALSE	FALSE	ebi-a-GCST90038686	9	114368154	0.00059955	484598	0.630001	Osteoarthritis	Osteoarthritis	Osteoarthritis || ||	TRUE	igd	NA	NA	NA	NA	NA	NA	NA	114368154	4.45e-129	0.0124479	25890	9	eqtl-a-ENSG00000106853	PTGR1	TRUE	reported	textfile	2	1	TRUE
rs13296946	G	A	G	A	-0.0725658	8.11e-05	0.279605	0.276579	FALSE	FALSE	FALSE	ebi-a-GCST90038686	9	114711889	0.000610436	484598	0.9	Osteoarthritis	Osteoarthritis	Osteoarthritis || ||	TRUE	igd	NA	NA	NA	NA	NA	NA	NA	114711889	4.3e-08	0.0132472	26395	9	eqtl-a-ENSG00000106853	PTGR1	TRUE	reported	textfile	2	1	TRUE
rs77125849	G	A	G	A	0.209808	0.000134853	0.0474048	0.061381	FALSE	FALSE	FALSE	ebi-a-GCST90038686	9	114320743	0.00113891	484598	0.91	Osteoarthritis	Osteoarthritis	Osteoarthritis || ||	TRUE	igd	NA	NA	NA	NA	NA	NA	NA	114320743	6.1e-14	0.0279521	26239	9	eqtl-a-ENSG00000106853	PTGR1	TRUE	reported	textfile	2	1	TRUE
rs1011620	A	G	A	G	0.491987	-0.000426556	0.901387	0.897064	FALSE	FALSE	FALSE	ebi-a-GCST90038686	6	18171477	0.000901001	484598	0.64	Osteoarthritis	Osteoarthritis	Osteoarthritis || ||	TRUE	igd	NA	NA	NA	NA	NA	NA	NA	18171477	4.73e-140	0.0195286	26609	6	eqtl-a-ENSG00000165097	KDM1B	TRUE	reported	textfile	2	1	TRUE
rs149110519	T	C	T	C	0.196941	0.00175944	0.0526158	0.034126	FALSE	FALSE	FALSE	ebi-a-GCST90038686	6	144385777	0.00151281	484598	0.24	Osteoarthritis	Osteoarthritis	Osteoarthritis || ||	TRUE	igd	NA	NA	NA	NA	NA	NA	NA	144385777	1.34e-13	0.0266062	20660	6	eqtl-a-ENSG00000165097	KDM1B	TRUE	reported	textfile	2	1	TRUE
rs78789252	G	A	G	A	0.348528	-0.00240153	0.0757278	0.074464	FALSE	FALSE	FALSE	ebi-a-GCST90038686	6	18270962	0.00103713	484598	0.02	Osteoarthritis	Osteoarthritis	Osteoarthritis || ||	TRUE	igd	NA	NA	NA	NA	NA	NA	NA	18270962	4.86e-55	0.0223045	26417	6	eqtl-a-ENSG00000165097	KDM1B	TRUE	reported	textfile	2	1	TRUE
rs10116869	C	A	C	A	0.228749	-0.000321302	0.815535	0.834285	FALSE	FALSE	FALSE	ebi-a-GCST90038686	9	111963366	0.000732764	484598	0.67	Osteoarthritis	Osteoarthritis	Osteoarthritis || ||	TRUE	igd	NA	NA	NA	NA	NA	NA	NA	111963366	4.98e-51	0.0152237	25685	9	eqtl-a-ENSG00000106771	TMEM245	TRUE	reported	textfile	2	1	TRUE
rs10739270	C	T	C	T	0.250885	0.000612769	0.636031	0.622244	FALSE	FALSE	FALSE	ebi-a-GCST90038686	9	111628170	0.000571874	484598	0.29	Osteoarthritis	Osteoarthritis	Osteoarthritis || ||	TRUE	igd	NA	NA	NA	NA	NA	NA	NA	111628170	3.83e-94	0.0121885	22594	9	eqtl-a-ENSG00000106771	TMEM245	TRUE	reported	textfile	2	1	TRUE
rs1535619	G	A	G	A	0.0871369	0.000696091	0.172593	0.163226	FALSE	FALSE	FALSE	ebi-a-GCST90038686	9	111055065	0.000742253	484598	0.34	Osteoarthritis	Osteoarthritis	Osteoarthritis || ||	TRUE	igd	NA	NA	NA	NA	NA	NA	NA	111055065	3.05e-08	0.0157327	25574	9	eqtl-a-ENSG00000106771	TMEM245	TRUE	reported	textfile	2	1	TRUE
rs16914237	T	C	T	C	-0.231657	-0.00322718	0.0212681	0.02086	FALSE	FALSE	FALSE	ebi-a-GCST90038686	9	112314412	0.0019067	484598	0.0909997	Osteoarthritis	Osteoarthritis	Osteoarthritis || ||	TRUE	igd	NA	NA	NA	NA	NA	NA	NA	112314412	1.89e-08	0.0412062	22849	9	eqtl-a-ENSG00000106771	TMEM245	TRUE	reported	textfile	2	1	TRUE
rs3763644	T	C	T	C	-0.448244	0.00044418	0.524555	0.51261	FALSE	FALSE	FALSE	ebi-a-GCST90038686	9	111631647	0.000551176	484598	0.42	Osteoarthritis	Osteoarthritis	Osteoarthritis || ||	TRUE	igd	NA	NA	NA	NA	NA	NA	NA	111631647	1e-200	0.0113049	25573	9	eqtl-a-ENSG00000106771	TMEM245	TRUE	reported	textfile	2	1	TRUE
rs10117038	C	T	C	T	0.367555	-0.000204813	0.41166	0.427605	FALSE	FALSE	FALSE	ebi-a-GCST90038686	9	33122626	0.000554413	484598	0.709999	Osteoarthritis	Osteoarthritis	Osteoarthritis || ||	TRUE	igd	NA	NA	NA	NA	NA	NA	NA	33122626	1e-200	0.0116913	31558	9	eqtl-a-ENSG00000086062	B4GALT1	TRUE	reported	textfile	2	1	TRUE
rs149007767	T	C	T	C	-0.0937523	0.000691325	0.149708	0.169323	FALSE	FALSE	FALSE	ebi-a-GCST90038686	7	50370254	0.000761493	484598	0.37	Osteoarthritis	Osteoarthritis	Osteoarthritis || ||	TRUE	igd	NA	NA	NA	NA	NA	NA	NA	50370254	1.84e-08	0.0166629	30077	7	eqtl-a-ENSG00000086062	B4GALT1	TRUE	reported	textfile	2	1	TRUE
rs7044856	G	T	G	T	0.338101	0.000136983	0.884894	0.877296	FALSE	FALSE	FALSE	ebi-a-GCST90038686	9	33175527	0.000841591	484598	0.86	Osteoarthritis	Osteoarthritis	Osteoarthritis || ||	TRUE	igd	NA	NA	NA	NA	NA	NA	NA	33175527	3.62e-75	0.0184304	31568	9	eqtl-a-ENSG00000086062	B4GALT1	TRUE	reported	textfile	2	1	TRUE
rs10117535	T	C	T	C	-0.240209	-0.00048644	0.398004	0.397611	FALSE	FALSE	FALSE	ebi-a-GCST90038686	9	107537021	0.000563352	484598	0.39	Osteoarthritis	Osteoarthritis	Osteoarthritis || ||	TRUE	igd	NA	NA	NA	NA	NA	NA	NA	107537021	2.76e-89	0.0119899	30721	9	eqtl-a-ENSG00000136783	NIPSNAP3A	TRUE	reported	textfile	2	1	TRUE
rs12336198	A	C	A	C	-0.164439	-0.00120799	0.137668	0.117655	FALSE	FALSE	FALSE	ebi-a-GCST90038686	9	107054323	0.000853784	484598	0.16	Osteoarthritis	Osteoarthritis	Osteoarthritis || ||	TRUE	igd	NA	NA	NA	NA	NA	NA	NA	107054323	1.29e-21	0.0172184	30711	9	eqtl-a-ENSG00000136783	NIPSNAP3A	TRUE	reported	textfile	2	1	TRUE
rs2177415	A	C	A	C	-0.403014	0.000581084	0.251934	0.249198	FALSE	FALSE	FALSE	ebi-a-GCST90038686	9	107310343	0.0006314	484598	0.35	Osteoarthritis	Osteoarthritis	Osteoarthritis || ||	TRUE	igd	NA	NA	NA	NA	NA	NA	NA	107310343	1e-200	0.0132835	30720	9	eqtl-a-ENSG00000136783	NIPSNAP3A	TRUE	reported	textfile	2	1	TRUE
rs10120621	T	C	T	C	-0.136257	-8.55e-05	0.332429	0.356974	FALSE	FALSE	FALSE	ebi-a-GCST90038686	9	124259632	0.000573283	484598	0.89	Osteoarthritis	Osteoarthritis	Osteoarthritis || ||	TRUE	igd	NA	NA	NA	NA	NA	NA	NA	124259632	2.49e-27	0.012582	31231	9	eqtl-a-ENSG00000148180	GSN	TRUE	reported	textfile	2	1	TRUE
rs10760132	T	C	T	C	0.475043	0.00119535	0.427562	0.409045	FALSE	FALSE	FALSE	ebi-a-GCST90038686	9	123739993	0.000560015	484598	0.032	Osteoarthritis	Osteoarthritis	Osteoarthritis || ||	TRUE	igd	NA	NA	NA	NA	NA	NA	NA	123739993	1e-200	0.0113465	31670	9	eqtl-a-ENSG00000148180	GSN	TRUE	reported	textfile	2	1	TRUE
rs10818477	G	T	G	T	-0.250855	-6.3e-05	0.026581	0.021932	FALSE	FALSE	FALSE	ebi-a-GCST90038686	9	123634029	0.00192623	484598	0.97	Osteoarthritis	Osteoarthritis	Osteoarthritis || ||	TRUE	igd	NA	NA	NA	NA	NA	NA	NA	123634029	1.12e-11	0.0369404	28099	9	eqtl-a-ENSG00000148180	GSN	TRUE	reported	textfile	2	1	TRUE
rs111778408	A	G	A	G	-0.109068	-0.000376499	0.100785	0.106453	FALSE	FALSE	FALSE	ebi-a-GCST90038686	14	35572163	0.000884285	484598	0.66	Osteoarthritis	Osteoarthritis	Osteoarthritis || ||	TRUE	igd	NA	NA	NA	NA	NA	NA	NA	35572163	3.34e-08	0.019749	30165	14	eqtl-a-ENSG00000148180	GSN	TRUE	reported	textfile	2	1	TRUE
rs12344043	A	G	A	G	0.107641	-0.000216411	0.299794	0.267256	FALSE	FALSE	FALSE	ebi-a-GCST90038686	9	124406860	0.000618905	484598	0.73	Osteoarthritis	Osteoarthritis	Osteoarthritis || ||	TRUE	igd	NA	NA	NA	NA	NA	NA	NA	124406860	9.87e-17	0.0129587	31228	9	eqtl-a-ENSG00000148180	GSN	TRUE	reported	textfile	2	1	TRUE
rs306780	G	A	G	A	0.265088	-0.00160147	0.856246	0.870053	FALSE	FALSE	FALSE	ebi-a-GCST90038686	9	124184458	0.000823512	484598	0.051	Osteoarthritis	Osteoarthritis	Osteoarthritis || ||	TRUE	igd	NA	NA	NA	NA	NA	NA	NA	124184458	5.57e-56	0.0168169	31683	9	eqtl-a-ENSG00000148180	GSN	TRUE	reported	textfile	2	1	TRUE
rs3774937	C	T	C	T	0.102917	0.00015756	0.320593	0.34105	FALSE	FALSE	FALSE	ebi-a-GCST90038686	4	103434253	0.000577287	484598	0.8	Osteoarthritis	Osteoarthritis	Osteoarthritis || ||	TRUE	igd	NA	NA	NA	NA	NA	NA	NA	103434253	6.03e-16	0.0127233	31569	4	eqtl-a-ENSG00000148180	GSN	TRUE	reported	textfile	2	1	TRUE
rs7210990	A	C	A	C	-0.0771817	-0.000639126	0.481977	0.467445	FALSE	FALSE	FALSE	ebi-a-GCST90038686	17	16170764	0.000549658	484598	0.26	Osteoarthritis	Osteoarthritis	Osteoarthritis || ||	TRUE	igd	NA	NA	NA	NA	NA	NA	NA	16170764	8.61e-11	0.0118935	31569	17	eqtl-a-ENSG00000148180	GSN	TRUE	reported	textfile	2	1	TRUE
rs76840964	G	A	G	A	0.104171	0.000707365	0.126123	0.117877	FALSE	FALSE	FALSE	ebi-a-GCST90038686	2	160754947	0.000850841	484598	0.41	Osteoarthritis	Osteoarthritis	Osteoarthritis || ||	TRUE	igd	NA	NA	NA	NA	NA	NA	NA	160754947	5.98e-09	0.0179061	31240	2	eqtl-a-ENSG00000148180	GSN	TRUE	reported	textfile	2	1	TRUE
rs1012068	G	T	G	T	-0.0787456	0.000163159	0.276034	0.26971	FALSE	FALSE	FALSE	ebi-a-GCST90038686	22	32265903	0.000616885	484598	0.79	Osteoarthritis	Osteoarthritis	Osteoarthritis || ||	TRUE	igd	NA	NA	NA	NA	NA	NA	NA	32265903	3.18e-09	0.0132974	26011	22	eqtl-a-ENSG00000169397	RNASE3	TRUE	reported	textfile	2	1	TRUE
rs13289095	T	G	T	G	0.190431	0.00132353	0.119513	0.143651	FALSE	FALSE	FALSE	ebi-a-GCST90038686	9	131466489	0.000778713	484598	0.0879995	Osteoarthritis	Osteoarthritis	Osteoarthritis || ||	TRUE	igd	NA	NA	NA	NA	NA	NA	NA	131466489	2.03e-25	0.0182773	23298	9	eqtl-a-ENSG00000169397	RNASE3	TRUE	reported	textfile	2	1	TRUE
rs1754332	G	A	G	A	-0.106952	-0.000875906	0.536147	0.54949	FALSE	FALSE	FALSE	ebi-a-GCST90038686	14	21478458	0.000573656	484598	0.13	Osteoarthritis	Osteoarthritis	Osteoarthritis || ||	TRUE	igd	NA	NA	NA	NA	NA	NA	NA	21478458	2.54e-19	0.0119007	25943	14	eqtl-a-ENSG00000169397	RNASE3	TRUE	reported	textfile	2	1	TRUE
rs1958398	T	C	T	C	0.433089	2.19e-05	0.434815	0.417899	FALSE	FALSE	FALSE	ebi-a-GCST90038686	14	21432901	0.000554703	484598	0.98	Osteoarthritis	Osteoarthritis	Osteoarthritis || ||	TRUE	igd	NA	NA	NA	NA	NA	NA	NA	21432901	1e-200	0.0114392	26395	14	eqtl-a-ENSG00000169397	RNASE3	TRUE	reported	textfile	2	1	TRUE
rs35291299	G	A	G	A	-0.121587	0.000126118	0.10059	0.120314	FALSE	FALSE	FALSE	ebi-a-GCST90038686	14	21515620	0.000841186	484598	0.88	Osteoarthritis	Osteoarthritis	Osteoarthritis || ||	TRUE	igd	NA	NA	NA	NA	NA	NA	NA	21515620	7.6e-10	0.0197609	25728	14	eqtl-a-ENSG00000169397	RNASE3	TRUE	reported	textfile	2	1	TRUE
rs73571897	A	G	A	G	0.562228	-0.00106172	0.183346	0.200592	FALSE	FALSE	FALSE	ebi-a-GCST90038686	14	21340407	0.000685733	484598	0.12	Osteoarthritis	Osteoarthritis	Osteoarthritis || ||	TRUE	igd	NA	NA	NA	NA	NA	NA	NA	21340407	1e-200	0.0146351	25936	14	eqtl-a-ENSG00000169397	RNASE3	TRUE	reported	textfile	2	1	TRUE
rs1012068	G	T	G	T	-0.0936025	0.000163159	0.276034	0.26971	FALSE	FALSE	FALSE	ebi-a-GCST90038686	22	32265903	0.000616885	484598	0.79	Osteoarthritis	Osteoarthritis	Osteoarthritis || ||	TRUE	igd	NA	NA	NA	NA	NA	NA	NA	32265903	1.88e-12	0.0132905	31300	22	eqtl-a-ENSG00000173391	OLR1	TRUE	reported	textfile	2	1	TRUE
rs11053653	T	A	T	A	0.0863995	-7.39e-05	0.63389	0.629664	FALSE	TRUE	FALSE	ebi-a-GCST90038686	12	10320202	0.000567467	484598	0.9	Osteoarthritis	Osteoarthritis	Osteoarthritis || ||	TRUE	igd	NA	NA	NA	NA	NA	NA	NA	10320202	2.46e-12	0.0123333	31679	12	eqtl-a-ENSG00000173391	OLR1	TRUE	reported	textfile	2	1	TRUE
rs13289095	T	G	T	G	0.176599	0.00132353	0.119513	0.143651	FALSE	FALSE	FALSE	ebi-a-GCST90038686	9	131466489	0.000778713	484598	0.0879995	Osteoarthritis	Osteoarthritis	Osteoarthritis || ||	TRUE	igd	NA	NA	NA	NA	NA	NA	NA	131466489	4.59e-22	0.0182871	28587	9	eqtl-a-ENSG00000173391	OLR1	TRUE	reported	textfile	2	1	TRUE
rs1375493	A	G	A	G	0.101392	0.00101292	0.565077	0.556776	FALSE	FALSE	FALSE	ebi-a-GCST90038686	2	182323766	0.000551164	484598	0.0680002	Osteoarthritis	Osteoarthritis	Osteoarthritis || ||	TRUE	igd	NA	NA	NA	NA	NA	NA	NA	182323766	2.52e-17	0.0119752	31569	2	eqtl-a-ENSG00000173391	OLR1	TRUE	reported	textfile	2	1	TRUE
rs629326	T	G	T	G	-0.119643	0.000411874	0.62781	0.575819	FALSE	FALSE	FALSE	ebi-a-GCST90038686	6	159496713	0.00055371	484598	0.46	Osteoarthritis	Osteoarthritis	Osteoarthritis || ||	TRUE	igd	NA	NA	NA	NA	NA	NA	NA	159496713	1.85e-22	0.0122713	31569	6	eqtl-a-ENSG00000173391	OLR1	TRUE	reported	textfile	2	1	TRUE
rs7846314	T	A	T	A	-0.12387	0.000461259	0.178349	0.191446	FALSE	TRUE	FALSE	ebi-a-GCST90038686	8	61650831	0.00069647	484598	0.5	Osteoarthritis	Osteoarthritis	Osteoarthritis || ||	TRUE	igd	NA	NA	NA	NA	NA	NA	NA	61650831	1.4e-15	0.0155127	31569	8	eqtl-a-ENSG00000173391	OLR1	TRUE	reported	textfile	2	1	TRUE
rs1012068	G	T	G	T	-0.111724	0.000163159	0.276034	0.26971	FALSE	FALSE	FALSE	ebi-a-GCST90038686	22	32265903	0.000616885	484598	0.79	Osteoarthritis	Osteoarthritis	Osteoarthritis || ||	TRUE	igd	NA	NA	NA	NA	NA	NA	NA	32265903	4e-17	0.0132806	31300	22	eqtl-a-ENSG00000164047	CAMP	TRUE	reported	textfile	2	1	TRUE
rs12466022	A	C	A	C	0.0773632	-0.000828094	0.260124	0.267873	FALSE	FALSE	FALSE	ebi-a-GCST90038686	2	43359061	0.000615624	484598	0.18	Osteoarthritis	Osteoarthritis	Osteoarthritis || ||	TRUE	igd	NA	NA	NA	NA	NA	NA	NA	43359061	1.14e-08	0.0135511	27399	2	eqtl-a-ENSG00000164047	CAMP	TRUE	reported	textfile	2	1	TRUE
rs13289095	T	G	T	G	0.170178	0.00132353	0.119513	0.143651	FALSE	FALSE	FALSE	ebi-a-GCST90038686	9	131466489	0.000778713	484598	0.0879995	Osteoarthritis	Osteoarthritis	Osteoarthritis || ||	TRUE	igd	NA	NA	NA	NA	NA	NA	NA	131466489	1.36e-20	0.0182914	28587	9	eqtl-a-ENSG00000164047	CAMP	TRUE	reported	textfile	2	1	TRUE
rs1375493	A	G	A	G	0.130344	0.00101292	0.565077	0.556776	FALSE	FALSE	FALSE	ebi-a-GCST90038686	2	182323766	0.000551164	484598	0.0680002	Osteoarthritis	Osteoarthritis	Osteoarthritis || ||	TRUE	igd	NA	NA	NA	NA	NA	NA	NA	182323766	1.12e-27	0.0119554	31569	2	eqtl-a-ENSG00000164047	CAMP	TRUE	reported	textfile	2	1	TRUE
rs149110519	T	C	T	C	0.189095	0.00175944	0.0526158	0.034126	FALSE	FALSE	FALSE	ebi-a-GCST90038686	6	144385777	0.00151281	484598	0.24	Osteoarthritis	Osteoarthritis	Osteoarthritis || ||	TRUE	igd	NA	NA	NA	NA	NA	NA	NA	144385777	1.19e-12	0.0266102	25735	6	eqtl-a-ENSG00000164047	CAMP	TRUE	reported	textfile	2	1	TRUE
rs3735485	G	A	G	A	-0.100419	-0.00100725	0.837214	0.847883	FALSE	FALSE	FALSE	ebi-a-GCST90038686	7	45009341	0.000760105	484598	0.19	Osteoarthritis	Osteoarthritis	Osteoarthritis || ||	TRUE	igd	NA	NA	NA	NA	NA	NA	NA	45009341	4.45e-10	0.0160998	30971	7	eqtl-a-ENSG00000164047	CAMP	TRUE	reported	textfile	2	1	TRUE
rs629326	T	G	T	G	-0.150426	0.000411874	0.62781	0.575819	FALSE	FALSE	FALSE	ebi-a-GCST90038686	6	159496713	0.00055371	484598	0.46	Osteoarthritis	Osteoarthritis	Osteoarthritis || ||	TRUE	igd	NA	NA	NA	NA	NA	NA	NA	159496713	1.13e-34	0.0122473	31569	6	eqtl-a-ENSG00000164047	CAMP	TRUE	reported	textfile	2	1	TRUE
rs7846314	T	A	T	A	-0.174445	0.000461259	0.178349	0.191446	FALSE	TRUE	FALSE	ebi-a-GCST90038686	8	61650831	0.00069647	484598	0.5	Osteoarthritis	Osteoarthritis	Osteoarthritis || ||	TRUE	igd	NA	NA	NA	NA	NA	NA	NA	61650831	1.84e-29	0.0154782	31569	8	eqtl-a-ENSG00000164047	CAMP	TRUE	reported	textfile	2	1	TRUE
rs1012068	G	T	G	T	-0.083114	0.000163159	0.276034	0.26971	FALSE	FALSE	FALSE	ebi-a-GCST90038686	22	32265903	0.000616885	484598	0.79	Osteoarthritis	Osteoarthritis	Osteoarthritis || ||	TRUE	igd	NA	NA	NA	NA	NA	NA	NA	32265903	4.07e-10	0.0132955	31300	22	eqtl-a-ENSG00000100448	CTSG	TRUE	reported	textfile	2	1	TRUE
rs10168795	G	A	G	A	-0.0961814	-0.00115834	0.150279	0.163343	FALSE	FALSE	FALSE	ebi-a-GCST90038686	2	225753342	0.000744325	484598	0.12	Osteoarthritis	Osteoarthritis	Osteoarthritis || ||	TRUE	igd	NA	NA	NA	NA	NA	NA	NA	225753342	7.4e-09	0.0166358	31569	2	eqtl-a-ENSG00000100448	CTSG	TRUE	reported	textfile	2	1	TRUE
rs10828725	T	G	T	G	-0.0875192	-0.00106095	0.337323	0.358746	FALSE	FALSE	FALSE	ebi-a-GCST90038686	10	25218243	0.000572319	484598	0.0629999	Osteoarthritis	Osteoarthritis	Osteoarthritis || ||	TRUE	igd	NA	NA	NA	NA	NA	NA	NA	25218243	3.3e-12	0.0125668	31684	10	eqtl-a-ENSG00000100448	CTSG	TRUE	reported	textfile	2	1	TRUE
rs11158680	T	C	T	C	-0.106394	4.88e-05	0.577632	0.584564	FALSE	FALSE	FALSE	ebi-a-GCST90038686	14	24871290	0.000558763	484598	0.92	Osteoarthritis	Osteoarthritis	Osteoarthritis || ||	TRUE	igd	NA	NA	NA	NA	NA	NA	NA	24871290	8.44e-19	0.0120163	29015	14	eqtl-a-ENSG00000100448	CTSG	TRUE	reported	textfile	2	1	TRUE
rs11593377	C	T	C	T	0.0995006	-0.00089308	0.206895	0.208417	FALSE	FALSE	FALSE	ebi-a-GCST90038686	10	11895097	0.000671703	484598	0.18	Osteoarthritis	Osteoarthritis	Osteoarthritis || ||	TRUE	igd	NA	NA	NA	NA	NA	NA	NA	11895097	1.18e-11	0.0146689	31569	10	eqtl-a-ENSG00000100448	CTSG	TRUE	reported	textfile	2	1	TRUE
rs12716641	C	T	C	T	0.085264	-0.00022367	0.483351	0.479594	FALSE	FALSE	FALSE	ebi-a-GCST90038686	8	6898998	0.000549461	484598	0.68	Osteoarthritis	Osteoarthritis	Osteoarthritis || ||	TRUE	igd	NA	NA	NA	NA	NA	NA	NA	6898998	7.39e-13	0.0118885	31569	8	eqtl-a-ENSG00000100448	CTSG	TRUE	reported	textfile	2	1	TRUE
rs13289095	T	G	T	G	0.116937	0.00132353	0.119513	0.143651	FALSE	FALSE	FALSE	ebi-a-GCST90038686	9	131466489	0.000778713	484598	0.0879995	Osteoarthritis	Osteoarthritis	Osteoarthritis || ||	TRUE	igd	NA	NA	NA	NA	NA	NA	NA	131466489	1.74e-10	0.018321	28587	9	eqtl-a-ENSG00000100448	CTSG	TRUE	reported	textfile	2	1	TRUE
rs17005891	A	G	A	G	-0.140353	0.00106538	0.199218	0.180594	FALSE	FALSE	FALSE	ebi-a-GCST90038686	4	83547862	0.000710695	484598	0.13	Osteoarthritis	Osteoarthritis	Osteoarthritis || ||	TRUE	igd	NA	NA	NA	NA	NA	NA	NA	83547862	3.43e-21	0.0148544	31684	4	eqtl-a-ENSG00000100448	CTSG	TRUE	reported	textfile	2	1	TRUE
rs2038502	A	G	A	G	-0.566532	0.000104654	0.842959	0.833842	FALSE	FALSE	FALSE	ebi-a-GCST90038686	14	24905123	0.00075365	484598	0.89	Osteoarthritis	Osteoarthritis	Osteoarthritis || ||	TRUE	igd	NA	NA	NA	NA	NA	NA	NA	24905123	1e-200	0.0156477	28588	14	eqtl-a-ENSG00000100448	CTSG	TRUE	reported	textfile	2	1	TRUE
rs2145943	G	A	G	A	0.0876614	9.51e-05	0.391484	0.407522	FALSE	FALSE	FALSE	ebi-a-GCST90038686	20	38563245	0.000558105	484598	0.87	Osteoarthritis	Osteoarthritis	Osteoarthritis || ||	TRUE	igd	NA	NA	NA	NA	NA	NA	NA	38563245	5.94e-13	0.0121718	31684	20	eqtl-a-ENSG00000100448	CTSG	TRUE	reported	textfile	2	1	TRUE
rs3094011	C	T	C	T	-0.107324	0.00182332	0.109292	0.141324	FALSE	FALSE	FALSE	ebi-a-GCST90038686	6	31451836	0.000782352	484598	0.02	Osteoarthritis	Osteoarthritis	Osteoarthritis || ||	TRUE	igd	NA	NA	NA	NA	NA	NA	NA	31451836	1.78e-08	0.0190544	30603	6	eqtl-a-ENSG00000100448	CTSG	TRUE	reported	textfile	2	1	TRUE
rs57228624	C	T	C	T	-0.107308	-0.000758137	0.228262	0.254571	FALSE	FALSE	FALSE	ebi-a-GCST90038686	19	836149	0.000654114	484598	0.25	Osteoarthritis	Osteoarthritis	Osteoarthritis || ||	TRUE	igd	NA	NA	NA	NA	NA	NA	NA	836149	3.38e-14	0.0141517	13932	19	eqtl-a-ENSG00000100448	CTSG	TRUE	reported	textfile	2	1	TRUE
rs7846314	T	A	T	A	-0.119037	0.000461259	0.178349	0.191446	FALSE	TRUE	FALSE	ebi-a-GCST90038686	8	61650831	0.00069647	484598	0.5	Osteoarthritis	Osteoarthritis	Osteoarthritis || ||	TRUE	igd	NA	NA	NA	NA	NA	NA	NA	61650831	1.69e-14	0.0155154	31569	8	eqtl-a-ENSG00000100448	CTSG	TRUE	reported	textfile	2	1	TRUE
rs854359	C	T	C	T	-0.181267	-0.00107498	0.851572	0.842148	FALSE	FALSE	FALSE	ebi-a-GCST90038686	14	25260055	0.000790914	484598	0.18	Osteoarthritis	Osteoarthritis	Osteoarthritis || ||	TRUE	igd	NA	NA	NA	NA	NA	NA	NA	25260055	1.55e-27	0.0166711	30077	14	eqtl-a-ENSG00000100448	CTSG	TRUE	reported	textfile	2	1	TRUE
rs1012068	G	T	G	T	-0.120449	0.000163159	0.276034	0.26971	FALSE	FALSE	FALSE	ebi-a-GCST90038686	22	32265903	0.000616885	484598	0.79	Osteoarthritis	Osteoarthritis	Osteoarthritis || ||	TRUE	igd	NA	NA	NA	NA	NA	NA	NA	32265903	1.16e-19	0.0132752	31300	22	eqtl-a-ENSG00000101425	BPI	TRUE	reported	textfile	2	1	TRUE
rs10828725	T	G	T	G	-0.0890907	-0.00106095	0.337323	0.358746	FALSE	FALSE	FALSE	ebi-a-GCST90038686	10	25218243	0.000572319	484598	0.0629999	Osteoarthritis	Osteoarthritis	Osteoarthritis || ||	TRUE	igd	NA	NA	NA	NA	NA	NA	NA	25218243	1.34e-12	0.012566	31684	10	eqtl-a-ENSG00000101425	BPI	TRUE	reported	textfile	2	1	TRUE
rs13289095	T	G	T	G	0.272866	0.00132353	0.119513	0.143651	FALSE	FALSE	FALSE	ebi-a-GCST90038686	9	131466489	0.000778713	484598	0.0879995	Osteoarthritis	Osteoarthritis	Osteoarthritis || ||	TRUE	igd	NA	NA	NA	NA	NA	NA	NA	131466489	8.53e-51	0.0182031	28587	9	eqtl-a-ENSG00000101425	BPI	TRUE	reported	textfile	2	1	TRUE
rs17005891	A	G	A	G	-0.0917829	0.00106538	0.199218	0.180594	FALSE	FALSE	FALSE	ebi-a-GCST90038686	4	83547862	0.000710695	484598	0.13	Osteoarthritis	Osteoarthritis	Osteoarthritis || ||	TRUE	igd	NA	NA	NA	NA	NA	NA	NA	83547862	6.92e-10	0.0148812	31684	4	eqtl-a-ENSG00000101425	BPI	TRUE	reported	textfile	2	1	TRUE
rs2346066	G	A	G	A	-0.393565	0.00124573	0.719623	0.639369	FALSE	FALSE	FALSE	ebi-a-GCST90038686	20	36918874	0.000573247	484598	0.0309999	Osteoarthritis	Osteoarthritis	Osteoarthritis || ||	TRUE	igd	TRUE	rs2346066	rs13041451	A	G	C	T	36918565	1e-200	0.0128294	23691	20	eqtl-a-ENSG00000101425	BPI	TRUE	reported	textfile	2	1	TRUE
rs2451258	T	C	T	C	-0.104365	0.000124447	0.685013	0.636631	FALSE	FALSE	FALSE	ebi-a-GCST90038686	6	159506600	0.000570702	484598	0.83	Osteoarthritis	Osteoarthritis	Osteoarthritis || ||	TRUE	igd	NA	NA	NA	NA	NA	NA	NA	159506600	3.23e-16	0.0127828	31684	6	eqtl-a-ENSG00000101425	BPI	TRUE	reported	textfile	2	1	TRUE
rs3735485	G	A	G	A	-0.10506	-0.00100725	0.837214	0.847883	FALSE	FALSE	FALSE	ebi-a-GCST90038686	7	45009341	0.000760105	484598	0.19	Osteoarthritis	Osteoarthritis	Osteoarthritis || ||	TRUE	igd	NA	NA	NA	NA	NA	NA	NA	45009341	6.74e-11	0.0160977	30971	7	eqtl-a-ENSG00000101425	BPI	TRUE	reported	textfile	2	1	TRUE
rs3746476	G	A	G	A	-0.572346	-0.00207035	0.105879	0.108488	FALSE	FALSE	FALSE	ebi-a-GCST90038686	20	36940169	0.000881471	484598	0.0189998	Osteoarthritis	Osteoarthritis	Osteoarthritis || ||	TRUE	igd	NA	NA	NA	NA	NA	NA	NA	36940169	1e-200	0.0187343	31355	20	eqtl-a-ENSG00000101425	BPI	TRUE	reported	textfile	2	1	TRUE
rs5743532	A	G	A	G	0.305423	0.00209393	0.0623112	0.083178	FALSE	FALSE	FALSE	ebi-a-GCST90038686	20	36956315	0.00104329	484598	0.0449997	Osteoarthritis	Osteoarthritis	Osteoarthritis || ||	TRUE	igd	NA	NA	NA	NA	NA	NA	NA	36956315	1.06e-35	0.0244879	29902	20	eqtl-a-ENSG00000101425	BPI	TRUE	reported	textfile	2	1	TRUE
rs6025340	C	T	C	T	-0.148179	0.000676031	0.0959277	0.100723	FALSE	FALSE	FALSE	ebi-a-GCST90038686	20	37015825	0.000989843	484598	0.49	Osteoarthritis	Osteoarthritis	Osteoarthritis || ||	TRUE	igd	NA	NA	NA	NA	NA	NA	NA	37015825	2.04e-13	0.0201717	27863	20	eqtl-a-ENSG00000101425	BPI	TRUE	reported	textfile	2	1	TRUE
rs7846314	T	A	T	A	-0.0989168	0.000461259	0.178349	0.191446	FALSE	TRUE	FALSE	ebi-a-GCST90038686	8	61650831	0.00069647	484598	0.5	Osteoarthritis	Osteoarthritis	Osteoarthritis || ||	TRUE	igd	NA	NA	NA	NA	NA	NA	NA	61650831	1.87e-10	0.0155254	31569	8	eqtl-a-ENSG00000101425	BPI	TRUE	reported	textfile	2	1	TRUE
rs1012068	G	T	G	T	-0.077882	0.000163159	0.276034	0.26971	FALSE	FALSE	FALSE	ebi-a-GCST90038686	22	32265903	0.000616885	484598	0.79	Osteoarthritis	Osteoarthritis	Osteoarthritis || ||	TRUE	igd	NA	NA	NA	NA	NA	NA	NA	32265903	4.72e-09	0.0132977	31300	22	eqtl-a-ENSG00000005381	MPO	TRUE	reported	textfile	2	1	TRUE
rs12716641	C	T	C	T	0.067476	-0.00022367	0.483351	0.479594	FALSE	FALSE	FALSE	ebi-a-GCST90038686	8	6898998	0.000549461	484598	0.68	Osteoarthritis	Osteoarthritis	Osteoarthritis || ||	TRUE	igd	NA	NA	NA	NA	NA	NA	NA	6898998	1.41e-08	0.0118966	31569	8	eqtl-a-ENSG00000005381	MPO	TRUE	reported	textfile	2	1	TRUE
rs17005891	A	G	A	G	-0.130743	0.00106538	0.199218	0.180594	FALSE	FALSE	FALSE	ebi-a-GCST90038686	4	83547862	0.000710695	484598	0.13	Osteoarthritis	Osteoarthritis	Osteoarthritis || ||	TRUE	igd	NA	NA	NA	NA	NA	NA	NA	83547862	1.39e-18	0.0148606	31684	4	eqtl-a-ENSG00000005381	MPO	TRUE	reported	textfile	2	1	TRUE
rs2224538	C	T	C	T	0.069536	0.000257545	0.338244	0.360327	FALSE	FALSE	FALSE	ebi-a-GCST90038686	20	38552078	0.000571455	484598	0.649999	Osteoarthritis	Osteoarthritis	Osteoarthritis || ||	TRUE	igd	NA	NA	NA	NA	NA	NA	NA	38552078	3.14e-08	0.0125664	31684	20	eqtl-a-ENSG00000005381	MPO	TRUE	reported	textfile	2	1	TRUE
rs2585830	G	T	G	T	0.0926217	-2.52e-06	0.795843	0.79536	FALSE	FALSE	FALSE	ebi-a-GCST90038686	17	56027903	0.00068726	484598	1	Osteoarthritis	Osteoarthritis	Osteoarthritis || ||	TRUE	igd	NA	NA	NA	NA	NA	NA	NA	56027903	3.35e-10	0.0147449	31224	17	eqtl-a-ENSG00000005381	MPO	TRUE	reported	textfile	2	1	TRUE
rs2856857	A	G	A	G	0.593632	-0.000131326	0.142232	0.155726	FALSE	FALSE	FALSE	ebi-a-GCST90038686	17	56357833	0.000755182	484598	0.84	Osteoarthritis	Osteoarthritis	Osteoarthritis || ||	TRUE	igd	NA	NA	NA	NA	NA	NA	NA	56357833	1e-200	0.0162906	31567	17	eqtl-a-ENSG00000005381	MPO	TRUE	reported	textfile	2	1	TRUE
rs4325427	T	C	T	C	0.0728089	0.00107705	0.315692	0.299073	FALSE	FALSE	FALSE	ebi-a-GCST90038686	13	41216534	0.000599347	484598	0.0719996	Osteoarthritis	Osteoarthritis	Osteoarthritis || ||	TRUE	igd	NA	NA	NA	NA	NA	NA	NA	41216534	1.25e-08	0.0127905	31569	13	eqtl-a-ENSG00000005381	MPO	TRUE	reported	textfile	2	1	TRUE
rs57228624	C	T	C	T	-0.12086	-0.000758137	0.228262	0.254571	FALSE	FALSE	FALSE	ebi-a-GCST90038686	19	836149	0.000654114	484598	0.25	Osteoarthritis	Osteoarthritis	Osteoarthritis || ||	TRUE	igd	NA	NA	NA	NA	NA	NA	NA	836149	1.28e-17	0.014144	13932	19	eqtl-a-ENSG00000005381	MPO	TRUE	reported	textfile	2	1	TRUE
rs7846314	T	A	T	A	-0.113162	0.000461259	0.178349	0.191446	FALSE	TRUE	FALSE	ebi-a-GCST90038686	8	61650831	0.00069647	484598	0.5	Osteoarthritis	Osteoarthritis	Osteoarthritis || ||	TRUE	igd	NA	NA	NA	NA	NA	NA	NA	61650831	3.05e-13	0.0155185	31569	8	eqtl-a-ENSG00000005381	MPO	TRUE	reported	textfile	2	1	TRUE
rs1012068	G	T	G	T	-0.122338	0.000163159	0.276034	0.26971	FALSE	FALSE	FALSE	ebi-a-GCST90038686	22	32265903	0.000616885	484598	0.79	Osteoarthritis	Osteoarthritis	Osteoarthritis || ||	TRUE	igd	NA	NA	NA	NA	NA	NA	NA	32265903	3.07e-20	0.013274	14263	22	eqtl-a-ENSG00000148346	LCN2	TRUE	reported	textfile	2	1	TRUE
rs13297866	T	C	T	C	0.239091	0.00128892	0.118392	0.131789	FALSE	FALSE	FALSE	ebi-a-GCST90038686	9	131510406	0.000807108	484598	0.11	Osteoarthritis	Osteoarthritis	Osteoarthritis || ||	TRUE	igd	NA	NA	NA	NA	NA	NA	NA	131510406	5.84e-39	0.0183121	11157	9	eqtl-a-ENSG00000148346	LCN2	TRUE	reported	textfile	2	1	TRUE
rs1375493	A	G	A	G	0.132412	0.00101292	0.565077	0.556776	FALSE	FALSE	FALSE	ebi-a-GCST90038686	2	182323766	0.000551164	484598	0.0680002	Osteoarthritis	Osteoarthritis	Osteoarthritis || ||	TRUE	igd	NA	NA	NA	NA	NA	NA	NA	182323766	1.62e-28	0.0119538	14263	2	eqtl-a-ENSG00000148346	LCN2	TRUE	reported	textfile	2	1	TRUE
rs2451279	G	A	G	A	-0.157732	0.000122358	0.677503	0.627928	FALSE	FALSE	FALSE	ebi-a-GCST90038686	6	159515077	0.000573329	484598	0.83	Osteoarthritis	Osteoarthritis	Osteoarthritis || ||	TRUE	igd	NA	NA	NA	NA	NA	NA	NA	159515077	1.3e-35	0.0126635	14262	6	eqtl-a-ENSG00000148346	LCN2	TRUE	reported	textfile	2	1	TRUE
rs3094011	C	T	C	T	-0.107372	0.00182332	0.109292	0.141324	FALSE	FALSE	FALSE	ebi-a-GCST90038686	6	31451836	0.000782352	484598	0.02	Osteoarthritis	Osteoarthritis	Osteoarthritis || ||	TRUE	igd	NA	NA	NA	NA	NA	NA	NA	31451836	1.75e-08	0.0190544	13566	6	eqtl-a-ENSG00000148346	LCN2	TRUE	reported	textfile	2	1	TRUE
rs3735485	G	A	G	A	-0.111975	-0.00100725	0.837214	0.847883	FALSE	FALSE	FALSE	ebi-a-GCST90038686	7	45009341	0.000760105	484598	0.19	Osteoarthritis	Osteoarthritis	Osteoarthritis || ||	TRUE	igd	NA	NA	NA	NA	NA	NA	NA	45009341	3.47e-12	0.0160944	14263	7	eqtl-a-ENSG00000148346	LCN2	TRUE	reported	textfile	2	1	TRUE
rs7846314	T	A	T	A	-0.138148	0.000461259	0.178349	0.191446	FALSE	TRUE	FALSE	ebi-a-GCST90038686	8	61650831	0.00069647	484598	0.5	Osteoarthritis	Osteoarthritis	Osteoarthritis || ||	TRUE	igd	NA	NA	NA	NA	NA	NA	NA	61650831	5.09e-19	0.0155041	14263	8	eqtl-a-ENSG00000148346	LCN2	TRUE	reported	textfile	2	1	TRUE
rs1012068	G	T	G	T	-0.0996424	0.000163159	0.276034	0.26971	FALSE	FALSE	FALSE	ebi-a-GCST90038686	22	32265903	0.000616885	484598	0.79	Osteoarthritis	Osteoarthritis	Osteoarthritis || ||	TRUE	igd	NA	NA	NA	NA	NA	NA	NA	32265903	6.43e-14	0.0132874	31300	22	eqtl-a-ENSG00000086548	CEACAM6	TRUE	reported	textfile	2	1	TRUE
rs10828725	T	G	T	G	-0.0784209	-0.00106095	0.337323	0.358746	FALSE	FALSE	FALSE	ebi-a-GCST90038686	10	25218243	0.000572319	484598	0.0629999	Osteoarthritis	Osteoarthritis	Osteoarthritis || ||	TRUE	igd	NA	NA	NA	NA	NA	NA	NA	25218243	4.42e-10	0.0125711	31684	10	eqtl-a-ENSG00000086548	CEACAM6	TRUE	reported	textfile	2	1	TRUE
rs13289095	T	G	T	G	0.312597	0.00132353	0.119513	0.143651	FALSE	FALSE	FALSE	ebi-a-GCST90038686	9	131466489	0.000778713	484598	0.0879995	Osteoarthritis	Osteoarthritis	Osteoarthritis || ||	TRUE	igd	NA	NA	NA	NA	NA	NA	NA	131466489	2.04e-66	0.0181578	28587	9	eqtl-a-ENSG00000086548	CEACAM6	TRUE	reported	textfile	2	1	TRUE
rs17005891	A	G	A	G	-0.0894006	0.00106538	0.199218	0.180594	FALSE	FALSE	FALSE	ebi-a-GCST90038686	4	83547862	0.000710695	484598	0.13	Osteoarthritis	Osteoarthritis	Osteoarthritis || ||	TRUE	igd	NA	NA	NA	NA	NA	NA	NA	83547862	1.89e-09	0.0148822	31684	4	eqtl-a-ENSG00000086548	CEACAM6	TRUE	reported	textfile	2	1	TRUE
rs2451279	G	A	G	A	-0.0959282	0.000122358	0.677503	0.627928	FALSE	FALSE	FALSE	ebi-a-GCST90038686	6	159515077	0.000573329	484598	0.83	Osteoarthritis	Osteoarthritis	Osteoarthritis || ||	TRUE	igd	NA	NA	NA	NA	NA	NA	NA	159515077	4.39e-14	0.0127072	31683	6	eqtl-a-ENSG00000086548	CEACAM6	TRUE	reported	textfile	2	1	TRUE
rs2523696	T	C	T	C	-0.0697835	0.000573371	0.340035	0.431948	FALSE	FALSE	FALSE	ebi-a-GCST90038686	6	31414731	0.000552312	484598	0.3	Osteoarthritis	Osteoarthritis	Osteoarthritis || ||	TRUE	igd	NA	NA	NA	NA	NA	NA	NA	31414731	2.69e-08	0.0125501	30987	6	eqtl-a-ENSG00000086548	CEACAM6	TRUE	reported	textfile	2	1	TRUE
rs3735485	G	A	G	A	-0.101331	-0.00100725	0.837214	0.847883	FALSE	FALSE	FALSE	ebi-a-GCST90038686	7	45009341	0.000760105	484598	0.19	Osteoarthritis	Osteoarthritis	Osteoarthritis || ||	TRUE	igd	NA	NA	NA	NA	NA	NA	NA	45009341	3.09e-10	0.0160994	30971	7	eqtl-a-ENSG00000086548	CEACAM6	TRUE	reported	textfile	2	1	TRUE
rs7846314	T	A	T	A	-0.132323	0.000461259	0.178349	0.191446	FALSE	TRUE	FALSE	ebi-a-GCST90038686	8	61650831	0.00069647	484598	0.5	Osteoarthritis	Osteoarthritis	Osteoarthritis || ||	TRUE	igd	NA	NA	NA	NA	NA	NA	NA	61650831	1.43e-17	0.0155077	31569	8	eqtl-a-ENSG00000086548	CEACAM6	TRUE	reported	textfile	2	1	TRUE
rs1012068	G	T	G	T	-0.0800865	0.000163159	0.276034	0.26971	FALSE	FALSE	FALSE	ebi-a-GCST90038686	22	32265903	0.000616885	484598	0.79	Osteoarthritis	Osteoarthritis	Osteoarthritis || ||	TRUE	igd	NA	NA	NA	NA	NA	NA	NA	32265903	1.71e-09	0.0132968	31300	22	eqtl-a-ENSG00000179869	ABCA13	TRUE	reported	textfile	2	1	TRUE
rs13289095	T	G	T	G	0.227822	0.00132353	0.119513	0.143651	FALSE	FALSE	FALSE	ebi-a-GCST90038686	9	131466489	0.000778713	484598	0.0879995	Osteoarthritis	Osteoarthritis	Osteoarthritis || ||	TRUE	igd	NA	NA	NA	NA	NA	NA	NA	131466489	8.97e-36	0.0182469	28587	9	eqtl-a-ENSG00000179869	ABCA13	TRUE	reported	textfile	2	1	TRUE
rs1375493	A	G	A	G	0.073395	0.00101292	0.565077	0.556776	FALSE	FALSE	FALSE	ebi-a-GCST90038686	2	182323766	0.000551164	484598	0.0680002	Osteoarthritis	Osteoarthritis	Osteoarthritis || ||	TRUE	igd	NA	NA	NA	NA	NA	NA	NA	182323766	9.26e-10	0.0119897	31569	2	eqtl-a-ENSG00000179869	ABCA13	TRUE	reported	textfile	2	1	TRUE
rs2451258	T	C	T	C	-0.110202	0.000124447	0.685013	0.636631	FALSE	FALSE	FALSE	ebi-a-GCST90038686	6	159506600	0.000570702	484598	0.83	Osteoarthritis	Osteoarthritis	Osteoarthritis || ||	TRUE	igd	NA	NA	NA	NA	NA	NA	NA	159506600	6.5e-18	0.0127793	31684	6	eqtl-a-ENSG00000179869	ABCA13	TRUE	reported	textfile	2	1	TRUE
rs6583456	T	A	T	A	0.12065	-0.000675629	0.194164	0.188891	FALSE	TRUE	FALSE	ebi-a-GCST90038686	7	48624749	0.000705274	484598	0.34	Osteoarthritis	Osteoarthritis	Osteoarthritis || ||	TRUE	igd	NA	NA	NA	NA	NA	NA	NA	48624749	9.22e-16	0.0150122	31568	7	eqtl-a-ENSG00000179869	ABCA13	TRUE	reported	textfile	2	1	TRUE
rs7846314	T	A	T	A	-0.0857493	0.000461259	0.178349	0.191446	FALSE	TRUE	FALSE	ebi-a-GCST90038686	8	61650831	0.00069647	484598	0.5	Osteoarthritis	Osteoarthritis	Osteoarthritis || ||	TRUE	igd	NA	NA	NA	NA	NA	NA	NA	61650831	3.37e-08	0.0155309	31569	8	eqtl-a-ENSG00000179869	ABCA13	TRUE	reported	textfile	2	1	TRUE
rs1012068	G	T	G	T	-0.123688	0.000163159	0.276034	0.26971	FALSE	FALSE	FALSE	ebi-a-GCST90038686	22	32265903	0.000616885	484598	0.79	Osteoarthritis	Osteoarthritis	Osteoarthritis || ||	TRUE	igd	NA	NA	NA	NA	NA	NA	NA	32265903	1.18e-20	0.0132731	31300	22	eqtl-a-ENSG00000012223	LTF	TRUE	reported	textfile	2	1	TRUE
rs13289095	T	G	T	G	0.144319	0.00132353	0.119513	0.143651	FALSE	FALSE	FALSE	ebi-a-GCST90038686	9	131466489	0.000778713	484598	0.0879995	Osteoarthritis	Osteoarthritis	Osteoarthritis || ||	TRUE	igd	NA	NA	NA	NA	NA	NA	NA	131466489	3.2e-15	0.0183072	28587	9	eqtl-a-ENSG00000012223	LTF	TRUE	reported	textfile	2	1	TRUE
rs1375493	A	G	A	G	0.153458	0.00101292	0.565077	0.556776	FALSE	FALSE	FALSE	ebi-a-GCST90038686	2	182323766	0.000551164	484598	0.0680002	Osteoarthritis	Osteoarthritis	Osteoarthritis || ||	TRUE	igd	NA	NA	NA	NA	NA	NA	NA	182323766	7.88e-38	0.0119359	31569	2	eqtl-a-ENSG00000012223	LTF	TRUE	reported	textfile	2	1	TRUE
rs181225830	A	G	A	G	-0.382933	-0.000527991	0.0121872	0.014431	FALSE	FALSE	FALSE	ebi-a-GCST90038686	3	46369762	0.00235612	484598	0.82	Osteoarthritis	Osteoarthritis	Osteoarthritis || ||	TRUE	igd	NA	NA	NA	NA	NA	NA	NA	46369762	1.53e-12	0.0541486	17424	3	eqtl-a-ENSG00000012223	LTF	TRUE	reported	textfile	2	1	TRUE
rs2451258	T	C	T	C	-0.136318	0.000124447	0.685013	0.636631	FALSE	FALSE	FALSE	ebi-a-GCST90038686	6	159506600	0.000570702	484598	0.83	Osteoarthritis	Osteoarthritis	Osteoarthritis || ||	TRUE	igd	NA	NA	NA	NA	NA	NA	NA	159506600	1.24e-26	0.0127615	31684	6	eqtl-a-ENSG00000012223	LTF	TRUE	reported	textfile	2	1	TRUE
rs3735485	G	A	G	A	-0.0987044	-0.00100725	0.837214	0.847883	FALSE	FALSE	FALSE	ebi-a-GCST90038686	7	45009341	0.000760105	484598	0.19	Osteoarthritis	Osteoarthritis	Osteoarthritis || ||	TRUE	igd	NA	NA	NA	NA	NA	NA	NA	45009341	8.77e-10	0.0161005	30971	7	eqtl-a-ENSG00000012223	LTF	TRUE	reported	textfile	2	1	TRUE
rs7846314	T	A	T	A	-0.0936351	0.000461259	0.178349	0.191446	FALSE	TRUE	FALSE	ebi-a-GCST90038686	8	61650831	0.00069647	484598	0.5	Osteoarthritis	Osteoarthritis	Osteoarthritis || ||	TRUE	igd	NA	NA	NA	NA	NA	NA	NA	61650831	1.64e-09	0.0155277	31569	8	eqtl-a-ENSG00000012223	LTF	TRUE	reported	textfile	2	1	TRUE
rs1012068	G	T	G	T	-0.0813544	0.000163159	0.276034	0.26971	FALSE	FALSE	FALSE	ebi-a-GCST90038686	22	32265903	0.000616885	484598	0.79	Osteoarthritis	Osteoarthritis	Osteoarthritis || ||	TRUE	igd	NA	NA	NA	NA	NA	NA	NA	32265903	9.44e-10	0.0132962	14263	22	eqtl-a-ENSG00000134827	TCN1	TRUE	reported	textfile	2	1	TRUE
rs12419784	A	G	A	G	0.217698	0.000865935	0.276427	0.255566	FALSE	FALSE	FALSE	ebi-a-GCST90038686	11	59823461	0.000630544	484598	0.17	Osteoarthritis	Osteoarthritis	Osteoarthritis || ||	TRUE	igd	NA	NA	NA	NA	NA	NA	NA	59823461	2.83e-61	0.0131813	14263	11	eqtl-a-ENSG00000134827	TCN1	TRUE	reported	textfile	2	1	TRUE
rs12574490	A	G	A	G	-0.1493	0.0013424	0.111505	0.11629	FALSE	FALSE	FALSE	ebi-a-GCST90038686	11	59511062	0.000857175	484598	0.11	Osteoarthritis	Osteoarthritis	Osteoarthritis || ||	TRUE	igd	NA	NA	NA	NA	NA	NA	NA	59511062	2.5e-15	0.0188673	11496	11	eqtl-a-ENSG00000134827	TCN1	TRUE	reported	textfile	2	1	TRUE
rs13289095	T	G	T	G	0.130582	0.00132353	0.119513	0.143651	FALSE	FALSE	FALSE	ebi-a-GCST90038686	9	131466489	0.000778713	484598	0.0879995	Osteoarthritis	Osteoarthritis	Osteoarthritis || ||	TRUE	igd	NA	NA	NA	NA	NA	NA	NA	131466489	1e-12	0.0183145	11495	9	eqtl-a-ENSG00000134827	TCN1	TRUE	reported	textfile	2	1	TRUE
rs212388	T	C	T	C	-0.0774224	0.000549381	0.627378	0.574169	FALSE	FALSE	FALSE	ebi-a-GCST90038686	6	159490436	0.000552709	484598	0.32	Osteoarthritis	Osteoarthritis	Osteoarthritis || ||	TRUE	igd	NA	NA	NA	NA	NA	NA	NA	159490436	3.01e-10	0.0122924	14263	6	eqtl-a-ENSG00000134827	TCN1	TRUE	reported	textfile	2	1	TRUE
rs4328821	G	A	G	A	-0.102552	-0.00031438	0.118714	0.111554	FALSE	FALSE	FALSE	ebi-a-GCST90038686	3	128316435	0.000866822	484598	0.719999	Osteoarthritis	Osteoarthritis	Osteoarthritis || ||	TRUE	igd	NA	NA	NA	NA	NA	NA	NA	128316435	2.41e-08	0.0183805	14263	3	eqtl-a-ENSG00000134827	TCN1	TRUE	reported	textfile	2	1	TRUE
rs7481031	C	T	C	T	-0.166902	-0.00306578	0.0620475	0.064676	FALSE	FALSE	FALSE	ebi-a-GCST90038686	11	59729168	0.00112777	484598	0.00680002	Osteoarthritis	Osteoarthritis	Osteoarthritis || ||	TRUE	igd	NA	NA	NA	NA	NA	NA	NA	59729168	1.23e-11	0.0246313	13925	11	eqtl-a-ENSG00000134827	TCN1	TRUE	reported	textfile	2	1	TRUE
rs7846314	T	A	T	A	-0.110348	0.000461259	0.178349	0.191446	FALSE	TRUE	FALSE	ebi-a-GCST90038686	8	61650831	0.00069647	484598	0.5	Osteoarthritis	Osteoarthritis	Osteoarthritis || ||	TRUE	igd	NA	NA	NA	NA	NA	NA	NA	61650831	1.16e-12	0.0155199	14263	8	eqtl-a-ENSG00000134827	TCN1	TRUE	reported	textfile	2	1	TRUE
rs78744187	T	C	T	C	0.15565	-0.000187937	0.0806295	0.079962	FALSE	FALSE	FALSE	ebi-a-GCST90038686	19	33754548	0.00100445	484598	0.84	Osteoarthritis	Osteoarthritis	Osteoarthritis || ||	TRUE	igd	NA	NA	NA	NA	NA	NA	NA	33754548	9.82e-13	0.0218208	14261	19	eqtl-a-ENSG00000134827	TCN1	TRUE	reported	textfile	2	1	TRUE
rs1012068	G	T	G	T	-0.0909904	0.000163159	0.276034	0.26971	FALSE	FALSE	FALSE	ebi-a-GCST90038686	22	32265903	0.000616885	484598	0.79	Osteoarthritis	Osteoarthritis	Osteoarthritis || ||	TRUE	igd	NA	NA	NA	NA	NA	NA	NA	32265903	7.61e-12	0.0132918	30551	22	eqtl-a-ENSG00000118113	MMP8	TRUE	reported	textfile	2	1	TRUE
rs1375493	A	G	A	G	0.112224	0.00101292	0.565077	0.556776	FALSE	FALSE	FALSE	ebi-a-GCST90038686	2	182323766	0.000551164	484598	0.0680002	Osteoarthritis	Osteoarthritis	Osteoarthritis || ||	TRUE	igd	NA	NA	NA	NA	NA	NA	NA	182323766	6.8e-21	0.0119684	30820	2	eqtl-a-ENSG00000118113	MMP8	TRUE	reported	textfile	2	1	TRUE
rs212388	T	C	T	C	-0.120781	0.000549381	0.627378	0.574169	FALSE	FALSE	FALSE	ebi-a-GCST90038686	6	159490436	0.000552709	484598	0.32	Osteoarthritis	Osteoarthritis	Osteoarthritis || ||	TRUE	igd	NA	NA	NA	NA	NA	NA	NA	159490436	7.17e-23	0.0122676	30551	6	eqtl-a-ENSG00000118113	MMP8	TRUE	reported	textfile	2	1	TRUE
rs3735485	G	A	G	A	-0.0921945	-0.00100725	0.837214	0.847883	FALSE	FALSE	FALSE	ebi-a-GCST90038686	7	45009341	0.000760105	484598	0.19	Osteoarthritis	Osteoarthritis	Osteoarthritis || ||	TRUE	igd	NA	NA	NA	NA	NA	NA	NA	45009341	1.03e-08	0.0161033	30222	7	eqtl-a-ENSG00000118113	MMP8	TRUE	reported	textfile	2	1	TRUE
rs71636778	C	T	C	T	0.105555	-0.000688804	0.158262	0.159955	FALSE	FALSE	FALSE	ebi-a-GCST90038686	1	27104612	0.000744448	484598	0.35	Osteoarthritis	Osteoarthritis	Osteoarthritis || ||	TRUE	igd	NA	NA	NA	NA	NA	NA	NA	27104612	9.02e-11	0.0162825	30820	1	eqtl-a-ENSG00000118113	MMP8	TRUE	reported	textfile	2	1	TRUE
rs7846314	T	A	T	A	-0.160617	0.000461259	0.178349	0.191446	FALSE	TRUE	FALSE	ebi-a-GCST90038686	8	61650831	0.00069647	484598	0.5	Osteoarthritis	Osteoarthritis	Osteoarthritis || ||	TRUE	igd	NA	NA	NA	NA	NA	NA	NA	61650831	3.4e-25	0.0154888	30820	8	eqtl-a-ENSG00000118113	MMP8	TRUE	reported	textfile	2	1	TRUE
rs1012068	G	T	G	T	-0.152566	0.000163159	0.276034	0.26971	FALSE	FALSE	FALSE	ebi-a-GCST90038686	22	32265903	0.000616885	484598	0.79	Osteoarthritis	Osteoarthritis	Osteoarthritis || ||	TRUE	igd	NA	NA	NA	NA	NA	NA	NA	32265903	1.13e-30	0.0132518	31300	22	eqtl-a-ENSG00000124469	CEACAM8	TRUE	reported	textfile	2	1	TRUE
rs10828725	T	G	T	G	-0.0827651	-0.00106095	0.337323	0.358746	FALSE	FALSE	FALSE	ebi-a-GCST90038686	10	25218243	0.000572319	484598	0.0629999	Osteoarthritis	Osteoarthritis	Osteoarthritis || ||	TRUE	igd	NA	NA	NA	NA	NA	NA	NA	25218243	4.55e-11	0.0125691	31684	10	eqtl-a-ENSG00000124469	CEACAM8	TRUE	reported	textfile	2	1	TRUE
rs13289095	T	G	T	G	0.318217	0.00132353	0.119513	0.143651	FALSE	FALSE	FALSE	ebi-a-GCST90038686	9	131466489	0.000778713	484598	0.0879995	Osteoarthritis	Osteoarthritis	Osteoarthritis || ||	TRUE	igd	NA	NA	NA	NA	NA	NA	NA	131466489	8.22e-69	0.0181509	28587	9	eqtl-a-ENSG00000124469	CEACAM8	TRUE	reported	textfile	2	1	TRUE
rs1375493	A	G	A	G	0.111619	0.00101292	0.565077	0.556776	FALSE	FALSE	FALSE	ebi-a-GCST90038686	2	182323766	0.000551164	484598	0.0680002	Osteoarthritis	Osteoarthritis	Osteoarthritis || ||	TRUE	igd	NA	NA	NA	NA	NA	NA	NA	182323766	1.1e-20	0.0119688	31569	2	eqtl-a-ENSG00000124469	CEACAM8	TRUE	reported	textfile	2	1	TRUE
rs2451258	T	C	T	C	-0.169377	0.000124447	0.685013	0.636631	FALSE	FALSE	FALSE	ebi-a-GCST90038686	6	159506600	0.000570702	484598	0.83	Osteoarthritis	Osteoarthritis	Osteoarthritis || ||	TRUE	igd	NA	NA	NA	NA	NA	NA	NA	159506600	2.26e-40	0.0127334	31684	6	eqtl-a-ENSG00000124469	CEACAM8	TRUE	reported	textfile	2	1	TRUE
rs3735485	G	A	G	A	-0.130151	-0.00100725	0.837214	0.847883	FALSE	FALSE	FALSE	ebi-a-GCST90038686	7	45009341	0.000760105	484598	0.19	Osteoarthritis	Osteoarthritis	Osteoarthritis || ||	TRUE	igd	NA	NA	NA	NA	NA	NA	NA	45009341	5.9e-16	0.0160847	30971	7	eqtl-a-ENSG00000124469	CEACAM8	TRUE	reported	textfile	2	1	TRUE
rs7846314	T	A	T	A	-0.139104	0.000461259	0.178349	0.191446	FALSE	TRUE	FALSE	ebi-a-GCST90038686	8	61650831	0.00069647	484598	0.5	Osteoarthritis	Osteoarthritis	Osteoarthritis || ||	TRUE	igd	NA	NA	NA	NA	NA	NA	NA	61650831	2.9e-19	0.0155035	31569	8	eqtl-a-ENSG00000124469	CEACAM8	TRUE	reported	textfile	2	1	TRUE
rs10122433	C	A	C	A	-0.596797	-0.000777059	0.0271332	0.026506	FALSE	FALSE	FALSE	ebi-a-GCST90038686	9	131577388	0.00171973	484598	0.66	Osteoarthritis	Osteoarthritis	Osteoarthritis || ||	TRUE	igd	NA	NA	NA	NA	NA	NA	NA	131577388	8.81e-61	0.0362865	24295	9	eqtl-a-ENSG00000167136	ENDOG	TRUE	reported	textfile	2	1	TRUE
rs12551834	A	G	A	G	-0.52903	-0.00036	0.0881423	0.099341	FALSE	FALSE	FALSE	ebi-a-GCST90038686	9	131613191	0.000914806	484598	0.69	Osteoarthritis	Osteoarthritis	Osteoarthritis || ||	TRUE	igd	NA	NA	NA	NA	NA	NA	NA	131613191	1.26e-146	0.020516	28469	9	eqtl-a-ENSG00000167136	ENDOG	TRUE	reported	textfile	2	1	TRUE
rs192804923	C	T	C	T	0.295074	-0.00172423	0.0210642	0.011656	FALSE	FALSE	FALSE	ebi-a-GCST90038686	9	131875253	0.00261056	484598	0.51	Osteoarthritis	Osteoarthritis	Osteoarthritis || ||	TRUE	igd	NA	NA	NA	NA	NA	NA	NA	131875253	9.89e-13	0.0413727	21406	9	eqtl-a-ENSG00000167136	ENDOG	TRUE	reported	textfile	2	1	TRUE
rs3750325	C	T	C	T	0.904526	0.00191698	0.958304	0.951878	FALSE	FALSE	FALSE	ebi-a-GCST90038686	9	131482467	0.00133569	484598	0.15	Osteoarthritis	Osteoarthritis	Osteoarthritis || ||	TRUE	igd	NA	NA	NA	NA	NA	NA	NA	131482467	1e-200	0.0287848	27967	9	eqtl-a-ENSG00000167136	ENDOG	TRUE	reported	textfile	2	1	TRUE
rs41308920	T	C	T	C	-0.358162	0.00464514	0.0191189	0.020629	FALSE	FALSE	FALSE	ebi-a-GCST90038686	9	131381317	0.00195942	484598	0.0179999	Osteoarthritis	Osteoarthritis	Osteoarthritis || ||	TRUE	igd	NA	NA	NA	NA	NA	NA	NA	131381317	1.44e-16	0.0433568	16425	9	eqtl-a-ENSG00000167136	ENDOG	TRUE	reported	textfile	2	1	TRUE
rs10123267	T	G	T	G	-0.829815	-0.00164524	0.0556288	0.051018	FALSE	FALSE	FALSE	ebi-a-GCST90038686	9	4757261	0.00126471	484598	0.19	Osteoarthritis	Osteoarthritis	Osteoarthritis || ||	TRUE	igd	NA	NA	NA	NA	NA	NA	NA	4757261	1e-200	0.0250101	21994	9	eqtl-a-ENSG00000147853	AK3	TRUE	reported	textfile	2	1	TRUE
rs172447	C	T	C	T	0.211753	0.00117138	0.0380264	0.052986	FALSE	FALSE	FALSE	ebi-a-GCST90038686	9	4859106	0.00141427	484598	0.41	Osteoarthritis	Osteoarthritis	Osteoarthritis || ||	TRUE	igd	NA	NA	NA	NA	NA	NA	NA	4859106	9.37e-12	0.0310675	21656	9	eqtl-a-ENSG00000147853	AK3	TRUE	reported	textfile	2	1	TRUE
rs6476897	A	G	A	G	-0.378833	-0.000285378	0.23291	0.239271	FALSE	FALSE	FALSE	ebi-a-GCST90038686	9	4717355	0.000639655	484598	0.64	Osteoarthritis	Osteoarthritis	Osteoarthritis || ||	TRUE	igd	NA	NA	NA	NA	NA	NA	NA	4717355	6.1e-168	0.013715	26609	9	eqtl-a-ENSG00000147853	AK3	TRUE	reported	textfile	2	1	TRUE
rs77146652	T	C	T	C	0.410957	-0.00108057	0.0469189	0.048061	FALSE	FALSE	FALSE	ebi-a-GCST90038686	9	4780816	0.00130455	484598	0.41	Osteoarthritis	Osteoarthritis	Osteoarthritis || ||	TRUE	igd	NA	NA	NA	NA	NA	NA	NA	4780816	5.34e-49	0.0279319	24585	9	eqtl-a-ENSG00000147853	AK3	TRUE	reported	textfile	2	1	TRUE
rs10124119	T	C	T	C	-0.110754	-0.00127628	0.230879	0.234463	FALSE	FALSE	FALSE	ebi-a-GCST90038686	9	15086653	0.000643807	484598	0.0479999	Osteoarthritis	Osteoarthritis	Osteoarthritis || ||	TRUE	igd	NA	NA	NA	NA	NA	NA	NA	15086653	3.88e-15	0.0140931	26240	9	eqtl-a-ENSG00000155158	TTC39B	TRUE	reported	textfile	2	1	TRUE
rs10810364	A	G	A	G	-0.125116	0.000362393	0.291725	0.283722	FALSE	FALSE	FALSE	ebi-a-GCST90038686	9	15218408	0.000606984	484598	0.55	Osteoarthritis	Osteoarthritis	Osteoarthritis || ||	TRUE	igd	NA	NA	NA	NA	NA	NA	NA	15218408	9.1e-22	0.0130511	26569	9	eqtl-a-ENSG00000155158	TTC39B	TRUE	reported	textfile	2	1	TRUE
rs10810366	T	C	T	C	0.421158	0.000122313	0.475502	0.497371	FALSE	FALSE	FALSE	ebi-a-GCST90038686	9	15250529	0.000535309	484598	0.83	Osteoarthritis	Osteoarthritis	Osteoarthritis || ||	TRUE	igd	NA	NA	NA	NA	NA	NA	NA	15250529	1e-200	0.0113784	24962	9	eqtl-a-ENSG00000155158	TTC39B	TRUE	reported	textfile	2	1	TRUE
rs112470256	C	T	C	T	-0.22069	-0.00171422	0.0306902	0.028657	FALSE	FALSE	FALSE	ebi-a-GCST90038686	9	15359742	0.00167847	484598	0.31	Osteoarthritis	Osteoarthritis	Osteoarthritis || ||	TRUE	igd	NA	NA	NA	NA	NA	NA	NA	15359742	1.51e-10	0.0344575	20039	9	eqtl-a-ENSG00000155158	TTC39B	TRUE	reported	textfile	2	1	TRUE
rs117431390	A	C	A	C	-0.905176	0.00144776	0.0281741	0.028796	FALSE	FALSE	FALSE	ebi-a-GCST90038686	9	15294577	0.00168939	484598	0.4	Osteoarthritis	Osteoarthritis	Osteoarthritis || ||	TRUE	igd	NA	NA	NA	NA	NA	NA	NA	15294577	3.22e-146	0.0351526	23652	9	eqtl-a-ENSG00000155158	TTC39B	TRUE	reported	textfile	2	1	TRUE
rs1354034	C	T	C	T	0.072193	0.000401908	0.618137	0.590753	FALSE	FALSE	FALSE	ebi-a-GCST90038686	3	56849749	0.000556454	484598	0.48	Osteoarthritis	Osteoarthritis	Osteoarthritis || ||	TRUE	igd	NA	NA	NA	NA	NA	NA	NA	56849749	3.62e-09	0.0122353	26569	3	eqtl-a-ENSG00000155158	TTC39B	TRUE	reported	textfile	2	1	TRUE
rs76661729	G	A	G	A	-0.181835	0.000801851	0.0404519	0.038216	FALSE	FALSE	FALSE	ebi-a-GCST90038686	9	15488831	0.00146681	484598	0.58	Osteoarthritis	Osteoarthritis	Osteoarthritis || ||	TRUE	igd	NA	NA	NA	NA	NA	NA	NA	15488831	1.67e-09	0.0301706	23284	9	eqtl-a-ENSG00000155158	TTC39B	TRUE	reported	textfile	2	1	TRUE
rs10124990	G	A	G	A	0.202431	-0.0014671	0.0389487	0.036512	FALSE	FALSE	FALSE	ebi-a-GCST90038686	9	117697290	0.00153998	484598	0.34	Osteoarthritis	Osteoarthritis	Osteoarthritis || ||	TRUE	igd	NA	NA	NA	NA	NA	NA	NA	117697290	4.39e-11	0.0307155	27656	9	eqtl-a-ENSG00000228278	ORM2	TRUE	reported	textfile	2	1	TRUE
rs1249753	A	C	A	C	0.41877	-0.000799913	0.53709	0.539644	FALSE	FALSE	FALSE	ebi-a-GCST90038686	9	117064559	0.000553923	484598	0.15	Osteoarthritis	Osteoarthritis	Osteoarthritis || ||	TRUE	igd	NA	NA	NA	NA	NA	NA	NA	117064559	1e-200	0.0114041	27399	9	eqtl-a-ENSG00000228278	ORM2	TRUE	reported	textfile	2	1	TRUE
rs149110519	T	C	T	C	0.241367	0.00175944	0.0526158	0.034126	FALSE	FALSE	FALSE	ebi-a-GCST90038686	6	144385777	0.00151281	484598	0.24	Osteoarthritis	Osteoarthritis	Osteoarthritis || ||	TRUE	igd	NA	NA	NA	NA	NA	NA	NA	144385777	1.08e-19	0.0265802	25735	6	eqtl-a-ENSG00000228278	ORM2	TRUE	reported	textfile	2	1	TRUE
rs2636885	G	A	G	A	-0.315389	7.97e-05	0.69888	0.659466	FALSE	FALSE	FALSE	ebi-a-GCST90038686	9	117079287	0.000587955	484598	0.9	Osteoarthritis	Osteoarthritis	Osteoarthritis || ||	TRUE	igd	NA	NA	NA	NA	NA	NA	NA	117079287	3.79e-136	0.0126995	31684	9	eqtl-a-ENSG00000228278	ORM2	TRUE	reported	textfile	2	1	TRUE
rs7019849	C	T	C	T	0.0995388	0.00117282	0.797681	0.805659	FALSE	FALSE	FALSE	ebi-a-GCST90038686	9	116984070	0.000696157	484598	0.0899995	Osteoarthritis	Osteoarthritis	Osteoarthritis || ||	TRUE	igd	NA	NA	NA	NA	NA	NA	NA	116984070	1.7e-11	0.0147916	31679	9	eqtl-a-ENSG00000228278	ORM2	TRUE	reported	textfile	2	1	TRUE
rs10125019	G	A	G	A	-0.076324	0.000432988	0.271009	0.25325	FALSE	FALSE	FALSE	ebi-a-GCST90038686	9	2479798	0.000631339	484598	0.49	Osteoarthritis	Osteoarthritis	Osteoarthritis || ||	TRUE	igd	NA	NA	NA	NA	NA	NA	NA	2479798	1.15e-08	0.0133749	31469	9	eqtl-a-ENSG00000147852	VLDLR	TRUE	reported	textfile	2	1	TRUE
rs10491700	A	T	A	T	-0.0895436	-0.000485853	0.641787	0.647494	FALSE	TRUE	FALSE	ebi-a-GCST90038686	9	2227359	0.000575043	484598	0.4	Osteoarthritis	Osteoarthritis	Osteoarthritis || ||	TRUE	igd	NA	NA	NA	NA	NA	NA	NA	2227359	4.94e-13	0.0123901	31355	9	eqtl-a-ENSG00000147852	VLDLR	TRUE	reported	textfile	2	1	TRUE
rs12237424	A	G	A	G	-0.132432	0.000589963	0.0890601	0.101232	FALSE	FALSE	FALSE	ebi-a-GCST90038686	9	2442058	0.00095072	484598	0.54	Osteoarthritis	Osteoarthritis	Osteoarthritis || ||	TRUE	igd	NA	NA	NA	NA	NA	NA	NA	2442058	2.2e-10	0.020866	31141	9	eqtl-a-ENSG00000147852	VLDLR	TRUE	reported	textfile	2	1	TRUE
rs1567712	G	A	G	A	0.255663	-0.000130873	0.220048	0.227249	FALSE	FALSE	FALSE	ebi-a-GCST90038686	9	2660722	0.000652167	484598	0.84	Osteoarthritis	Osteoarthritis	Osteoarthritis || ||	TRUE	igd	NA	NA	NA	NA	NA	NA	NA	2660722	2e-72	0.0142045	31353	9	eqtl-a-ENSG00000147852	VLDLR	TRUE	reported	textfile	2	1	TRUE
rs34518363	C	T	C	T	0.707556	-0.00202676	0.0146826	0.017822	FALSE	FALSE	FALSE	ebi-a-GCST90038686	9	2620512	0.0020605	484598	0.32	Osteoarthritis	Osteoarthritis	Osteoarthritis || ||	TRUE	igd	NA	NA	NA	NA	NA	NA	NA	2620512	4.91e-47	0.0491232	24442	9	eqtl-a-ENSG00000147852	VLDLR	TRUE	reported	textfile	2	1	TRUE
rs34881325	T	C	T	C	0.526291	-0.000358498	0.394357	0.367534	FALSE	FALSE	FALSE	ebi-a-GCST90038686	9	2622134	0.000582585	484598	0.54	Osteoarthritis	Osteoarthritis	Osteoarthritis || ||	TRUE	igd	NA	NA	NA	NA	NA	NA	NA	2622134	1e-200	0.0113442	18668	9	eqtl-a-ENSG00000147852	VLDLR	TRUE	reported	textfile	2	1	TRUE
rs7029311	A	G	A	G	0.239601	0.000844571	0.0601676	0.059448	FALSE	FALSE	FALSE	ebi-a-GCST90038686	9	2677743	0.00115657	484598	0.46	Osteoarthritis	Osteoarthritis	Osteoarthritis || ||	TRUE	igd	NA	NA	NA	NA	NA	NA	NA	2677743	7.68e-22	0.0249473	31470	9	eqtl-a-ENSG00000147852	VLDLR	TRUE	reported	textfile	2	1	TRUE
rs1012550	A	G	A	G	0.0820743	-0.000504259	0.67355	0.654863	FALSE	FALSE	FALSE	ebi-a-GCST90038686	4	26996007	0.000577467	484598	0.39	Osteoarthritis	Osteoarthritis	Osteoarthritis || ||	TRUE	igd	NA	NA	NA	NA	NA	NA	NA	26996007	9.42e-11	0.0126738	31684	4	eqtl-a-ENSG00000109689	STIM2	TRUE	reported	textfile	2	1	TRUE
rs4234985	A	C	A	C	0.0735282	0.000142288	0.332976	0.328337	FALSE	FALSE	FALSE	ebi-a-GCST90038686	4	27124660	0.000582302	484598	0.79	Osteoarthritis	Osteoarthritis	Osteoarthritis || ||	TRUE	igd	NA	NA	NA	NA	NA	NA	NA	27124660	5.58e-09	0.0126138	31679	4	eqtl-a-ENSG00000109689	STIM2	TRUE	reported	textfile	2	1	TRUE
rs56775163	A	G	A	G	0.425819	0.00117823	0.248962	0.253128	FALSE	FALSE	FALSE	ebi-a-GCST90038686	4	27035891	0.000636256	484598	0.061	Osteoarthritis	Osteoarthritis	Osteoarthritis || ||	TRUE	igd	NA	NA	NA	NA	NA	NA	NA	27035891	1e-200	0.0132892	31565	4	eqtl-a-ENSG00000109689	STIM2	TRUE	reported	textfile	2	1	TRUE
rs1012771	T	A	T	A	0.160219	-0.000988516	0.105035	0.101902	FALSE	TRUE	FALSE	ebi-a-GCST90038686	7	143644621	0.000913142	484598	0.27	Osteoarthritis	Osteoarthritis	Osteoarthritis || ||	TRUE	igd	NA	NA	NA	NA	NA	NA	NA	143644621	1.3e-16	0.0193653	10638	7	eqtl-a-ENSG00000244479	OR2A1-AS1	TRUE	reported	textfile	2	1	TRUE
rs10256499	A	G	A	G	0.294273	0.000247479	0.952703	0.954597	FALSE	FALSE	FALSE	ebi-a-GCST90038686	7	143640051	0.00132406	484598	0.84	Osteoarthritis	Osteoarthritis	Osteoarthritis || ||	TRUE	igd	NA	NA	NA	NA	NA	NA	NA	143640051	5.85e-26	0.0279284	10561	7	eqtl-a-ENSG00000244479	OR2A1-AS1	TRUE	reported	textfile	2	1	TRUE
rs727713	A	G	A	G	-0.207152	4.56e-05	0.184646	0.172195	FALSE	FALSE	FALSE	ebi-a-GCST90038686	7	144098922	0.000722425	484598	0.96	Osteoarthritis	Osteoarthritis	Osteoarthritis || ||	TRUE	igd	NA	NA	NA	NA	NA	NA	NA	144098922	4.41e-42	0.0152398	10736	7	eqtl-a-ENSG00000244479	OR2A1-AS1	TRUE	reported	textfile	2	1	TRUE
rs10128153	T	G	T	G	-0.101987	0.00186403	0.642437	0.633439	FALSE	FALSE	FALSE	ebi-a-GCST90038686	10	64193905	0.000567714	484598	0.00109999	Osteoarthritis	Osteoarthritis	Osteoarthritis || ||	TRUE	igd	NA	NA	NA	NA	NA	NA	NA	64193905	1.83e-16	0.0123883	26159	10	eqtl-a-ENSG00000150347	ARID5B	TRUE	reported	textfile	2	1	TRUE
rs10821948	A	C	A	C	-0.122252	0.000879391	0.342497	0.327367	FALSE	FALSE	FALSE	ebi-a-GCST90038686	10	63809624	0.00058557	484598	0.13	Osteoarthritis	Osteoarthritis	Osteoarthritis || ||	TRUE	igd	NA	NA	NA	NA	NA	NA	NA	63809624	1.36e-22	0.0124997	26609	10	eqtl-a-ENSG00000150347	ARID5B	TRUE	reported	textfile	2	1	TRUE
rs34770475	T	C	T	C	0.435268	0.000686986	0.20782	0.23724	FALSE	FALSE	FALSE	ebi-a-GCST90038686	10	63933976	0.000647289	484598	0.29	Osteoarthritis	Osteoarthritis	Osteoarthritis || ||	TRUE	igd	NA	NA	NA	NA	NA	NA	NA	63933976	1e-200	0.0142037	26482	10	eqtl-a-ENSG00000150347	ARID5B	TRUE	reported	textfile	2	1	TRUE
rs9273076	C	T	C	T	-0.0920434	0.000499242	0.854228	0.854849	FALSE	FALSE	FALSE	ebi-a-GCST90038686	6	32612301	0.000777788	484598	0.52	Osteoarthritis	Osteoarthritis	Osteoarthritis || ||	TRUE	igd	NA	NA	NA	NA	NA	NA	NA	32612301	4.69e-08	0.0168485	17455	6	eqtl-a-ENSG00000150347	ARID5B	TRUE	reported	textfile	2	1	TRUE
rs10128877	C	T	C	T	0.495413	-0.000303098	0.284002	0.281741	FALSE	FALSE	FALSE	ebi-a-GCST90038686	12	66454490	0.000607815	484598	0.62	Osteoarthritis	Osteoarthritis	Osteoarthritis || ||	TRUE	igd	NA	NA	NA	NA	NA	NA	NA	66454490	1e-200	0.0125226	5502	12	eqtl-a-ENSG00000239335	LLPH-DT	TRUE	reported	textfile	2	1	TRUE
rs1865914	G	A	G	A	-0.280369	-0.000239183	0.110017	0.132474	FALSE	FALSE	FALSE	ebi-a-GCST90038686	12	66636640	0.000834302	484598	0.79	Osteoarthritis	Osteoarthritis	Osteoarthritis || ||	TRUE	igd	NA	NA	NA	NA	NA	NA	NA	66636640	6.44e-50	0.0188736	5164	12	eqtl-a-ENSG00000239335	LLPH-DT	TRUE	reported	textfile	2	1	TRUE
rs75046014	T	C	T	C	0.248865	0.000749689	0.0183928	0.025534	FALSE	FALSE	FALSE	ebi-a-GCST90038686	12	66674549	0.00172815	484598	0.649999	Osteoarthritis	Osteoarthritis	Osteoarthritis || ||	TRUE	igd	NA	NA	NA	NA	NA	NA	NA	66674549	1.86e-08	0.0442451	3831	12	eqtl-a-ENSG00000239335	LLPH-DT	TRUE	reported	textfile	2	1	TRUE
rs10129014	C	T	C	T	0.483828	0.000964433	0.535237	0.503941	FALSE	FALSE	FALSE	ebi-a-GCST90038686	12	68837123	0.000559431	484598	0.0860003	Osteoarthritis	Osteoarthritis	Osteoarthritis || ||	TRUE	igd	NA	NA	NA	NA	NA	NA	NA	68837123	1e-200	0.0112168	4339	12	eqtl-a-ENSG00000251301	LINC02384	TRUE	reported	textfile	2	1	TRUE
rs11177255	T	C	T	C	0.190941	4.92e-06	0.0590869	0.07444	FALSE	FALSE	FALSE	ebi-a-GCST90038686	12	68886663	0.00103626	484598	1	Osteoarthritis	Osteoarthritis	Osteoarthritis || ||	TRUE	igd	NA	NA	NA	NA	NA	NA	NA	68886663	3.47e-14	0.0251908	5502	12	eqtl-a-ENSG00000251301	LINC02384	TRUE	reported	textfile	2	1	TRUE
rs1861933	G	A	G	A	0.300205	0.00148682	0.210568	0.196193	FALSE	FALSE	FALSE	ebi-a-GCST90038686	12	68842405	0.000696025	484598	0.032	Osteoarthritis	Osteoarthritis	Osteoarthritis || ||	TRUE	igd	NA	NA	NA	NA	NA	NA	NA	68842405	8.14e-97	0.0143776	5502	12	eqtl-a-ENSG00000251301	LINC02384	TRUE	reported	textfile	2	1	TRUE
rs10129017	C	T	C	T	0.418507	-0.00056177	0.42052	0.431063	FALSE	FALSE	FALSE	ebi-a-GCST90038686	12	8217141	0.000557282	484598	0.32	Osteoarthritis	Osteoarthritis	Osteoarthritis || ||	TRUE	igd	NA	NA	NA	NA	NA	NA	NA	8217141	1e-200	0.0115307	30251	12	eqtl-a-ENSG00000171860	C3AR1	TRUE	reported	textfile	2	1	TRUE
rs12321718	C	T	C	T	0.893799	0.000303083	0.752086	0.767048	FALSE	FALSE	FALSE	ebi-a-GCST90038686	12	8188597	0.000650723	484598	0.64	Osteoarthritis	Osteoarthritis	Osteoarthritis || ||	TRUE	igd	NA	NA	NA	NA	NA	NA	NA	8188597	1e-200	0.0115494	31562	12	eqtl-a-ENSG00000171860	C3AR1	TRUE	reported	textfile	2	1	TRUE
rs141094656	C	T	C	T	0.246845	0.00296587	0.0195137	0.013918	FALSE	FALSE	FALSE	ebi-a-GCST90038686	1	92753336	0.00243434	484598	0.23	Osteoarthritis	Osteoarthritis	Osteoarthritis || ||	TRUE	igd	NA	NA	NA	NA	NA	NA	NA	92753336	9.28e-09	0.0429781	21629	1	eqtl-a-ENSG00000171860	C3AR1	TRUE	reported	textfile	2	1	TRUE
rs2902940	G	A	G	A	0.128578	-0.0011837	0.274749	0.316397	FALSE	FALSE	FALSE	ebi-a-GCST90038686	20	39091487	0.000584306	484598	0.0430002	Osteoarthritis	Osteoarthritis	Osteoarthritis || ||	TRUE	igd	NA	NA	NA	NA	NA	NA	NA	39091487	3.84e-22	0.0132891	31569	20	eqtl-a-ENSG00000171860	C3AR1	TRUE	reported	textfile	2	1	TRUE
rs36124279	T	G	T	G	-0.212412	-0.000995992	0.0412079	0.040222	FALSE	FALSE	FALSE	ebi-a-GCST90038686	12	7986243	0.00144154	484598	0.49	Osteoarthritis	Osteoarthritis	Osteoarthritis || ||	TRUE	igd	NA	NA	NA	NA	NA	NA	NA	7986243	1.19e-12	0.0298894	25872	12	eqtl-a-ENSG00000171860	C3AR1	TRUE	reported	textfile	2	1	TRUE
rs3732378	A	G	A	G	-0.0880929	-0.000336289	0.165434	0.168224	FALSE	FALSE	FALSE	ebi-a-GCST90038686	3	39307162	0.00072953	484598	0.649999	Osteoarthritis	Osteoarthritis	Osteoarthritis || ||	TRUE	igd	NA	NA	NA	NA	NA	NA	NA	39307162	3.68e-08	0.0160006	31300	3	eqtl-a-ENSG00000171860	C3AR1	TRUE	reported	textfile	2	1	TRUE
rs73059360	T	C	T	C	0.188026	0.00199553	0.0310112	0.023111	FALSE	FALSE	FALSE	ebi-a-GCST90038686	12	8089102	0.00190951	484598	0.29	Osteoarthritis	Osteoarthritis	Osteoarthritis || ||	TRUE	igd	NA	NA	NA	NA	NA	NA	NA	8089102	4.2e-08	0.0342976	26148	12	eqtl-a-ENSG00000171860	C3AR1	TRUE	reported	textfile	2	1	TRUE
rs10130976	A	T	A	T	0.984912	0.00103664	0.0319547	0.038922	FALSE	TRUE	FALSE	ebi-a-GCST90038686	14	23404706	0.00144864	484598	0.47	Osteoarthritis	Osteoarthritis	Osteoarthritis || ||	TRUE	igd	NA	NA	NA	NA	NA	NA	NA	23404706	5.41e-198	0.0328087	30488	14	eqtl-a-ENSG00000092036	HAUS4	TRUE	reported	textfile	2	1	TRUE
rs143464957	G	A	G	A	-0.499115	-0.00276419	0.0122222	0.012733	FALSE	FALSE	FALSE	ebi-a-GCST90038686	14	23528099	0.00252288	484598	0.28	Osteoarthritis	Osteoarthritis	Osteoarthritis || ||	TRUE	igd	NA	NA	NA	NA	NA	NA	NA	23528099	2.41e-20	0.0540045	6875	14	eqtl-a-ENSG00000092036	HAUS4	TRUE	reported	textfile	2	1	TRUE
rs149352366	T	C	T	C	1.08466	0.00234785	0.0211548	0.027291	FALSE	FALSE	FALSE	ebi-a-GCST90038686	14	23423268	0.00168578	484598	0.17	Osteoarthritis	Osteoarthritis	Osteoarthritis || ||	TRUE	igd	NA	NA	NA	NA	NA	NA	NA	23423268	3.05e-159	0.04034	21887	14	eqtl-a-ENSG00000092036	HAUS4	TRUE	reported	textfile	2	1	TRUE
rs149391212	T	C	T	C	-0.295464	0.000470814	0.0169522	0.016086	FALSE	FALSE	FALSE	ebi-a-GCST90038686	14	23544999	0.00223714	484598	0.83	Osteoarthritis	Osteoarthritis	Osteoarthritis || ||	TRUE	igd	NA	NA	NA	NA	NA	NA	NA	23544999	1.38e-10	0.0460374	18041	14	eqtl-a-ENSG00000092036	HAUS4	TRUE	reported	textfile	2	1	TRUE
rs189034601	A	C	A	C	1.14125	-0.000954035	0.0262301	0.022573	FALSE	FALSE	FALSE	ebi-a-GCST90038686	14	23440038	0.00185594	484598	0.6	Osteoarthritis	Osteoarthritis	Osteoarthritis || ||	TRUE	igd	NA	NA	NA	NA	NA	NA	NA	23440038	1e-200	0.0359803	25218	14	eqtl-a-ENSG00000092036	HAUS4	TRUE	reported	textfile	2	1	TRUE
rs2231811	A	G	A	G	0.25	-0.0016226	0.0459908	0.039322	FALSE	FALSE	FALSE	ebi-a-GCST90038686	14	23826792	0.00141257	484598	0.25	Osteoarthritis	Osteoarthritis	Osteoarthritis || ||	TRUE	igd	NA	NA	NA	NA	NA	NA	NA	23826792	1.12e-18	0.028336	30603	14	eqtl-a-ENSG00000092036	HAUS4	TRUE	reported	textfile	2	1	TRUE
rs35761953	T	C	T	C	0.484235	0.000720788	0.793704	0.786984	FALSE	FALSE	FALSE	ebi-a-GCST90038686	14	23318947	0.000673947	484598	0.28	Osteoarthritis	Osteoarthritis	Osteoarthritis || ||	TRUE	igd	NA	NA	NA	NA	NA	NA	NA	23318947	1e-200	0.0141326	30153	14	eqtl-a-ENSG00000092036	HAUS4	TRUE	reported	textfile	2	1	TRUE
rs3859192	T	C	T	C	0.0666574	-0.000262979	0.455547	0.465052	FALSE	FALSE	FALSE	ebi-a-GCST90038686	17	38128648	0.000547065	484598	0.630001	Osteoarthritis	Osteoarthritis	Osteoarthritis || ||	TRUE	igd	NA	NA	NA	NA	NA	NA	NA	38128648	2.36e-08	0.0119376	30935	17	eqtl-a-ENSG00000092036	HAUS4	TRUE	reported	textfile	2	1	TRUE
rs77007861	T	C	T	C	-0.608617	0.000562404	0.0202843	0.011852	FALSE	FALSE	FALSE	ebi-a-GCST90038686	14	23381257	0.0025889	484598	0.81	Osteoarthritis	Osteoarthritis	Osteoarthritis || ||	TRUE	igd	NA	NA	NA	NA	NA	NA	NA	23381257	8.66e-48	0.0419077	21630	14	eqtl-a-ENSG00000092036	HAUS4	TRUE	reported	textfile	2	1	TRUE
rs10132103	G	A	G	A	0.0864814	0.000409997	0.503983	0.496859	FALSE	FALSE	FALSE	ebi-a-GCST90038686	14	74726710	0.000547206	484598	0.46	Osteoarthritis	Osteoarthritis	Osteoarthritis || ||	TRUE	igd	NA	NA	NA	NA	NA	NA	NA	74726710	3.37e-13	0.0118816	31564	14	eqtl-a-ENSG00000119723	COQ6	TRUE	reported	textfile	2	1	TRUE
rs45569432	C	T	C	T	0.229356	0.000569995	0.105998	0.117919	FALSE	FALSE	FALSE	ebi-a-GCST90038686	14	74666225	0.000849064	484598	0.5	Osteoarthritis	Osteoarthritis	Osteoarthritis || ||	TRUE	igd	NA	NA	NA	NA	NA	NA	NA	74666225	9.07e-33	0.0192376	31684	14	eqtl-a-ENSG00000119723	COQ6	TRUE	reported	textfile	2	1	TRUE
rs74576495	A	G	A	G	-0.483685	7.17e-05	0.157026	0.150668	FALSE	FALSE	FALSE	ebi-a-GCST90038686	14	74254212	0.000768668	484598	0.93	Osteoarthritis	Osteoarthritis	Osteoarthritis || ||	TRUE	igd	NA	NA	NA	NA	NA	NA	NA	74254212	1e-200	0.0158441	30730	14	eqtl-a-ENSG00000119723	COQ6	TRUE	reported	textfile	2	1	TRUE
rs10132336	G	A	G	A	-0.514751	0.000233674	0.859004	0.882643	FALSE	FALSE	FALSE	ebi-a-GCST90038686	14	74869017	0.000848698	484598	0.780001	Osteoarthritis	Osteoarthritis	Osteoarthritis || ||	TRUE	igd	NA	NA	NA	NA	NA	NA	NA	74869017	1e-200	0.0165439	28929	14	eqtl-a-ENSG00000165898	ISCA2	TRUE	reported	textfile	2	1	TRUE
rs10146693	C	T	C	T	0.372626	-1.52e-06	0.0471596	0.058558	FALSE	FALSE	FALSE	ebi-a-GCST90038686	14	74850690	0.00118946	484598	0.99	Osteoarthritis	Osteoarthritis	Osteoarthritis || ||	TRUE	igd	NA	NA	NA	NA	NA	NA	NA	74850690	1.11e-40	0.0279012	27921	14	eqtl-a-ENSG00000165898	ISCA2	TRUE	reported	textfile	2	1	TRUE
rs699373	G	A	G	A	0.445666	0.00152722	0.958742	0.96113	FALSE	FALSE	FALSE	ebi-a-GCST90038686	14	74993063	0.00140769	484598	0.28	Osteoarthritis	Osteoarthritis	Osteoarthritis || ||	TRUE	igd	NA	NA	NA	NA	NA	NA	NA	74993063	6.22e-51	0.0296895	25839	14	eqtl-a-ENSG00000165898	ISCA2	TRUE	reported	textfile	2	1	TRUE
rs999714	T	G	T	G	-0.254556	0.00278736	0.0320737	0.032493	FALSE	FALSE	FALSE	ebi-a-GCST90038686	14	74816670	0.00155979	484598	0.0759994	Osteoarthritis	Osteoarthritis	Osteoarthritis || ||	TRUE	igd	NA	NA	NA	NA	NA	NA	NA	74816670	4.31e-14	0.0337111	29445	14	eqtl-a-ENSG00000165898	ISCA2	TRUE	reported	textfile	2	1	TRUE
rs10132475	A	G	A	G	-0.091628	0.000157979	0.338574	0.31889	FALSE	FALSE	FALSE	ebi-a-GCST90038686	14	51286129	0.000595825	484598	0.780001	Osteoarthritis	Osteoarthritis	Osteoarthritis || ||	TRUE	igd	NA	NA	NA	NA	NA	NA	NA	51286129	2.89e-13	0.0125533	29284	14	eqtl-a-ENSG00000151748	SAV1	TRUE	reported	textfile	2	1	TRUE
rs1354034	C	T	C	T	0.123616	0.000401908	0.618137	0.590753	FALSE	FALSE	FALSE	ebi-a-GCST90038686	3	56849749	0.000556454	484598	0.48	Osteoarthritis	Osteoarthritis	Osteoarthritis || ||	TRUE	igd	NA	NA	NA	NA	NA	NA	NA	56849749	4.17e-24	0.0122061	31470	3	eqtl-a-ENSG00000151748	SAV1	TRUE	reported	textfile	2	1	TRUE
rs6572681	C	T	C	T	-0.282054	0.000815371	0.336376	0.343598	FALSE	FALSE	FALSE	ebi-a-GCST90038686	14	51117059	0.000577649	484598	0.16	Osteoarthritis	Osteoarthritis	Osteoarthritis || ||	TRUE	igd	NA	NA	NA	NA	NA	NA	NA	51117059	4.69e-115	0.0123714	30062	14	eqtl-a-ENSG00000151748	SAV1	TRUE	reported	textfile	2	1	TRUE
[truncated: 23,955 more rows]

## Sheet: Table S8
Table S8. GO enrichment analysis of DEGs
ONTOLOGY	ID	Description	GeneRatio	BgRatio	pvalue	p.adjust	qvalue	geneID	Count
[truncated: 98 more rows]

## Sheet: Table S9
Table S9. KEGG enrichment analysis of OA-DEGs
[truncated: 7 more rows]

[truncated: 7 more sheets: Table S10, Table S11, Table S12, Table S13, Table S14, Table S15, Table S16]
