# Supplementary material for: Identification of biomarkers and potential drug targets in osteoarthritis based on bioinformatics analysis and mendelian randomization
Source: Front Pharmacol. 2024 Aug 29;15:1439289. doi: 10.3389/fphar.2024.1439289 (PMC11390638; doi:10.3389/fphar.2024.1439289)
Supplement: Supplementary file 2 [file Table1.XLSX]

## Sheet: Table S1
Table S1. List of Expression of genes after screening
id	logFC	AveExpr	t	P.Value	adj.P.Val	B
HECW2	0.791356	3.67112	6.78521	1.01902e-09	1.77901e-05	11.8034
CSRNP3	0.638621	3.00037	6.61845	2.20623e-09	1.92582e-05	11.0841
FOXS1	1.26901	3.26445	6.44001	5.00716e-09	2.18538e-05	10.321
CD34	0.778471	3.82454	6.21497	1.39186e-08	4.85981e-05	9.36929
TAF4B	-0.621268	2.98015	-6.03379	3.13868e-08	5.47951e-05	8.61262
TLR7	1.07774	3.94381	5.98435	3.91222e-08	5.58949e-05	8.40769
GYS1	-0.891122	3.89451	-5.97411	4.09447e-08	5.58949e-05	8.36533
HEY2	0.751454	3.55326	5.97042	4.16218e-08	5.58949e-05	8.35008
LOC100132057	0.599799	2.90302	5.94838	4.58997e-08	5.72369e-05	8.25908
GYPC	-0.670727	4.34454	-5.84258	7.32745e-08	7.64165e-05	7.82411
CFI	1.02424	4.49478	5.83909	7.44118e-08	7.64165e-05	7.80979
TM4SF18	0.662029	4.02816	5.74133	1.14268e-07	0.000104033	7.41108
MTHFD2	-0.852254	3.44045	-5.72339	1.23587e-07	0.000104033	7.33822
SLC2A5	-0.592176	4.04408	-5.70944	1.31347e-07	0.00010423	7.28163
SLC19A2	-0.897647	3.51493	-5.68459	1.46367e-07	0.00010647	7.18102
PIM1	-0.826135	3.52121	-5.65545	1.66138e-07	0.000116018	7.0633
HIST1H2AD	-0.736212	4.04236	-5.63334	1.82872e-07	0.000116428	6.97415
CDKN2D	-0.717773	3.16477	-5.63137	1.84441e-07	0.000116428	6.96621
IER2	1.1425	5.18566	5.62852	1.86733e-07	0.000116428	6.95474
TMEM38B	-0.786547	3.25235	-5.61009	2.02248e-07	0.000121753	6.88061
HIST1H3G	-0.679803	3.6146	-5.53578	2.78708e-07	0.000159178	6.58282
CRIP1	0.718234	5.10903	5.53206	2.83208e-07	0.000159178	6.56795
NARF	-0.669983	3.68515	-5.52458	2.92469e-07	0.000159178	6.53807
NOP16	-0.62496	3.72789	-5.51798	3.00885e-07	0.000159178	6.51173
PDK1	-0.651079	3.33957	-5.49928	3.26026e-07	0.000167405	6.43724
CX3CR1	1.11512	3.7906	5.43185	4.35025e-07	0.000204117	6.16955
SLC44A3	0.935351	3.88983	5.42338	4.51026e-07	0.000204117	6.13603
COL22A1	1.18648	4.02666	5.37415	5.56075e-07	0.000237184	5.94178
GUCY1A3	0.603982	3.87741	5.33479	6.56977e-07	0.000266733	5.78713
COL14A1	0.708347	4.34244	5.31412	7.16919e-07	0.000272086	5.70616
SIAH2	-0.635153	3.72311	-5.27184	8.56708e-07	0.000295343	5.54101
HTR2A	0.68753	3.65595	5.26906	8.66801e-07	0.000295343	5.53016
CSN1S1	1.62548	4.55954	5.21242	1.09914e-06	0.000333327	5.31008
PFKFB3	-0.720707	5.01407	-5.20803	1.1195e-06	0.000333327	5.29307
PON3	0.623506	3.68402	5.20654	1.12649e-06	0.000333327	5.2873
OTOR	-0.675298	2.24248	-5.17413	1.28964e-06	0.000369092	5.162
THSD4	0.676348	3.4695	5.14613	1.449e-06	0.000403672	5.05408
GLRX	-0.668939	5.05818	-5.14485	1.45672e-06	0.000403672	5.04917
NELL1	0.680206	3.55356	5.13518	1.51646e-06	0.000404483	5.01194
IDH2	-0.902575	3.73764	-5.12448	1.58528e-06	0.000404483	4.97085
HIST1H2BB	-0.703606	3.74164	-5.09526	1.7892e-06	0.000422106	4.85882
CLEC4D	-0.658374	3.49752	-5.07996	1.90592e-06	0.000443647	4.80032
CMIP	-0.594887	3.55952	-5.07011	1.985e-06	0.000448542	4.76269
PTN	0.910041	4.76325	5.04409	2.20957e-06	0.000448542	4.66351
SP7	0.600402	3.57293	5.02827	2.35804e-06	0.00046506	4.60333
PLA2G2A	1.36708	5.16487	5.02472	2.39269e-06	0.00046506	4.58984
CCDC65	0.590352	3.07668	5.00988	2.54289e-06	0.000472746	4.53351
CPLX1	0.841188	3.32903	5.00963	2.54543e-06	0.000472746	4.53259
STMN2	2.2937	4.27023	4.97118	2.97912e-06	0.000520095	4.38708
BMP3	0.73628	2.61342	4.96118	3.10325e-06	0.000531143	4.34933
SHOX2	0.736745	4.82317	4.95804	3.14327e-06	0.000532769	4.33748
SYAP1	-0.632042	3.2716	-4.90726	3.86426e-06	0.000607768	4.14659
SLC25A37	-0.758824	3.84397	-4.90104	3.96292e-06	0.00061301	4.12329
IL1R2	-1.07972	3.14951	-4.90074	3.96781e-06	0.00061301	4.12215
ZNF214	0.682743	2.53779	4.89188	4.11272e-06	0.000624819	4.08901
RTP4	0.632568	3.43366	4.87841	4.34307e-06	0.000637154	4.03865
RGL4	-1.03283	3.18727	-4.86241	4.63305e-06	0.000662982	3.97894
C1orf54	0.635614	4.96941	4.85846	4.70749e-06	0.000664692	3.96422
BNIP3	-0.722156	4.68741	-4.85394	4.79421e-06	0.000664692	3.94736
RASSF9	1.14747	2.79872	4.85037	4.86372e-06	0.000664692	3.93406
TSPAN11	0.762702	4.18185	4.84859	4.89863e-06	0.000664692	3.92746
CD177	-0.66511	3.60513	-4.83204	5.23637e-06	0.00069255	3.86588
CXCL14	0.943343	4.24635	4.81884	5.52159e-06	0.000714187	3.81691
NMNAT2	0.818705	2.7595	4.81879	5.5227e-06	0.000714187	3.81672
RNF144B	-0.666712	3.70421	-4.79942	5.9691e-06	0.000744347	3.74496
KCNK2	1.35616	3.22609	4.79144	6.16302e-06	0.000760846	3.71545
MMP16	0.646086	3.22128	4.78652	6.2856e-06	0.000762959	3.69727
GRAMD2	0.618291	3.29766	4.78245	6.38903e-06	0.000769239	3.68221
ADH4	-0.814341	3.20142	-4.76395	6.87915e-06	0.000806014	3.61399
PPFIBP2	0.659372	3.19739	4.75474	7.13674e-06	0.000824871	3.58007
SBK1	0.733291	2.40157	4.74577	7.3964e-06	0.000827733	3.5471
PRSS21	-0.624225	3.49037	-4.73749	7.64462e-06	0.000850062	3.51665
VEGFA	-0.833187	4.23841	-4.73294	7.78404e-06	0.000859531	3.49998
DKFZp547J222	0.616561	3.75559	4.72728	7.96122e-06	0.000868669	3.47921
SLC7A5	-0.803583	3.47983	-4.71737	8.2811e-06	0.000892416	3.44288
ABCC9	0.619754	3.07612	4.63614	1.14165e-05	0.00112604	3.14689
PGD	-0.60444	3.66579	-4.62097	1.21176e-05	0.00116878	3.09197
HIST1H2BE	-0.623438	3.01617	-4.61593	1.23597e-05	0.00117911	3.07375
LRG1	-0.736775	4.69958	-4.59208	1.35707e-05	0.00127375	2.98766
DHRS13	-0.715512	2.96899	-4.58696	1.38449e-05	0.00128566	2.96924
PRG4	1.5481	5.72536	4.58014	1.42193e-05	0.00130694	2.94467
PNPLA2	-0.645023	4.56242	-4.58006	1.42237e-05	0.00130694	2.94438
FCN2	-0.67708	3.38549	-4.56244	1.52362e-05	0.00136407	2.88108
HIST1H2AE	-0.773758	3.89497	-4.52012	1.79615e-05	0.00147911	2.72964
NKX3-2	0.683305	3.65358	4.50688	1.89074e-05	0.00152084	2.68243
FGFR3	0.742633	3.51942	4.48908	2.02548e-05	0.00157861	2.61911
CCL3	1.53751	4.72437	4.48273	2.0757e-05	0.00158636	2.59659
EFEMP1	0.81937	5.29442	4.47825	2.11192e-05	0.00158636	2.58068
GLT8D2	0.634088	4.34298	4.47647	2.12645e-05	0.00158636	2.57437
KLF2	0.709846	5.14047	4.47549	2.13454e-05	0.00158636	2.57089
INSC	0.724514	4.44418	4.47077	2.17371e-05	0.00158887	2.55417
PCDHB6	0.628581	2.59202	4.44767	2.37582e-05	0.00169294	2.47244
CCR5	0.658365	3.97311	4.43023	2.5403e-05	0.00174837	2.41092
CCDC102B	0.704846	3.82714	4.41289	2.71473e-05	0.00180244	2.34991
DDIT4	-0.761718	4.70463	-4.41098	2.73465e-05	0.00180244	2.34319
SCN4B	0.604086	4.02688	4.39419	2.91586e-05	0.00187861	2.28426
HRH4	-0.673436	1.9607	-4.38199	3.05466e-05	0.00193219	2.24155
HIST1H2AL	-0.945391	3.76828	-4.36282	3.28579e-05	0.00199872	2.17459
BGLAP	1.04756	4.02505	4.35928	3.33037e-05	0.00200488	2.16222
IFI44L	0.836159	3.93044	4.35741	3.35403e-05	0.00201219	2.15573
TNFRSF10C	-0.614731	2.75723	-4.35255	3.41659e-05	0.00202193	2.13876
GCA	-0.636042	4.45215	-4.34596	3.50301e-05	0.0020522	2.11584
SEMA5A	0.74021	4.63987	4.34313	3.54085e-05	0.00206743	2.10598
RHBDL2	0.877551	3.10349	4.33705	3.62331e-05	0.00208765	2.08485
CBLN2	0.913178	3.42306	4.32562	3.78353e-05	0.00210962	2.04515
SCARA5	0.696854	5.3817	4.3238	3.8097e-05	0.00210962	2.03883
LINGO1	0.591503	2.73917	4.32353	3.81357e-05	0.00210962	2.0379
FZD8	0.754373	3.54022	4.31992	3.86587e-05	0.00212903	2.02541
CADM3	0.784339	3.5826	4.31632	3.91891e-05	0.00213508	2.0129
NEIL3	-0.851228	2.3244	-4.31548	3.93134e-05	0.00213508	2.01
SMPD3	1.30617	3.02734	4.31503	3.938e-05	0.00213508	2.00845
PRTN3	-1.26585	3.04333	-4.30392	4.1066e-05	0.00215828	1.97
FPR1	-0.860255	4.60721	-4.29818	4.19636e-05	0.00216106	1.95017
ADAMTS4	-0.893875	3.56633	-4.29284	4.28172e-05	0.00219854	1.9317
TMEM176A	0.690311	4.73472	4.27725	4.54015e-05	0.00227112	1.87797
GNG4	0.850129	3.70819	4.27227	4.62594e-05	0.0022974	1.86082
TMEM119	1.0417	4.06455	4.26956	4.67314e-05	0.0022974	1.85151
EREG	-0.735342	3.22819	-4.25199	4.99141e-05	0.00241387	1.79113
BLNK	0.759269	3.32565	4.22921	5.43491e-05	0.00255061	1.71314
LOC100130992	0.688646	2.95084	4.20619	5.92172e-05	0.00270516	1.63459
GZMA	0.740636	3.15659	4.19889	6.08466e-05	0.00273778	1.60974
HERC6	0.639244	3.5324	4.18997	6.28947e-05	0.0027997	1.57943
ANKRD9	-0.602754	3.33341	-4.17535	6.63983e-05	0.00290521	1.52982
ALOX12	-0.837473	2.22052	-4.16889	6.80049e-05	0.00294843	1.50794
FLRT3	0.943464	3.06209	4.15754	7.09203e-05	0.00299064	1.46954
ARG1	-0.917746	3.38143	-4.14616	7.39606e-05	0.00306712	1.43114
ISM1	0.755373	4.45312	4.14272	7.49052e-05	0.00309148	1.41954
CPE	0.81076	4.05373	4.13821	7.61594e-05	0.0031211	1.40435
NPTX2	0.601297	3.65444	4.13182	7.7975e-05	0.00317203	1.38281
GABRB1	0.591019	4.08915	4.12682	7.94206e-05	0.00321699	1.36601
C6orf195	0.719419	2.50788	4.11706	8.23223e-05	0.00329629	1.33321
SLC2A1	-0.611246	3.99014	-4.10793	8.51263e-05	0.00335471	1.30259
DPT	0.68616	5.82393	4.09266	9.00256e-05	0.00352392	1.25146
CROCCP3	0.588287	3.06483	4.08305	9.32428e-05	0.0036174	1.21938
CRTAM	0.788864	2.92973	4.0796	9.44264e-05	0.00363211	1.20786
RGS17	0.655297	2.50679	4.07952	9.44539e-05	0.00363211	1.20759
EGR1	1.26888	5.68434	4.07828	9.48829e-05	00:05:14.547000	1.20345
C10orf10	-0.921666	4.19892	-4.06797	9.85184e-05	0.00372929	1.16911
BEX1	-0.725691	2.77643	-4.06558	9.93818e-05	0.00373924	1.16114
NDNF	0.619318	4.10606	4.05639	0.000102765	0.00382532	1.13057
FASN	-0.674444	4.07212	-4.05106	0.000104777	0.00387737	1.11287
SALL4	0.618442	3.82723	4.04764	0.000106086	0.00391276	1.10153
RFTN2	0.626677	3.47413	4.03446	0.000111289	0.00402403	1.05784
LOC152225	0.805325	2.72918	4.02663	0.000114492	0.00405811	1.03194
PKD1L1	0.809628	2.28648	4.01209	0.000120679	0.00421362	0.983927
ADM	-0.954604	5.48715	-3.98968	0.000130846	0.00448607	0.910157
SLC7A1	-0.645285	3.18035	-3.9722	0.000139335	0.00465999	0.852848
C10orf107	0.754376	2.46014	3.97039	0.000140245	0.0046725	0.846919
FCER1A	0.78186	3.70947	3.96162	0.000144729	0.00474999	0.818233
COL10A1	1.11538	4.19988	3.96159	0.000144747	0.00474999	0.818121
HTR1F	0.655273	3.36138	3.95599	0.000147683	0.00483724	0.799824
SERPINF1	0.600176	5.67175	3.94544	0.000153371	0.00494925	0.765395
MRAP2	0.702911	4.38814	3.94314	0.000154636	0.00495346	0.75791
AURKB	-0.674989	3.6863	-3.93742	0.00015783	0.00499899	0.739288
CXCL10	1.02079	2.93705	3.91229	0.000172629	0.00527829	0.657682
GYPA	-0.636558	3.3301	-3.90665	0.00017613	0.00533832	0.639406
TMOD1	-0.702739	4.12424	-3.90302	0.00017842	0.00539242	0.627647
PLAT	0.602779	3.68174	3.89793	0.00018167	0.00544948	0.611219
SIRT4	0.730301	2.78282	3.89321	0.00018474	0.00551314	0.595973
ID1	0.683485	3.65273	3.8909	0.000186261	0.00553961	0.588508
IFIT1	0.653484	4.34773	3.87614	0.000196263	0.00575267	0.540926
PENK	1.01096	4.27841	3.8702	0.000200431	0.00582216	0.521817
NFIL3	-0.809078	4.51869	-3.86214	0.00020622	0.00590195	0.495923
RETN	-0.988008	3.57784	-3.85917	0.000208392	0.00592524	0.486398
MYOM3	0.740816	3.51257	3.85284	0.000213098	0.0060296	0.466095
PDZRN4	0.725742	3.10709	3.84377	0.000220017	0.00613587	0.43705
KIF25	0.63082	2.882	3.83364	0.000228003	0.00622131	0.404649
EMX2OS	0.879301	3.92902	3.83004	0.0002309	0.00624969	0.393177
HMGB2	-0.597606	4.18086	-3.82468	0.000235286	0.00629744	0.376083
FOSB	1.84817	5.02716	3.82015	0.000239063	0.00634779	0.361615
CXCL11	0.760328	3.1254	3.81911	0.000239934	0.00634779	0.358311
COL8A1	0.668641	4.59183	3.80545	0.000251691	0.00655825	0.314863
IRX5	0.596961	2.85469	3.80292	0.00025393	0.00659689	0.306823
FAM155A	0.74438	4.00025	3.79898	0.000257452	0.00667625	0.294318
LRRC10B	-0.707501	3.24231	-3.79865	0.00025775	0.00667625	0.293267
EZH2	-0.664201	3.07412	-3.78296	0.000272256	0.00689846	0.243567
AZU1	-1.2224	3.43391	-3.77796	0.000277032	0.00698905	0.227784
MMP9	1.05526	4.604	3.76393	0.000290894	0.00726758	0.183486
CENPV	-0.711454	2.45899	-3.76286	0.00029198	0.00727448	0.180104
PADI4	-0.843458	2.25244	-3.76233	0.000292513	0.00727448	0.178451
PPIF	-0.601659	3.9899	-3.75605	0.00029896	0.00734309	0.158676
THBS4	0.996437	5.56568	3.75585	0.000299164	0.00734309	0.158059
CLDN1	0.755836	3.33003	3.75423	0.000300858	0.00734394	0.152938
COL24A1	0.750638	3.47266	3.75347	0.000301651	0.00734481	0.150549
SFRP2	0.801005	4.74801	3.75267	0.000302489	0.00735496	0.148033
MGP	0.632894	5.63814	3.75046	0.00030481	0.00736013	0.141103
IFIT2	0.626642	4.61532	3.74422	0.000311479	0.00745481	0.121477
GGT5	0.616182	3.176	3.7436	0.000312147	0.00745481	0.119535
GAPDH	-0.642573	5.80158	-3.73091	0.000326147	0.00769443	0.0797631
RGS9	0.629978	3.29097	3.72299	0.000335189	0.00782431	0.0549803
PRSS23	0.700619	5.52819	3.71755	0.000341541	0.00787664	0.0379704
MFAP4	0.821871	4.24736	3.71227	0.000347808	0.00793574	0.0214954
SGMS2	0.777002	4.60389	3.70925	0.000351443	0.00797853	0.0120774
SELE	1.16753	3.53023	3.69973	0.000363137	0.00818753	-0.0175701
GLI1	0.688859	2.23301	3.69601	0.000367815	0.00823855	-0.0291621
HIST1H3B	-0.88302	3.68504	-3.69238	0.000372425	0.00828882	-0.0404413
SOX18	0.643122	1.91157	3.67705	0.000392513	0.00860866	-0.087998
EGR2	1.00818	4.26565	3.67529	0.000394893	0.00862833	-0.0934679
CXCL9	0.742877	4.24664	3.67455	0.000395886	0.00863923	-0.0957425
EDDM3B	0.591412	2.09789	3.67111	0.000400581	0.0087155	-0.106412
GADD45A	-0.700938	3.87537	-3.67036	0.000401606	0.0087155	-0.108723
PRSS35	1.04547	2.67168	3.66905	0.000403412	0.00872709	-0.112783
DLX3	0.661734	3.66629	3.64076	0.000444266	0.00923333	-0.200042
CRISP3	-0.597225	1.74366	-3.62878	0.000462718	0.00948138	-0.236831
NOX5	0.834696	4.66202	3.6263	0.000466627	0.0095025	-0.244435
PLIN2	-0.717475	4.1576	-3.62055	0.000475811	0.00960314	-0.26205
HTR2B	0.745312	3.44114	3.61668	0.000482094	0.00971449	-0.273903
C8orf4	0.592817	3.65641	3.61491	0.000485	0.00975152	-0.279333
KLK1	0.610823	3.81551	3.60665	0.00049874	0.00989221	-0.304573
FOSL1	-0.615876	2.82617	-3.60597	0.000499894	0.00989221	-0.306661
LYZL1	0.600455	3.46509	3.59566	0.000517607	0.0100797	-0.338109
CDNF	0.702935	2.93827	3.5804	0.000544905	0.0104081	-0.384513
HEY1	0.667972	4.30039	3.57906	0.000547376	0.0104438	-0.388597
ELANE	-1.04765	3.33176	-3.5776	0.000550073	0.0104838	-0.393032
HOMER2	0.745243	4.02347	3.56141	0.000580803	0.0108099	-0.442085
ENPP6	0.628162	2.82716	3.5601	0.000583365	0.0108378	-0.446057
SEMA3D	0.604551	3.09399	3.55195	0.00059951	0.0109594	-0.470682
HHIP	0.644896	4.0264	3.55146	0.000600488	0.0109644	-0.472152
TIMP4	-1.0231	3.23744	-3.55032	0.000602802	0.0109807	-0.47562
ARSI	0.717371	3.79965	3.54981	0.000603819	0.0109807	-0.477141
FAM134B	-0.60882	4.39732	-3.52537	0.000655154	0.0115883	-0.5507
GZMH	0.701457	4.10635	3.52079	0.00066523	0.011666	-0.564454
GATA1	-0.645865	3.28679	-3.51553	0.000676973	0.011795	-0.58022
HIST1H2AM	-0.59947	3.85613	-3.50583	0.000699152	0.0120466	-0.609258
MPO	-1.36649	4.08946	-3.49445	0.000726025	0.01227	-0.643222
ARL4C	-0.670198	4.20537	-3.49224	0.000731374	0.0123246	-0.64983
WISP2	0.784204	5.30952	3.4659	0.000797851	0.0131041	-0.728119
CRTAC1	1.07685	5.83217	3.45909	0.000815951	0.0133379	-0.748296
MURC	0.667617	3.6167	3.4483	0.000845404	0.0136405	-0.780181
HIST1H3F	-0.639671	3.49751	-3.44032	0.000867835	0.0138997	-0.80372
FAM201A	-0.725785	3.43874	-3.43803	0.000874372	0.0139404	-0.810464
CD83	0.68951	4.30302	3.43647	0.00087885	0.0139828	-0.815056
SLC8A3	0.762591	3.6234	3.43627	0.000879434	0.0139828	-0.815652
KLF4	0.678341	5.68827	3.41648	0.000938224	0.0145356	-0.873787
CDKN3	-0.72467	3.01594	-3.41617	0.000939175	0.0145356	-0.874697
SFRP4	0.630834	3.8317	3.41005	0.000958096	0.0147144	-0.892608
PPP1R27	-0.694133	3.84437	-3.40505	0.000973841	0.0148873	-0.907243
MATN4	0.909002	4.00701	3.40288	0.000980756	0.014924	-0.913595
BHLHE22	0.773408	3.28124	3.39342	0.0010114	0.0152085	-0.941211
KAZALD1	0.649099	3.81888	3.39055	0.00102085	0.0152374	-0.949554
P2RY8	-0.585178	4.06486	-3.37748	0.00106509	0.0157445	-0.987612
LMO3	0.939329	3.05684	3.37235	0.00108292	0.0159138	-1.0025
PTTG1	-0.620921	3.97239	-3.36907	0.00109446	0.0160432	-1.01201
BAMBI	0.680609	4.23237	3.36906	0.00109448	0.0160432	-1.01202
GPR34	0.683481	3.99191	3.36866	0.00109592	0.0160508	-1.0132
GZMK	0.696638	3.68781	3.36543	0.00110743	0.0161786	-1.02257
BTC	0.706043	4.41744	3.36367	0.00111375	0.0162573	-1.02767
ACP5	0.789646	4.59696	3.3547	0.00114645	0.0165685	-1.05361
DSCR8	-0.6662	3.15426	-3.342	0.00119433	0.0170495	-1.09027
B3GALT2	0.666849	2.93626	3.34129	0.00119704	0.0170495	-1.0923
DPPA4	-0.633254	2.32304	-3.33417	0.00122477	0.0172857	-1.11282
CRISPLD1	0.86611	3.64799	3.33033	0.00123996	0.0174293	-1.12385
DIRAS1	0.644655	3.79309	3.32998	0.00124136	0.017435	-1.12486
LGALS12	-0.780801	4.41219	-3.32086	0.00127818	0.0178089	-1.15103
TPPP3	0.626474	4.84004	3.30002	0.00136625	0.0186489	-1.21065
EPX	-0.723168	3.13067	-3.28935	0.00141349	0.0190996	-1.24105
PTPRZ1	0.685781	2.83643	3.28675	0.00142525	0.0191991	-1.24846
UBE2C	-0.636621	3.44755	-3.27715	0.00146941	0.0195193	-1.27574
CCNB2	-0.761152	2.72424	-3.27489	0.00147998	0.0195193	-1.28214
FGF10	0.802048	3.52955	3.26203	0.00154157	0.0201142	-1.31857
AREG	-0.826149	2.7248	-3.2306	0.00170228	0.0212883	-1.40709
QRFPR	0.891784	1.95393	3.22841	0.00171402	0.0213738	-1.41322
SLC22A4	-0.596744	3.57577	-3.22092	0.00175488	0.0216513	-1.43423
LINC00313	-0.700627	3.28892	-3.21761	0.00177318	0.0218154	-1.44348
CMYA5	0.647962	3.85852	3.20704	0.00183289	0.0223297	-1.47301
ADIPOQ	-1.06043	4.20874	-3.20024	0.00187231	0.0227466	-1.49198
TRAPPC6B	0.661488	3.1305	3.19305	0.00191483	0.0230863	-1.51198
TOX3	0.788847	2.91917	3.18359	0.00197209	0.0234369	-1.53823
MMP1	1.34669	4.68816	3.1817	0.00198379	0.0235278	-1.54349
ANGPTL4	-0.756617	5.01321	-3.1806	0.00199055	0.023577	-1.54652
SMOC2	0.64357	4.80876	3.17227	0.00204284	0.0239999	-1.5696
C9orf84	-0.637774	2.53478	-3.16835	0.00206785	0.024196	-1.58043
THY1	0.819514	5.26567	3.15544	0.00215227	0.0246705	-1.61603
CFD	0.619028	5.91508	3.14608	0.00221548	0.0251751	-1.64178
BUB1	-0.588503	2.86589	-3.1264	0.00235415	0.026219	-1.69573
TP63	0.587649	3.51978	3.05886	0.00289353	0.0301584	-1.87874
JPH1	-0.598146	2.55348	-3.05668	0.00291274	0.0303224	-1.8846
VWF	0.653373	4.18304	3.04842	0.0029865	0.0308146	-1.90674
GYS2	-0.671679	2.12152	-3.03395	0.00311988	0.031852	-1.94541
OPCML	0.75859	3.02053	3.01974	0.0032563	0.032728	-1.98327
RAD54L	-0.650461	2.5074	-3.01853	0.00326813	0.0327829	-1.98647
LMNB1	-0.629426	2.85707	-3.0053	0.00340051	0.0335933	-2.02157
LUM	0.634725	6.04228	2.99403	0.00351711	0.0343027	-2.05135
SPP1	0.791701	4.58033	2.98636	0.0035986	0.0348671	-2.07158
RSPO2	0.928346	2.38935	2.98143	0.00365193	0.0352434	-2.08456
CYS1	0.643895	3.58435	2.97261	0.00374906	0.0358833	-2.10772
VAT1L	0.657554	3.66465	2.96397	0.00384657	0.036576	-2.13037
CCL8	1.09103	3.52581	2.95591	0.00393969	0.0369979	-2.15146
MYOM2	0.611376	3.39789	2.95487	0.00395182	0.0370651	-2.15417
HJURP	-0.750856	2.94761	-2.94756	0.00403824	0.0374386	-2.17324
S100P	-0.78971	3.39798	-2.94087	0.00411882	0.0379653	-2.19064
AHSP	-0.79548	3.95227	-2.91159	0.00448953	0.0401116	-2.2665
ANO5	0.83019	3.66875	2.91091	0.0044985	0.0401454	-2.26826
PRG2	-0.696426	3.53829	-2.90912	0.00452213	0.0402792	-2.27287
CRLF1	0.979167	4.78988	2.9074	0.00454489	0.040379	-2.27728
HTRA1	0.597801	6.55514	2.90344	0.00459793	0.0406292	-2.28748
PRKAR2B	-0.67014	3.98548	-2.89088	0.00476986	0.0416361	-2.31975
ALAS2	-0.722696	3.43663	-2.87796	0.0049529	0.0425754	-2.35282
COL11A1	1.0297	3.17475	2.87604	0.0049806	0.042728	-2.35772
TNNI1	-0.611983	3.39131	-2.87333	0.00501997	0.0429053	-2.36463
HAPLN1	0.856563	3.71975	2.8696	0.00507475	0.043196	-2.37416
GPD1	-0.758827	5.08414	-2.86361	0.00516365	0.0435493	-2.3894
ACADL	-0.874564	2.59566	-2.85285	0.0053272	0.0443925	-2.41675
CA2	-0.818074	4.76242	-2.82616	0.00575324	0.0466312	-2.48416
GLT1D1	-0.58787	3.6383	-2.79781	0.00623996	0.0488727	-2.55521

## Sheet: Table S2
Table S2. 276 genes were identified to have a causal relationship with OA.
id.exposure	id.outcome	outcome	exposure	method	nsnp	b	se	pval	lo_ci	up_ci	or	or_lci95	or_uci95
eqtl-a-ENSG00000004534	ebi-a-GCST90038686	Osteoarthritis	RBM6	MR Egger	5	-8.51e-05	0.00174762	0.964218	-0.00351045	0.00334023	0.999915	0.996496	1.00335
eqtl-a-ENSG00000004534	ebi-a-GCST90038686	Osteoarthritis	RBM6	Weighted median	5	-0.00286482	0.00114113	0.0120555	-0.00510144	-0.00062821	0.997139	0.994912	0.999372
eqtl-a-ENSG00000004534	ebi-a-GCST90038686	Osteoarthritis	RBM6	Inverse variance weighted	5	-0.00253969	0.00115465	0.0278398	-0.00480279	-0.00027658	0.997464	0.995209	0.999723
eqtl-a-ENSG00000004534	ebi-a-GCST90038686	Osteoarthritis	RBM6	Simple mode	5	-0.0031049	0.00156225	0.117793	-0.00616692	-4.29e-05	0.9969	0.993852	0.999957
eqtl-a-ENSG00000004534	ebi-a-GCST90038686	Osteoarthritis	RBM6	Weighted mode	5	-0.00262833	0.00104931	0.0664245	-0.00468498	-0.000571674	0.997375	0.995326	0.999428
eqtl-a-ENSG00000004809	ebi-a-GCST90038686	Osteoarthritis	SLC22A16	MR Egger	4	0.00328734	0.00160274	0.176728	0.000145959	0.00642871	1.00329	1.00015	1.00645
eqtl-a-ENSG00000004809	ebi-a-GCST90038686	Osteoarthritis	SLC22A16	Weighted median	4	0.00192996	0.000938297	0.0396984	9.09e-05	0.00376902	1.00193	1.00009	1.00378
eqtl-a-ENSG00000004809	ebi-a-GCST90038686	Osteoarthritis	SLC22A16	Inverse variance weighted	4	0.00168829	0.000837504	0.0438151	4.68e-05	0.00332979	1.00169	1.00005	1.00334
eqtl-a-ENSG00000004809	ebi-a-GCST90038686	Osteoarthritis	SLC22A16	Simple mode	4	0.00162691	0.00113755	0.248026	-0.000602688	0.00385651	1.00163	0.999397	1.00386
eqtl-a-ENSG00000004809	ebi-a-GCST90038686	Osteoarthritis	SLC22A16	Weighted mode	4	0.00197866	0.000965564	0.132863	8.62e-05	0.00387116	1.00198	1.00009	1.00388
eqtl-a-ENSG00000004864	ebi-a-GCST90038686	Osteoarthritis	SLC25A13	MR Egger	3	0.00636372	0.00293031	0.274719	0.000620313	0.0121071	1.00638	1.00062	1.01218
eqtl-a-ENSG00000004864	ebi-a-GCST90038686	Osteoarthritis	SLC25A13	Weighted median	3	0.00469307	0.0014463	0.00117494	0.00185834	0.00752781	1.0047	1.00186	1.00756
eqtl-a-ENSG00000004864	ebi-a-GCST90038686	Osteoarthritis	SLC25A13	Inverse variance weighted	3	0.00458054	0.00138559	0.000946931	0.00186478	0.0072963	1.00459	1.00187	1.00732
eqtl-a-ENSG00000004864	ebi-a-GCST90038686	Osteoarthritis	SLC25A13	Simple mode	3	0.00365835	0.0031909	0.370253	-0.00259582	0.00991251	1.00367	0.997408	1.00996
eqtl-a-ENSG00000004864	ebi-a-GCST90038686	Osteoarthritis	SLC25A13	Weighted mode	3	0.00476783	0.00137882	0.0744174	0.00206534	0.00747033	1.00478	1.00207	1.0075
eqtl-a-ENSG00000007541	ebi-a-GCST90038686	Osteoarthritis	PIGQ	MR Egger	3	-0.00548383	0.00362532	0.371871	-0.0125895	0.00162181	0.994531	0.987489	1.00162
eqtl-a-ENSG00000007541	ebi-a-GCST90038686	Osteoarthritis	PIGQ	Weighted median	3	-0.00281908	0.00148347	0.0573911	-0.00572669	8.85e-05	0.997185	0.99429	1.00009
eqtl-a-ENSG00000007541	ebi-a-GCST90038686	Osteoarthritis	PIGQ	Inverse variance weighted	3	-0.00286068	0.00144396	0.0475753	-0.00569084	-3.05e-05	0.997143	0.994325	0.999969
eqtl-a-ENSG00000007541	ebi-a-GCST90038686	Osteoarthritis	PIGQ	Simple mode	3	-0.00268394	0.00237041	0.375003	-0.00732995	0.00196207	0.99732	0.992697	1.00196
eqtl-a-ENSG00000007541	ebi-a-GCST90038686	Osteoarthritis	PIGQ	Weighted mode	3	-0.00299655	0.00160664	04:52:33.504000	-0.00614556	0.000152457	0.997008	0.993873	1.00015
eqtl-a-ENSG00000009790	ebi-a-GCST90038686	Osteoarthritis	TRAF3IP3	MR Egger	3	0.0014899	0.00253176	0.661376	-0.00347235	0.00645216	1.00149	0.996534	1.00647
eqtl-a-ENSG00000009790	ebi-a-GCST90038686	Osteoarthritis	TRAF3IP3	Weighted median	3	0.00265173	0.00140238	0.0586401	-9.69e-05	0.00540039	1.00266	0.999903	1.00541
eqtl-a-ENSG00000009790	ebi-a-GCST90038686	Osteoarthritis	TRAF3IP3	Inverse variance weighted	3	0.00279071	0.0013333	0.0363425	0.000177429	0.00540398	1.00279	1.00018	1.00542
eqtl-a-ENSG00000009790	ebi-a-GCST90038686	Osteoarthritis	TRAF3IP3	Simple mode	3	0.00286866	0.00182519	0.256632	-0.000708725	0.00644604	1.00287	0.999292	1.00647
eqtl-a-ENSG00000009790	ebi-a-GCST90038686	Osteoarthritis	TRAF3IP3	Weighted mode	3	0.00258204	0.00153426	0.234421	-0.000425111	0.00558919	1.00259	0.999575	1.0056
eqtl-a-ENSG00000010292	ebi-a-GCST90038686	Osteoarthritis	NCAPD2	MR Egger	4	-0.000655099	0.00140397	0.686674	-0.00340688	0.00209668	0.999345	0.996599	1.0021
eqtl-a-ENSG00000010292	ebi-a-GCST90038686	Osteoarthritis	NCAPD2	Weighted median	4	-0.00146981	0.00083943	0.0799533	-0.00311509	0.000175477	0.998531	0.99689	1.00018
eqtl-a-ENSG00000010292	ebi-a-GCST90038686	Osteoarthritis	NCAPD2	Inverse variance weighted	4	-0.00164685	0.000813455	0.0429171	-0.00324123	-5.25e-05	0.998355	0.996764	0.999948
eqtl-a-ENSG00000010292	ebi-a-GCST90038686	Osteoarthritis	NCAPD2	Simple mode	4	-0.00246566	0.0016171	0.224728	-0.00563516	0.000703853	0.997537	0.994381	1.0007
eqtl-a-ENSG00000010292	ebi-a-GCST90038686	Osteoarthritis	NCAPD2	Weighted mode	4	-0.00119003	0.000915531	0.284521	-0.00298447	0.000604413	0.998811	0.99702	1.0006
eqtl-a-ENSG00000010295	ebi-a-GCST90038686	Osteoarthritis	IFFO1	MR Egger	3	-0.003817	0.00338559	0.461914	-0.0104528	0.00281875	0.99619	0.989602	1.00282
eqtl-a-ENSG00000010295	ebi-a-GCST90038686	Osteoarthritis	IFFO1	Weighted median	3	-0.00425917	0.00141062	0.00253301	-0.00702398	-0.00149437	0.99575	0.993001	0.998507
eqtl-a-ENSG00000010295	ebi-a-GCST90038686	Osteoarthritis	IFFO1	Inverse variance weighted	3	-0.00430174	0.0013839	0.00188096	-0.00701419	-0.00158929	0.995707	0.99301	0.998412
eqtl-a-ENSG00000010295	ebi-a-GCST90038686	Osteoarthritis	IFFO1	Simple mode	3	-0.00415878	0.00218785	0.197691	-0.00844696	0.000129408	0.99585	0.991589	1.00013
eqtl-a-ENSG00000010295	ebi-a-GCST90038686	Osteoarthritis	IFFO1	Weighted mode	3	-0.00424999	0.00151768	0.107372	-0.00722465	-0.00127533	0.995759	0.992801	0.998725
eqtl-a-ENSG00000014914	ebi-a-GCST90038686	Osteoarthritis	MTMR11	MR Egger	18	0.00274768	0.0031304	0.393074	-0.0033879	0.00888326	1.00275	0.996618	1.00892
eqtl-a-ENSG00000014914	ebi-a-GCST90038686	Osteoarthritis	MTMR11	Weighted median	18	0.00177023	0.00183478	0.334636	-0.00182594	0.0053664	1.00177	0.998176	1.00538
eqtl-a-ENSG00000014914	ebi-a-GCST90038686	Osteoarthritis	MTMR11	Inverse variance weighted	18	0.00278362	0.00140997	0.0483544	2.01e-05	0.00554715	1.00279	1.00002	1.00556
eqtl-a-ENSG00000014914	ebi-a-GCST90038686	Osteoarthritis	MTMR11	Simple mode	18	0.00110837	0.00327759	0.739378	-0.00531571	0.00753245	1.00111	0.994698	1.00756
eqtl-a-ENSG00000014914	ebi-a-GCST90038686	Osteoarthritis	MTMR11	Weighted mode	18	0.000482822	0.00316694	0.880622	-0.00572438	0.00669003	1.00048	0.994292	1.00671
eqtl-a-ENSG00000021762	ebi-a-GCST90038686	Osteoarthritis	OSBPL5	MR Egger	4	0.00301605	0.00245534	0.344244	-0.00179642	0.00782852	1.00302	0.998205	1.00786
eqtl-a-ENSG00000021762	ebi-a-GCST90038686	Osteoarthritis	OSBPL5	Weighted median	4	0.00278294	0.00138376	0.0443095	7.08e-05	0.00549511	1.00279	1.00007	1.00551
eqtl-a-ENSG00000021762	ebi-a-GCST90038686	Osteoarthritis	OSBPL5	Inverse variance weighted	4	0.00268422	0.0013102	0.0404902	0.000116232	0.00525221	1.00269	1.00012	1.00527
eqtl-a-ENSG00000021762	ebi-a-GCST90038686	Osteoarthritis	OSBPL5	Simple mode	4	0.00288347	0.00218464	0.278553	-0.00139843	0.00716537	1.00289	0.998603	1.00719
eqtl-a-ENSG00000021762	ebi-a-GCST90038686	Osteoarthritis	OSBPL5	Weighted mode	4	0.00285466	0.00154333	0.161477	-0.000170266	0.00587958	1.00286	0.99983	1.0059
eqtl-a-ENSG00000023892	ebi-a-GCST90038686	Osteoarthritis	DEF6	MR Egger	6	-0.00396072	0.00189344	0.104617	-0.00767186	-0.000249573	0.996047	0.992357	0.99975
eqtl-a-ENSG00000023892	ebi-a-GCST90038686	Osteoarthritis	DEF6	Weighted median	6	-0.00344152	0.00138741	0.0131183	-0.00616084	-0.000722205	0.996564	0.993858	0.999278
eqtl-a-ENSG00000023892	ebi-a-GCST90038686	Osteoarthritis	DEF6	Inverse variance weighted	6	-0.00478953	0.00124069	0.000113215	-0.00722128	-0.00235777	0.995222	0.992805	0.997645
eqtl-a-ENSG00000023892	ebi-a-GCST90038686	Osteoarthritis	DEF6	Simple mode	6	-0.00539032	0.00311926	0.144549	-0.0115041	0.000723426	0.994624	0.988562	1.00072
eqtl-a-ENSG00000023892	ebi-a-GCST90038686	Osteoarthritis	DEF6	Weighted mode	6	-0.00354284	0.0015141	0.0663888	-0.00651048	-0.000575201	0.996463	0.993511	0.999425
eqtl-a-ENSG00000035664	ebi-a-GCST90038686	Osteoarthritis	DAPK2	MR Egger	4	-0.00506936	0.00321767	0.255834	-0.011376	0.00123727	0.994943	0.988688	1.00124
eqtl-a-ENSG00000035664	ebi-a-GCST90038686	Osteoarthritis	DAPK2	Weighted median	4	-0.00486996	0.00208507	0.0195106	-0.0089567	-0.000783214	0.995142	0.991083	0.999217
eqtl-a-ENSG00000035664	ebi-a-GCST90038686	Osteoarthritis	DAPK2	Inverse variance weighted	4	-0.00469485	0.00198673	0.0181224	-0.00858884	-0.000800866	0.995316	0.991448	0.999199
eqtl-a-ENSG00000035664	ebi-a-GCST90038686	Osteoarthritis	DAPK2	Simple mode	4	-0.00488823	0.00332157	0.237497	-0.0113985	0.00162204	0.995124	0.988666	1.00162
eqtl-a-ENSG00000035664	ebi-a-GCST90038686	Osteoarthritis	DAPK2	Weighted mode	4	-0.00493059	0.00219974	0.110814	-0.00924208	-0.000619087	0.995082	0.9908	0.999381
eqtl-a-ENSG00000054282	ebi-a-GCST90038686	Osteoarthritis	SDCCAG8	MR Egger	3	0.00551956	0.00291074	0.308944	-0.0001855	0.0112246	1.00553	0.999815	1.01129
eqtl-a-ENSG00000054282	ebi-a-GCST90038686	Osteoarthritis	SDCCAG8	Weighted median	3	0.00342592	0.00142792	0.0164294	0.000627191	0.00622465	1.00343	1.00063	1.00624
eqtl-a-ENSG00000054282	ebi-a-GCST90038686	Osteoarthritis	SDCCAG8	Inverse variance weighted	3	0.0033867	0.00142801	0.0177103	0.000587798	0.00618561	1.00339	1.00059	1.0062
eqtl-a-ENSG00000054282	ebi-a-GCST90038686	Osteoarthritis	SDCCAG8	Simple mode	3	0.000149848	0.00287363	0.963152	-0.00548248	0.00578217	1.00015	0.994533	1.0058
eqtl-a-ENSG00000054282	ebi-a-GCST90038686	Osteoarthritis	SDCCAG8	Weighted mode	3	0.00396571	0.00146496	0.113663	0.00109438	0.00683704	1.00397	1.00109	1.00686
eqtl-a-ENSG00000068745	ebi-a-GCST90038686	Osteoarthritis	IP6K2	MR Egger	3	-0.00541112	0.00240261	0.266021	-0.0101202	-0.000702	0.994603	0.989931	0.999298
eqtl-a-ENSG00000068745	ebi-a-GCST90038686	Osteoarthritis	IP6K2	Weighted median	3	-0.0041138	0.00179224	0.0217136	-0.00762659	-0.000601012	0.995895	0.992402	0.999399
eqtl-a-ENSG00000068745	ebi-a-GCST90038686	Osteoarthritis	IP6K2	Inverse variance weighted	3	-0.00412517	0.00162913	0.0113371	-0.00731826	-0.000932079	0.995883	0.992708	0.999068
eqtl-a-ENSG00000068745	ebi-a-GCST90038686	Osteoarthritis	IP6K2	Simple mode	3	-0.00111677	0.00260124	0.709513	-0.00621519	0.00398165	0.998884	0.993804	1.00399
eqtl-a-ENSG00000068745	ebi-a-GCST90038686	Osteoarthritis	IP6K2	Weighted mode	3	-0.00533641	0.00185821	0.102879	-0.0089785	-0.00169433	0.994678	0.991062	0.998307
eqtl-a-ENSG00000069696	ebi-a-GCST90038686	Osteoarthritis	DRD4	MR Egger	3	0.00740809	0.00345031	0.277485	0.000645486	0.0141707	1.00744	1.00065	1.01427
eqtl-a-ENSG00000069696	ebi-a-GCST90038686	Osteoarthritis	DRD4	Weighted median	3	0.0050559	0.00257355	0.0494647	1.17e-05	0.0101	1.00507	1.00001	1.01015
eqtl-a-ENSG00000069696	ebi-a-GCST90038686	Osteoarthritis	DRD4	Inverse variance weighted	3	0.0048581	0.00241321	0.0441016	0.000128199	0.00958799	1.00487	1.00013	1.00963
eqtl-a-ENSG00000069696	ebi-a-GCST90038686	Osteoarthritis	DRD4	Simple mode	3	6.9e-05	0.0046419	0.989495	-0.00902916	0.00916708	1.00007	0.991011	1.00921
eqtl-a-ENSG00000069696	ebi-a-GCST90038686	Osteoarthritis	DRD4	Weighted mode	3	0.00583077	0.00243486	0.138942	0.00105844	0.0106031	1.00585	1.00106	1.01066
eqtl-a-ENSG00000072818	ebi-a-GCST90038686	Osteoarthritis	ACAP1	MR Egger	5	-0.00676531	0.00372566	0.167008	-0.0140676	0.000536991	0.993258	0.986031	1.00054
eqtl-a-ENSG00000072818	ebi-a-GCST90038686	Osteoarthritis	ACAP1	Weighted median	5	-0.0032447	0.00134045	0.0154944	-0.00587198	-0.000617426	0.996761	0.994145	0.999383
eqtl-a-ENSG00000072818	ebi-a-GCST90038686	Osteoarthritis	ACAP1	Inverse variance weighted	5	-0.00300948	0.00129053	0.0197016	-0.00553891	-0.000480052	0.996995	0.994476	0.99952
eqtl-a-ENSG00000072818	ebi-a-GCST90038686	Osteoarthritis	ACAP1	Simple mode	5	-0.00578215	0.00364676	0.188021	-0.0129298	0.0013655	0.994235	0.987153	1.00137
eqtl-a-ENSG00000072818	ebi-a-GCST90038686	Osteoarthritis	ACAP1	Weighted mode	5	-0.0036909	0.00138821	0.0564643	-0.0064118	-0.000970006	0.996316	0.993609	0.99903
eqtl-a-ENSG00000073605	ebi-a-GCST90038686	Osteoarthritis	GSDMB	MR Egger	5	-0.000958333	0.00123862	0.495479	-0.00338603	0.00146937	0.999042	0.99662	1.00147
eqtl-a-ENSG00000073605	ebi-a-GCST90038686	Osteoarthritis	GSDMB	Weighted median	5	-0.00145746	0.000717658	0.0422703	-0.00286407	-5.08e-05	0.998544	0.99714	0.999949
eqtl-a-ENSG00000073605	ebi-a-GCST90038686	Osteoarthritis	GSDMB	Inverse variance weighted	5	-0.00138782	0.000650614	0.0329173	-0.00266302	-0.000112615	0.998613	0.997341	0.999887
eqtl-a-ENSG00000073605	ebi-a-GCST90038686	Osteoarthritis	GSDMB	Simple mode	5	-0.000449052	0.00107725	0.698186	-0.00256046	0.00166235	0.999551	0.997443	1.00166
eqtl-a-ENSG00000073605	ebi-a-GCST90038686	Osteoarthritis	GSDMB	Weighted mode	5	-0.00141149	0.000722121	0.122305	-0.00282684	3.87e-06	0.99859	0.997177	1
eqtl-a-ENSG00000075240	ebi-a-GCST90038686	Osteoarthritis	GRAMD4	MR Egger	3	0.00126557	0.00340706	0.77358	-0.00541227	0.00794342	1.00127	0.994602	1.00798
eqtl-a-ENSG00000075240	ebi-a-GCST90038686	Osteoarthritis	GRAMD4	Weighted median	3	0.0026159	0.0013324	0.049612	4.39e-06	0.00522741	1.00262	1	1.00524
eqtl-a-ENSG00000075240	ebi-a-GCST90038686	Osteoarthritis	GRAMD4	Inverse variance weighted	3	0.00260694	0.00126239	0.038915	0.000132658	0.00508123	1.00261	1.00013	1.00509
eqtl-a-ENSG00000075240	ebi-a-GCST90038686	Osteoarthritis	GRAMD4	Simple mode	3	0.00364621	0.00184012	0.186044	3.96e-05	0.00725284	1.00365	1.00004	1.00728
eqtl-a-ENSG00000075240	ebi-a-GCST90038686	Osteoarthritis	GRAMD4	Weighted mode	3	0.00219792	0.00151217	0.283276	-0.000765931	0.00516177	1.0022	0.999234	1.00518
eqtl-a-ENSG00000075399	ebi-a-GCST90038686	Osteoarthritis	VPS9D1	MR Egger	5	-0.00488593	0.00162758	0.0575789	-0.00807599	-0.00169587	0.995126	0.991957	0.998306
eqtl-a-ENSG00000075399	ebi-a-GCST90038686	Osteoarthritis	VPS9D1	Weighted median	5	-0.00351994	0.00117601	0.00276146	-0.00582492	-0.00121495	0.996486	0.994192	0.998786
eqtl-a-ENSG00000075399	ebi-a-GCST90038686	Osteoarthritis	VPS9D1	Inverse variance weighted	5	-0.00336182	0.00116656	0.00395397	-0.00564828	-0.00107535	0.996644	0.994368	0.998925
eqtl-a-ENSG00000075399	ebi-a-GCST90038686	Osteoarthritis	VPS9D1	Simple mode	5	-0.00265906	0.00447596	0.584431	-0.0114319	0.00611383	0.997344	0.988633	1.00613
eqtl-a-ENSG00000075399	ebi-a-GCST90038686	Osteoarthritis	VPS9D1	Weighted mode	5	-0.00363028	0.00116016	0.0352148	-0.00590419	-0.00135637	0.996376	0.994113	0.998645
eqtl-a-ENSG00000078399	ebi-a-GCST90038686	Osteoarthritis	HOXA9	MR Egger	4	0.00436775	0.00275694	0.253988	-0.00103584	0.00977135	1.00438	0.998965	1.00982
eqtl-a-ENSG00000078399	ebi-a-GCST90038686	Osteoarthritis	HOXA9	Weighted median	4	0.00356683	0.00163002	0.0286539	0.000371995	0.00676166	1.00357	1.00037	1.00678
eqtl-a-ENSG00000078399	ebi-a-GCST90038686	Osteoarthritis	HOXA9	Inverse variance weighted	4	0.0033418	0.00153235	0.0291961	0.000338387	0.00634521	1.00335	1.00034	1.00637
eqtl-a-ENSG00000078399	ebi-a-GCST90038686	Osteoarthritis	HOXA9	Simple mode	4	0.00449499	0.00300764	0.231902	-0.00139999	0.01039	1.00451	0.998601	1.01044
eqtl-a-ENSG00000078399	ebi-a-GCST90038686	Osteoarthritis	HOXA9	Weighted mode	4	0.00361421	0.00170139	0.123681	0.000279485	0.00694894	1.00362	1.00028	1.00697
eqtl-a-ENSG00000079257	ebi-a-GCST90038686	Osteoarthritis	LXN	MR Egger	7	0.00176757	0.00141299	0.266301	-0.00100189	0.00453703	1.00177	0.998999	1.00455
eqtl-a-ENSG00000079257	ebi-a-GCST90038686	Osteoarthritis	LXN	Weighted median	7	0.00187339	0.000982742	0.0566127	-5.28e-05	0.00379956	1.00188	0.999947	1.00381
eqtl-a-ENSG00000079257	ebi-a-GCST90038686	Osteoarthritis	LXN	Inverse variance weighted	7	0.00171562	0.000813641	0.0349813	0.000120886	0.00331036	1.00172	1.00012	1.00332
eqtl-a-ENSG00000079257	ebi-a-GCST90038686	Osteoarthritis	LXN	Simple mode	7	0.00175822	0.00125854	0.211887	-0.000708515	0.00422495	1.00176	0.999292	1.00423
eqtl-a-ENSG00000079257	ebi-a-GCST90038686	Osteoarthritis	LXN	Weighted mode	7	0.00171284	0.000857168	0.0926505	3.28e-05	0.00339288	1.00171	1.00003	1.0034
eqtl-a-ENSG00000079459	ebi-a-GCST90038686	Osteoarthritis	FDFT1	MR Egger	6	-0.00240805	0.0017183	0.233709	-0.00577591	0.000959814	0.997595	0.994241	1.00096
eqtl-a-ENSG00000079459	ebi-a-GCST90038686	Osteoarthritis	FDFT1	Weighted median	6	-0.00299683	0.00111591	0.0072411	-0.00518401	-0.000809646	0.997008	0.994829	0.999191
eqtl-a-ENSG00000079459	ebi-a-GCST90038686	Osteoarthritis	FDFT1	Inverse variance weighted	6	-0.00272374	0.00104539	0.00917452	-0.0047727	-0.000674779	0.99728	0.995239	0.999325
eqtl-a-ENSG00000079459	ebi-a-GCST90038686	Osteoarthritis	FDFT1	Simple mode	6	-0.0015323	0.00226144	0.52812	-0.00596473	0.00290013	0.998469	0.994053	1.0029
eqtl-a-ENSG00000079459	ebi-a-GCST90038686	Osteoarthritis	FDFT1	Weighted mode	6	-0.00274266	0.00123227	0.0765788	-0.00515791	-0.0003274	0.997261	0.994855	0.999673
eqtl-a-ENSG00000081014	ebi-a-GCST90038686	Osteoarthritis	AP4E1	MR Egger	4	0.00169981	0.00195939	0.477111	-0.00214059	0.00554022	1.0017	0.997862	1.00556
eqtl-a-ENSG00000081014	ebi-a-GCST90038686	Osteoarthritis	AP4E1	Weighted median	4	0.00316211	0.00138943	0.0228558	0.000438832	0.00588539	1.00317	1.00044	1.0059
eqtl-a-ENSG00000081014	ebi-a-GCST90038686	Osteoarthritis	AP4E1	Inverse variance weighted	4	0.00279146	0.00117777	0.017782	0.000483034	0.00509988	1.0028	1.00048	1.00511
eqtl-a-ENSG00000081014	ebi-a-GCST90038686	Osteoarthritis	AP4E1	Simple mode	4	0.00308273	0.00226141	0.266115	-0.00134964	0.0075151	1.00309	0.998651	1.00754
eqtl-a-ENSG00000081014	ebi-a-GCST90038686	Osteoarthritis	AP4E1	Weighted mode	4	0.00353889	0.00148043	0.0967026	0.000637244	0.00644054	1.00355	1.00064	1.00646
eqtl-a-ENSG00000083444	ebi-a-GCST90038686	Osteoarthritis	PLOD1	MR Egger	6	-0.0057627	0.00213162	0.0539023	-0.00994067	-0.00158472	0.994254	0.990109	0.998417
eqtl-a-ENSG00000083444	ebi-a-GCST90038686	Osteoarthritis	PLOD1	Weighted median	6	-0.00279394	0.0012751	0.0284399	-0.00529313	-0.000294756	0.99721	0.994721	0.999705
eqtl-a-ENSG00000083444	ebi-a-GCST90038686	Osteoarthritis	PLOD1	Inverse variance weighted	6	-0.00302997	0.00108857	0.00537852	-0.00516356	-0.000896374	0.996975	0.99485	0.999104
eqtl-a-ENSG00000083444	ebi-a-GCST90038686	Osteoarthritis	PLOD1	Simple mode	6	-0.00219512	0.00185506	0.289874	-0.00583104	0.00144079	0.997807	0.994186	1.00144
eqtl-a-ENSG00000083444	ebi-a-GCST90038686	Osteoarthritis	PLOD1	Weighted mode	6	-0.00309997	0.00135229	0.0704398	-0.00575046	-0.000449471	0.996905	0.994266	0.999551
eqtl-a-ENSG00000085063	ebi-a-GCST90038686	Osteoarthritis	CD59	MR Egger	4	0.00382648	0.00261221	0.28057	-0.00129345	0.0089464	1.00383	0.998707	1.00899
eqtl-a-ENSG00000085063	ebi-a-GCST90038686	Osteoarthritis	CD59	Weighted median	4	0.00416813	0.00142693	0.0034886	0.00137134	0.00696492	1.00418	1.00137	1.00699
eqtl-a-ENSG00000085063	ebi-a-GCST90038686	Osteoarthritis	CD59	Inverse variance weighted	4	0.00419732	0.00138465	0.00243492	0.0014834	0.00691123	1.00421	1.00148	1.00694
eqtl-a-ENSG00000085063	ebi-a-GCST90038686	Osteoarthritis	CD59	Simple mode	4	0.00448785	0.00245782	0.165336	-0.000329464	0.00930518	1.0045	0.999671	1.00935
eqtl-a-ENSG00000085063	ebi-a-GCST90038686	Osteoarthritis	CD59	Weighted mode	4	0.00416859	0.00147917	0.0668379	0.00126942	0.00706776	1.00418	1.00127	1.00709
eqtl-a-ENSG00000085871	ebi-a-GCST90038686	Osteoarthritis	MGST2	MR Egger	6	-0.00366536	0.00179338	0.110461	-0.00718038	-0.000150344	0.996341	0.992845	0.99985
eqtl-a-ENSG00000085871	ebi-a-GCST90038686	Osteoarthritis	MGST2	Weighted median	6	-0.00369279	0.00116219	0.00148575	-0.00597067	-0.0014149	0.996314	0.994047	0.998586
eqtl-a-ENSG00000085871	ebi-a-GCST90038686	Osteoarthritis	MGST2	Inverse variance weighted	6	-0.0035499	0.00108501	0.00106878	-0.00567652	-0.00142328	0.996456	0.99434	0.998578
eqtl-a-ENSG00000085871	ebi-a-GCST90038686	Osteoarthritis	MGST2	Simple mode	6	-0.00726892	0.00229294	0.0248114	-0.0117631	-0.00277475	0.992757	0.988306	0.997229
eqtl-a-ENSG00000085871	ebi-a-GCST90038686	Osteoarthritis	MGST2	Weighted mode	6	-0.00326137	0.0011115	0.0324736	-0.00543991	-0.00108284	0.996744	0.994575	0.998918
eqtl-a-ENSG00000086232	ebi-a-GCST90038686	Osteoarthritis	EIF2AK1	MR Egger	6	-0.00568144	0.00311677	0.142402	-0.0117903	0.000427418	0.994335	0.988279	1.00043
eqtl-a-ENSG00000086232	ebi-a-GCST90038686	Osteoarthritis	EIF2AK1	Weighted median	6	-0.00366981	0.0017158	0.032449	-0.00703277	-0.000306845	0.996337	0.992992	0.999693
eqtl-a-ENSG00000086232	ebi-a-GCST90038686	Osteoarthritis	EIF2AK1	Inverse variance weighted	6	-0.00409021	0.00152227	0.00721138	-0.00707386	-0.00110657	0.995918	0.992951	0.998894
eqtl-a-ENSG00000086232	ebi-a-GCST90038686	Osteoarthritis	EIF2AK1	Simple mode	6	-0.00344159	0.00308005	0.314625	-0.00947849	0.0025953	0.996564	0.990566	1.0026
eqtl-a-ENSG00000086232	ebi-a-GCST90038686	Osteoarthritis	EIF2AK1	Weighted mode	6	-0.00361186	0.00178638	0.0991317	-0.00711318	-0.000110549	0.996395	0.992912	0.999889
eqtl-a-ENSG00000086289	ebi-a-GCST90038686	Osteoarthritis	EPDR1	MR Egger	7	0.00154309	0.00210763	0.496941	-0.00258787	0.00567406	1.00154	0.997415	1.00569
eqtl-a-ENSG00000086289	ebi-a-GCST90038686	Osteoarthritis	EPDR1	Weighted median	7	0.00189215	0.00100785	0.0604606	-8.32e-05	0.00386752	1.00189	0.999917	1.00388
eqtl-a-ENSG00000086289	ebi-a-GCST90038686	Osteoarthritis	EPDR1	Inverse variance weighted	7	0.00194231	0.000961839	0.0434487	5.71e-05	0.00382751	1.00194	1.00006	1.00383
eqtl-a-ENSG00000086289	ebi-a-GCST90038686	Osteoarthritis	EPDR1	Simple mode	7	0.00278354	0.00294789	0.381495	-0.00299432	0.0085614	1.00279	0.99701	1.0086
eqtl-a-ENSG00000086289	ebi-a-GCST90038686	Osteoarthritis	EPDR1	Weighted mode	7	0.0018775	0.00107633	0.131714	-0.000232101	0.00398711	1.00188	0.999768	1.004
eqtl-a-ENSG00000093167	ebi-a-GCST90038686	Osteoarthritis	LRRFIP2	MR Egger	5	0.00212585	0.00265213	0.481418	-0.00307232	0.00732403	1.00213	0.996932	1.00735
eqtl-a-ENSG00000093167	ebi-a-GCST90038686	Osteoarthritis	LRRFIP2	Weighted median	5	0.00383424	0.0014945	0.0103006	0.000905026	0.00676346	1.00384	1.00091	1.00679
eqtl-a-ENSG00000093167	ebi-a-GCST90038686	Osteoarthritis	LRRFIP2	Inverse variance weighted	5	0.0039745	0.00135086	0.00325889	0.00132682	0.00662219	1.00398	1.00133	1.00664
eqtl-a-ENSG00000093167	ebi-a-GCST90038686	Osteoarthritis	LRRFIP2	Simple mode	5	0.00425329	0.0031431	0.247409	-0.00190718	0.0104138	1.00426	0.998095	1.01047
eqtl-a-ENSG00000093167	ebi-a-GCST90038686	Osteoarthritis	LRRFIP2	Weighted mode	5	0.00379561	0.0016446	0.0822201	0.000572189	0.00701904	1.0038	1.00057	1.00704
eqtl-a-ENSG00000099995	ebi-a-GCST90038686	Osteoarthritis	SF3A1	MR Egger	4	-0.00224645	0.00260815	0.479834	-0.00735842	0.00286551	0.997756	0.992669	1.00287
eqtl-a-ENSG00000099995	ebi-a-GCST90038686	Osteoarthritis	SF3A1	Weighted median	4	-0.00208928	0.00110562	0.0587995	-0.0042563	7.77e-05	0.997913	0.995753	1.00008
eqtl-a-ENSG00000099995	ebi-a-GCST90038686	Osteoarthritis	SF3A1	Inverse variance weighted	4	-0.00209035	0.00101515	0.0394786	-0.00408004	-0.000100665	0.997912	0.995928	0.999899
eqtl-a-ENSG00000099995	ebi-a-GCST90038686	Osteoarthritis	SF3A1	Simple mode	4	-0.00195862	0.00149465	0.28135	-0.00488813	0.000970888	0.998043	0.995124	1.00097
eqtl-a-ENSG00000099995	ebi-a-GCST90038686	Osteoarthritis	SF3A1	Weighted mode	4	-0.00206223	0.00117941	0.17869	-0.00437386	0.00024941	0.99794	0.995636	1.00025
eqtl-a-ENSG00000100461	ebi-a-GCST90038686	Osteoarthritis	RBM23	MR Egger	4	-0.00509662	0.00294568	0.225734	-0.0108701	0.00067691	0.994916	0.989189	1.00068
eqtl-a-ENSG00000100461	ebi-a-GCST90038686	Osteoarthritis	RBM23	Weighted median	4	-0.0043293	0.00137627	0.00165702	-0.00702679	-0.00163181	0.99568	0.992998	0.99837
eqtl-a-ENSG00000100461	ebi-a-GCST90038686	Osteoarthritis	RBM23	Inverse variance weighted	4	-0.00395799	0.00144938	0.00631769	-0.00679877	-0.00111721	0.99605	0.993224	0.998883
eqtl-a-ENSG00000100461	ebi-a-GCST90038686	Osteoarthritis	RBM23	Simple mode	4	-0.00456268	0.00326614	0.256825	-0.0109643	0.00183895	0.995448	0.989096	1.00184
eqtl-a-ENSG00000100461	ebi-a-GCST90038686	Osteoarthritis	RBM23	Weighted mode	4	-0.00468452	0.00141954	0.0457324	-0.00746681	-0.00190222	0.995326	0.992561	0.9981
eqtl-a-ENSG00000100644	ebi-a-GCST90038686	Osteoarthritis	HIF1A	MR Egger	4	0.0169502	0.00536212	0.0871855	0.00644047	0.02746	1.01709	1.00646	1.02784
eqtl-a-ENSG00000100644	ebi-a-GCST90038686	Osteoarthritis	HIF1A	Weighted median	4	0.00695654	0.00250047	0.00540089	0.00205563	0.0118575	1.00698	1.00206	1.01193
eqtl-a-ENSG00000100644	ebi-a-GCST90038686	Osteoarthritis	HIF1A	Inverse variance weighted	4	0.00632487	0.00238314	0.00795417	0.00165392	0.0109958	1.00634	1.00166	1.01106
eqtl-a-ENSG00000100644	ebi-a-GCST90038686	Osteoarthritis	HIF1A	Simple mode	4	0.00922767	0.00432214	0.122433	0.000756279	0.0176991	1.00927	1.00076	1.01786
eqtl-a-ENSG00000100644	ebi-a-GCST90038686	Osteoarthritis	HIF1A	Weighted mode	4	0.00309137	0.00338507	0.428456	-0.00354337	0.00972611	1.0031	0.996463	1.00977
eqtl-a-ENSG00000101019	ebi-a-GCST90038686	Osteoarthritis	UQCC1	MR Egger	4	0.00715598	0.00837168	0.482723	-0.00925251	0.0235645	1.00718	0.99079	1.02384
eqtl-a-ENSG00000101019	ebi-a-GCST90038686	Osteoarthritis	UQCC1	Weighted median	4	0.00542391	0.00149184	0.000277219	0.00249989	0.00834792	1.00544	1.0025	1.00838
eqtl-a-ENSG00000101019	ebi-a-GCST90038686	Osteoarthritis	UQCC1	Inverse variance weighted	4	0.0045839	0.00161501	0.00453516	0.00141849	0.00774932	1.00459	1.00142	1.00778
eqtl-a-ENSG00000101019	ebi-a-GCST90038686	Osteoarthritis	UQCC1	Simple mode	4	0.00560457	0.0025877	0.118919	0.000532687	0.0106765	1.00562	1.00053	1.01073
eqtl-a-ENSG00000101019	ebi-a-GCST90038686	Osteoarthritis	UQCC1	Weighted mode	4	0.0054662	0.0015077	0.0361067	0.00251111	0.00842128	1.00548	1.00251	1.00846
eqtl-a-ENSG00000101224	ebi-a-GCST90038686	Osteoarthritis	CDC25B	MR Egger	5	0.000809928	0.00227149	0.745023	-0.00364219	0.00526205	1.00081	0.996364	1.00528
eqtl-a-ENSG00000101224	ebi-a-GCST90038686	Osteoarthritis	CDC25B	Weighted median	5	0.00260884	0.00152333	0.0867878	-0.000376886	0.00559458	1.00261	0.999623	1.00561
eqtl-a-ENSG00000101224	ebi-a-GCST90038686	Osteoarthritis	CDC25B	Inverse variance weighted	5	0.00322309	0.00138664	0.0201049	0.000505271	0.0059409	1.00323	1.00051	1.00596
eqtl-a-ENSG00000101224	ebi-a-GCST90038686	Osteoarthritis	CDC25B	Simple mode	5	0.00337904	0.0034638	0.384536	-0.00341001	0.0101681	1.00338	0.996596	1.01022
eqtl-a-ENSG00000101224	ebi-a-GCST90038686	Osteoarthritis	CDC25B	Weighted mode	5	0.00246316	0.00151188	0.178602	-0.000500125	0.00542645	1.00247	0.9995	1.00544
eqtl-a-ENSG00000101421	ebi-a-GCST90038686	Osteoarthritis	CHMP4B	MR Egger	4	0.00242911	0.00395422	0.601583	-0.00532116	0.0101794	1.00243	0.994693	1.01023
eqtl-a-ENSG00000101421	ebi-a-GCST90038686	Osteoarthritis	CHMP4B	Weighted median	4	0.00363769	0.00141115	0.0099426	0.000871835	0.00640354	1.00364	1.00087	1.00642
eqtl-a-ENSG00000101421	ebi-a-GCST90038686	Osteoarthritis	CHMP4B	Inverse variance weighted	4	0.00360736	0.0013322	0.0067726	0.000996249	0.00621847	1.00361	1.001	1.00624
eqtl-a-ENSG00000101421	ebi-a-GCST90038686	Osteoarthritis	CHMP4B	Simple mode	4	0.00446812	0.00229202	0.146355	-2.42e-05	0.00896047	1.00448	0.999976	1.009
eqtl-a-ENSG00000101421	ebi-a-GCST90038686	Osteoarthritis	CHMP4B	Weighted mode	4	0.00364399	0.00151449	0.0953516	0.000675592	0.00661239	1.00365	1.00068	1.00663
eqtl-a-ENSG00000101577	ebi-a-GCST90038686	Osteoarthritis	LPIN2	MR Egger	7	-0.00157595	0.00132518	0.28774	-0.00417329	0.0010214	0.998425	0.995835	1.00102
eqtl-a-ENSG00000101577	ebi-a-GCST90038686	Osteoarthritis	LPIN2	Weighted median	7	-0.00204448	0.000979303	0.0368258	-0.00396391	-0.000125047	0.997958	0.996044	0.999875
eqtl-a-ENSG00000101577	ebi-a-GCST90038686	Osteoarthritis	LPIN2	Inverse variance weighted	7	-0.00199414	0.000851868	0.0192371	-0.0036638	-0.00032448	0.998008	0.996343	0.999676
eqtl-a-ENSG00000101577	ebi-a-GCST90038686	Osteoarthritis	LPIN2	Simple mode	7	-0.00220541	0.00165332	0.230627	-0.00544591	0.0010351	0.997797	0.994569	1.00104
eqtl-a-ENSG00000101577	ebi-a-GCST90038686	Osteoarthritis	LPIN2	Weighted mode	7	-0.00205834	0.000910564	0.0645025	-0.00384305	-0.000273638	0.997944	0.996164	0.999726
eqtl-a-ENSG00000101596	ebi-a-GCST90038686	Osteoarthritis	SMCHD1	MR Egger	3	-0.0272792	0.0173887	0.361277	-0.0613611	0.00680272	0.97309	0.940484	1.00683
eqtl-a-ENSG00000101596	ebi-a-GCST90038686	Osteoarthritis	SMCHD1	Weighted median	3	-0.00863931	0.00400379	0.0309445	-0.0164867	-0.00079189	0.991398	0.983648	0.999208
eqtl-a-ENSG00000101596	ebi-a-GCST90038686	Osteoarthritis	SMCHD1	Inverse variance weighted	3	-0.00776863	0.00367103	0.0343278	-0.0149638	-0.000573416	0.992261	0.985148	0.999427
eqtl-a-ENSG00000101596	ebi-a-GCST90038686	Osteoarthritis	SMCHD1	Simple mode	3	-0.0106437	0.00582949	0.209416	-0.0220694	0.00078214	0.989413	0.978172	1.00078
eqtl-a-ENSG00000101596	ebi-a-GCST90038686	Osteoarthritis	SMCHD1	Weighted mode	3	-0.0100806	0.00462832	0.161291	-0.0191521	-0.00100912	0.98997	0.98103	0.998991
eqtl-a-ENSG00000101605	ebi-a-GCST90038686	Osteoarthritis	MYOM1	MR Egger	6	-0.00184351	0.00139633	0.257231	-0.00458032	0.000893306	0.998158	0.99543	1.00089
eqtl-a-ENSG00000101605	ebi-a-GCST90038686	Osteoarthritis	MYOM1	Weighted median	6	-0.00227464	0.000917587	0.0131774	-0.00407311	-0.000476171	0.997728	0.995935	0.999524
eqtl-a-ENSG00000101605	ebi-a-GCST90038686	Osteoarthritis	MYOM1	Inverse variance weighted	6	-0.00191793	0.000790966	0.015317	-0.00346823	-0.000367638	0.998084	0.996538	0.999632
eqtl-a-ENSG00000101605	ebi-a-GCST90038686	Osteoarthritis	MYOM1	Simple mode	6	-0.00224428	0.0013138	0.148294	-0.00481932	0.000330767	0.997758	0.995192	1.00033
eqtl-a-ENSG00000101605	ebi-a-GCST90038686	Osteoarthritis	MYOM1	Weighted mode	6	-0.00224428	0.000905383	0.0559222	-0.00401883	-0.000469727	0.997758	0.995989	0.99953
eqtl-a-ENSG00000102796	ebi-a-GCST90038686	Osteoarthritis	DHRS12	MR Egger	6	-0.00434153	0.00204682	0.101216	-0.00835329	-0.000329761	0.995668	0.991682	0.99967
eqtl-a-ENSG00000102796	ebi-a-GCST90038686	Osteoarthritis	DHRS12	Weighted median	6	-0.00346671	0.00140663	0.0137183	-0.00622369	-0.000709721	0.996539	0.993796	0.999291
eqtl-a-ENSG00000102796	ebi-a-GCST90038686	Osteoarthritis	DHRS12	Inverse variance weighted	6	-0.00313586	0.00125795	0.0126729	-0.00560145	-0.000670276	0.996869	0.994414	0.99933
eqtl-a-ENSG00000102796	ebi-a-GCST90038686	Osteoarthritis	DHRS12	Simple mode	6	-0.00418668	0.00261693	0.170529	-0.00931585	0.000942498	0.995822	0.990727	1.00094
eqtl-a-ENSG00000102796	ebi-a-GCST90038686	Osteoarthritis	DHRS12	Weighted mode	6	-0.00394535	0.0014324	0.0401016	-0.00675285	-0.00113785	0.996062	0.99327	0.998863
eqtl-a-ENSG00000102837	ebi-a-GCST90038686	Osteoarthritis	OLFM4	MR Egger	13	0.00209914	0.00243452	0.40696	-0.00267252	0.00687081	1.0021	0.997331	1.00689
eqtl-a-ENSG00000102837	ebi-a-GCST90038686	Osteoarthritis	OLFM4	Weighted median	13	0.00212489	0.0013863	0.12533	-0.000592257	0.00484203	1.00213	0.999408	1.00485
eqtl-a-ENSG00000102837	ebi-a-GCST90038686	Osteoarthritis	OLFM4	Inverse variance weighted	13	0.00268134	0.00133579	0.0447163	6.32e-05	0.00529949	1.00268	1.00006	1.00531
eqtl-a-ENSG00000102837	ebi-a-GCST90038686	Osteoarthritis	OLFM4	Simple mode	13	0.00456659	0.00332959	0.195314	-0.00195941	0.0110926	1.00458	0.998043	1.01115
eqtl-a-ENSG00000102837	ebi-a-GCST90038686	Osteoarthritis	OLFM4	Weighted mode	13	0.00131452	0.00143201	0.376725	-0.00149223	0.00412127	1.00132	0.998509	1.00413
eqtl-a-ENSG00000102858	ebi-a-GCST90038686	Osteoarthritis	MGRN1	MR Egger	4	0.00434305	0.00215074	0.180898	0.000127608	0.0085585	1.00435	1.00013	1.0086
eqtl-a-ENSG00000102858	ebi-a-GCST90038686	Osteoarthritis	MGRN1	Weighted median	4	0.00360962	0.00125009	0.0038833	0.00115944	0.00605979	1.00362	1.00116	1.00608
eqtl-a-ENSG00000102858	ebi-a-GCST90038686	Osteoarthritis	MGRN1	Inverse variance weighted	4	0.00335248	0.00123398	0.00659142	0.000933887	0.00577107	1.00336	1.00093	1.00579
eqtl-a-ENSG00000102858	ebi-a-GCST90038686	Osteoarthritis	MGRN1	Simple mode	4	0.00347989	0.00309037	0.342094	-0.00257725	0.00953703	1.00349	0.997426	1.00958
eqtl-a-ENSG00000102858	ebi-a-GCST90038686	Osteoarthritis	MGRN1	Weighted mode	4	0.0038005	0.0012874	0.0599251	0.00127719	0.00632381	1.00381	1.00128	1.00634
eqtl-a-ENSG00000103111	ebi-a-GCST90038686	Osteoarthritis	MON1B	MR Egger	5	0.0036151	0.00195379	0.161377	-0.000214335	0.00744453	1.00362	0.999786	1.00747
eqtl-a-ENSG00000103111	ebi-a-GCST90038686	Osteoarthritis	MON1B	Weighted median	5	0.00231867	0.00107093	0.0303805	0.000219641	0.0044177	1.00232	1.00022	1.00443
eqtl-a-ENSG00000103111	ebi-a-GCST90038686	Osteoarthritis	MON1B	Inverse variance weighted	5	0.00212387	0.00104172	0.0414694	8.21e-05	0.00416565	1.00213	1.00008	1.00417
eqtl-a-ENSG00000103111	ebi-a-GCST90038686	Osteoarthritis	MON1B	Simple mode	5	0.00235969	0.00234276	0.370809	-0.00223211	0.0069515	1.00236	0.99777	1.00698
eqtl-a-ENSG00000103111	ebi-a-GCST90038686	Osteoarthritis	MON1B	Weighted mode	5	0.00233453	0.00112221	0.105987	0.000134998	0.00453406	1.00234	1.00014	1.00454
eqtl-a-ENSG00000103245	ebi-a-GCST90038686	Osteoarthritis	CIAO3	MR Egger	3	-0.00435171	0.00303799	0.387994	-0.0103062	0.00160275	0.995658	0.989747	1.0016
eqtl-a-ENSG00000103245	ebi-a-GCST90038686	Osteoarthritis	CIAO3	Weighted median	3	-0.00356377	0.00136552	0.0090588	-0.00624018	-0.000887351	0.996443	0.993779	0.999113
eqtl-a-ENSG00000103245	ebi-a-GCST90038686	Osteoarthritis	CIAO3	Inverse variance weighted	3	-0.00343956	0.00134951	0.0108111	-0.0060846	-0.000794517	0.996566	0.993934	0.999206
eqtl-a-ENSG00000103245	ebi-a-GCST90038686	Osteoarthritis	CIAO3	Simple mode	3	-0.00450463	0.00234474	0.194668	-0.00910031	9.11e-05	0.995506	0.990941	1.00009
eqtl-a-ENSG00000103245	ebi-a-GCST90038686	Osteoarthritis	CIAO3	Weighted mode	3	-0.00364135	0.00140819	0.122641	-0.00640141	-0.000881295	0.996365	0.993619	0.999119
eqtl-a-ENSG00000103335	ebi-a-GCST90038686	Osteoarthritis	PIEZO1	MR Egger	5	-0.00459696	0.00481863	0.410465	-0.0140415	0.00484755	0.995414	0.986057	1.00486
eqtl-a-ENSG00000103335	ebi-a-GCST90038686	Osteoarthritis	PIEZO1	Weighted median	5	-0.00344415	0.00172538	0.0459154	-0.00682588	-6.24e-05	0.996562	0.993197	0.999938
eqtl-a-ENSG00000103335	ebi-a-GCST90038686	Osteoarthritis	PIEZO1	Inverse variance weighted	5	-0.00412229	0.00157519	0.0088701	-0.00720966	-0.00103493	0.995886	0.992816	0.998966
eqtl-a-ENSG00000103335	ebi-a-GCST90038686	Osteoarthritis	PIEZO1	Simple mode	5	-0.00274659	0.00368093	0.497032	-0.00996121	0.00446804	0.997257	0.990088	1.00448
eqtl-a-ENSG00000103335	ebi-a-GCST90038686	Osteoarthritis	PIEZO1	Weighted mode	5	-0.00330714	0.00174305	0.130641	-0.00672353	0.000109245	0.996698	0.993299	1.00011
eqtl-a-ENSG00000104219	ebi-a-GCST90038686	Osteoarthritis	ZDHHC2	MR Egger	5	0.00148511	0.0024893	0.592798	-0.00339392	0.00636414	1.00149	0.996612	1.00638
eqtl-a-ENSG00000104219	ebi-a-GCST90038686	Osteoarthritis	ZDHHC2	Weighted median	5	0.0023607	0.00141704	0.0957241	-0.000416684	0.00513809	1.00236	0.999583	1.00515
eqtl-a-ENSG00000104219	ebi-a-GCST90038686	Osteoarthritis	ZDHHC2	Inverse variance weighted	5	0.00292088	0.00129462	0.0240605	0.000383418	0.00545834	1.00293	1.00038	1.00547
eqtl-a-ENSG00000104219	ebi-a-GCST90038686	Osteoarthritis	ZDHHC2	Simple mode	5	0.00277884	0.00227908	0.289718	-0.00168816	0.00724584	1.00278	0.998313	1.00727
eqtl-a-ENSG00000104219	ebi-a-GCST90038686	Osteoarthritis	ZDHHC2	Weighted mode	5	0.00256944	0.00144761	0.150567	-0.000267873	0.00540675	1.00257	0.999732	1.00542
eqtl-a-ENSG00000104731	ebi-a-GCST90038686	Osteoarthritis	KLHDC4	MR Egger	5	-0.000892502	0.00165127	0.626404	-0.00412899	0.00234398	0.999108	0.99588	1.00235
eqtl-a-ENSG00000104731	ebi-a-GCST90038686	Osteoarthritis	KLHDC4	Weighted median	5	-0.00221398	0.00127686	0.0829318	-0.00471663	0.000288669	0.997788	0.995294	1.00029
eqtl-a-ENSG00000104731	ebi-a-GCST90038686	Osteoarthritis	KLHDC4	Inverse variance weighted	5	-0.00249149	0.00107451	0.0204097	-0.00459752	-0.000385457	0.997512	0.995413	0.999615
eqtl-a-ENSG00000104731	ebi-a-GCST90038686	Osteoarthritis	KLHDC4	Simple mode	5	-0.00689361	0.00224137	0.0370893	-0.0112867	-0.00250052	0.99313	0.988777	0.997503
eqtl-a-ENSG00000104731	ebi-a-GCST90038686	Osteoarthritis	KLHDC4	Weighted mode	5	-0.0020605	0.00127377	0.181049	-0.00455708	0.000436088	0.997942	0.995453	1.00044
eqtl-a-ENSG00000105339	ebi-a-GCST90038686	Osteoarthritis	DENND3	MR Egger	5	-0.00363297	0.00211026	0.183627	-0.00776907	0.00050314	0.996374	0.992261	1.0005
eqtl-a-ENSG00000105339	ebi-a-GCST90038686	Osteoarthritis	DENND3	Weighted median	5	-0.00301723	0.00135314	0.0257609	-0.00566939	-0.000365074	0.996987	0.994347	0.999635
eqtl-a-ENSG00000105339	ebi-a-GCST90038686	Osteoarthritis	DENND3	Inverse variance weighted	5	-0.00305957	0.00127159	0.0161242	-0.0055519	-0.000567247	0.996945	0.994463	0.999433
eqtl-a-ENSG00000105339	ebi-a-GCST90038686	Osteoarthritis	DENND3	Simple mode	5	-0.00214342	0.00262362	0.459809	-0.00728571	0.00299887	0.997859	0.992741	1.003
eqtl-a-ENSG00000105339	ebi-a-GCST90038686	Osteoarthritis	DENND3	Weighted mode	5	-0.00306913	0.00135911	0.0868549	-0.00573299	-0.000405264	0.996936	0.994283	0.999595
eqtl-a-ENSG00000105483	ebi-a-GCST90038686	Osteoarthritis	CARD8	MR Egger	5	-0.00335156	0.00218344	0.22235	-0.00763111	0.000927979	0.996654	0.992398	1.00093
eqtl-a-ENSG00000105483	ebi-a-GCST90038686	Osteoarthritis	CARD8	Weighted median	5	-0.00223306	0.000871013	0.0103547	-0.00394025	-0.000525878	0.997769	0.996068	0.999474
eqtl-a-ENSG00000105483	ebi-a-GCST90038686	Osteoarthritis	CARD8	Inverse variance weighted	5	-0.0017247	0.000791409	0.0293114	-0.00327586	-0.000173535	0.998277	0.99673	0.999826
eqtl-a-ENSG00000105483	ebi-a-GCST90038686	Osteoarthritis	CARD8	Simple mode	5	-0.00172701	0.00117029	0.214056	-0.00402078	0.000566754	0.998274	0.995987	1.00057
eqtl-a-ENSG00000105483	ebi-a-GCST90038686	Osteoarthritis	CARD8	Weighted mode	5	-0.00193161	0.000859034	0.0877823	-0.00361532	-0.000247907	0.99807	0.996391	0.999752
eqtl-a-ENSG00000105552	ebi-a-GCST90038686	Osteoarthritis	BCAT2	MR Egger	3	0.00705295	0.00390362	0.321815	-0.00059815	0.014704	1.00708	0.999402	1.01481
eqtl-a-ENSG00000105552	ebi-a-GCST90038686	Osteoarthritis	BCAT2	Weighted median	3	0.00388877	0.0016243	0.0166603	0.000705141	0.00707239	1.0039	1.00071	1.0071
eqtl-a-ENSG00000105552	ebi-a-GCST90038686	Osteoarthritis	BCAT2	Inverse variance weighted	3	0.00351334	0.00162922	0.0310484	0.000320064	0.00670661	1.00352	1.00032	1.00673
eqtl-a-ENSG00000105552	ebi-a-GCST90038686	Osteoarthritis	BCAT2	Simple mode	3	0.00481288	0.00298788	0.248525	-0.00104335	0.0106691	1.00482	0.998957	1.01073
eqtl-a-ENSG00000105552	ebi-a-GCST90038686	Osteoarthritis	BCAT2	Weighted mode	3	0.00390085	0.00170181	0.148946	0.000565304	0.0072364	1.00391	1.00057	1.00726
eqtl-a-ENSG00000105750	ebi-a-GCST90038686	Osteoarthritis	ZNF85	MR Egger	8	-0.00134327	0.00122101	0.313446	-0.00373645	0.00104992	0.998658	0.996271	1.00105
eqtl-a-ENSG00000105750	ebi-a-GCST90038686	Osteoarthritis	ZNF85	Weighted median	8	-0.00225917	0.00101241	0.0256497	-0.0042435	-0.000274845	0.997743	0.995765	0.999725
eqtl-a-ENSG00000105750	ebi-a-GCST90038686	Osteoarthritis	ZNF85	Inverse variance weighted	8	-0.001888	0.000839939	0.02459	-0.00353428	-0.000241721	0.998114	0.996472	0.999758
eqtl-a-ENSG00000105750	ebi-a-GCST90038686	Osteoarthritis	ZNF85	Simple mode	8	-0.00209891	0.00125891	0.139403	-0.00456637	0.000368557	0.997903	0.995444	1.00037
eqtl-a-ENSG00000105750	ebi-a-GCST90038686	Osteoarthritis	ZNF85	Weighted mode	8	-0.00221279	0.000971623	0.0568525	-0.00411717	-0.000308408	0.99779	0.995891	0.999692
eqtl-a-ENSG00000107317	ebi-a-GCST90038686	Osteoarthritis	PTGDS	MR Egger	3	0.00333834	0.00294329	0.460016	-0.00243051	0.00910719	1.00334	0.997572	1.00915
eqtl-a-ENSG00000107317	ebi-a-GCST90038686	Osteoarthritis	PTGDS	Weighted median	3	0.00349201	0.00179953	0.0523181	-3.51e-05	0.0070191	1.0035	0.999965	1.00704
eqtl-a-ENSG00000107317	ebi-a-GCST90038686	Osteoarthritis	PTGDS	Inverse variance weighted	3	0.00351636	0.00173347	0.0425086	0.000118753	0.00691396	1.00352	1.00012	1.00694
eqtl-a-ENSG00000107317	ebi-a-GCST90038686	Osteoarthritis	PTGDS	Simple mode	3	0.00296591	0.00303275	0.431226	-0.00297828	0.00891011	1.00297	0.997026	1.00895
eqtl-a-ENSG00000107317	ebi-a-GCST90038686	Osteoarthritis	PTGDS	Weighted mode	3	0.00344218	0.00188503	0.209379	-0.000252478	0.00713683	1.00345	0.999748	1.00716
eqtl-a-ENSG00000107742	ebi-a-GCST90038686	Osteoarthritis	SPOCK2	MR Egger	3	-0.0167357	0.013441	0.43077	-0.0430801	0.00960878	0.983404	0.957835	1.00966
eqtl-a-ENSG00000107742	ebi-a-GCST90038686	Osteoarthritis	SPOCK2	Weighted median	3	-0.00512809	0.0019048	0.00709829	-0.0088615	-0.00139469	0.994885	0.991178	0.998606
eqtl-a-ENSG00000107742	ebi-a-GCST90038686	Osteoarthritis	SPOCK2	Inverse variance weighted	3	-0.00489856	0.00208978	0.0190755	-0.00899454	-0.000802585	0.995113	0.991046	0.999198
eqtl-a-ENSG00000107742	ebi-a-GCST90038686	Osteoarthritis	SPOCK2	Simple mode	3	-0.00678982	0.00313871	0.162992	-0.0129417	-0.00063794	0.993233	0.987142	0.999362
eqtl-a-ENSG00000107742	ebi-a-GCST90038686	Osteoarthritis	SPOCK2	Weighted mode	3	-0.00516848	0.00202126	0.124919	-0.00913016	-0.0012068	0.994845	0.990911	0.998794
eqtl-a-ENSG00000108107	ebi-a-GCST90038686	Osteoarthritis	RPL28	MR Egger	4	0.00174089	0.00245599	0.551914	-0.00307286	0.00655463	1.00174	0.996932	1.00658
eqtl-a-ENSG00000108107	ebi-a-GCST90038686	Osteoarthritis	RPL28	Weighted median	4	0.00272421	0.00129191	0.0349728	0.000192072	0.00525635	1.00273	1.00019	1.00527
eqtl-a-ENSG00000108107	ebi-a-GCST90038686	Osteoarthritis	RPL28	Inverse variance weighted	4	0.00276301	0.00119377	0.0206386	0.000423228	0.0051028	1.00277	1.00042	1.00512
eqtl-a-ENSG00000108107	ebi-a-GCST90038686	Osteoarthritis	RPL28	Simple mode	4	0.00398181	0.00187495	0.123748	0.000306916	0.00765671	1.00399	1.00031	1.00769
eqtl-a-ENSG00000108107	ebi-a-GCST90038686	Osteoarthritis	RPL28	Weighted mode	4	0.00246874	0.00137139	0.16965	-0.000219185	0.00515667	1.00247	0.999781	1.00517
eqtl-a-ENSG00000108578	ebi-a-GCST90038686	Osteoarthritis	BLMH	MR Egger	4	0.000961301	0.00480338	0.859883	-0.00845332	0.0103759	1.00096	0.991582	1.01043
eqtl-a-ENSG00000108578	ebi-a-GCST90038686	Osteoarthritis	BLMH	Weighted median	4	0.00491838	0.00117868	3.01e-05	0.00260817	0.00722859	1.00493	1.00261	1.00725
eqtl-a-ENSG00000108578	ebi-a-GCST90038686	Osteoarthritis	BLMH	Inverse variance weighted	4	0.00484207	0.00103566	2.93e-06	0.00281217	0.00687197	1.00485	1.00282	1.0069
eqtl-a-ENSG00000108578	ebi-a-GCST90038686	Osteoarthritis	BLMH	Simple mode	4	0.00601575	0.00177385	0.0427322	0.00253901	0.00949249	1.00603	1.00254	1.00954
eqtl-a-ENSG00000108578	ebi-a-GCST90038686	Osteoarthritis	BLMH	Weighted mode	4	0.00568187	0.00142979	0.0284917	0.00287948	0.00848426	1.0057	1.00288	1.00852
eqtl-a-ENSG00000108582	ebi-a-GCST90038686	Osteoarthritis	CPD	MR Egger	5	0.00490923	0.0045262	0.357468	-0.00396212	0.0137806	1.00492	0.996046	1.01388
eqtl-a-ENSG00000108582	ebi-a-GCST90038686	Osteoarthritis	CPD	Weighted median	5	0.00393284	0.00132372	0.00296781	0.00133835	0.00652734	1.00394	1.00134	1.00655
eqtl-a-ENSG00000108582	ebi-a-GCST90038686	Osteoarthritis	CPD	Inverse variance weighted	5	0.0037879	0.00192582	0.0491943	1.33e-05	0.00756251	1.0038	1.00001	1.00759
eqtl-a-ENSG00000108582	ebi-a-GCST90038686	Osteoarthritis	CPD	Simple mode	5	0.005307	0.00254222	0.105122	0.000324256	0.0102898	1.00532	1.00032	1.01034
eqtl-a-ENSG00000108582	ebi-a-GCST90038686	Osteoarthritis	CPD	Weighted mode	5	0.00438382	0.00151539	0.0444352	0.00141365	0.00735399	1.00439	1.00141	1.00738
eqtl-a-ENSG00000109084	ebi-a-GCST90038686	Osteoarthritis	TMEM97	MR Egger	4	-0.00333771	0.00769283	0.706699	-0.0184156	0.0117402	0.996668	0.981753	1.01181
eqtl-a-ENSG00000109084	ebi-a-GCST90038686	Osteoarthritis	TMEM97	Weighted median	4	-0.00284149	0.0013517	0.0355394	-0.00549083	-0.000192156	0.997163	0.994524	0.999808
eqtl-a-ENSG00000109084	ebi-a-GCST90038686	Osteoarthritis	TMEM97	Inverse variance weighted	4	-0.00284279	0.00129918	0.0286596	-0.00538919	-0.000296392	0.997161	0.994625	0.999704
eqtl-a-ENSG00000109084	ebi-a-GCST90038686	Osteoarthritis	TMEM97	Simple mode	4	-0.00227	0.00218108	0.374485	-0.00654492	0.00200491	0.997733	0.993476	1.00201
eqtl-a-ENSG00000109084	ebi-a-GCST90038686	Osteoarthritis	TMEM97	Weighted mode	4	-0.00287072	0.00137507	0.128058	-0.00556586	-0.000175588	0.997133	0.99445	0.999824
eqtl-a-ENSG00000109736	ebi-a-GCST90038686	Osteoarthritis	MFSD10	MR Egger	3	0.00859436	0.00612165	0.39402	-0.00340407	0.0205928	1.00863	0.996602	1.02081
eqtl-a-ENSG00000109736	ebi-a-GCST90038686	Osteoarthritis	MFSD10	Weighted median	3	0.00637826	0.00232517	0.00608561	0.00182092	0.0109356	1.0064	1.00182	1.011
eqtl-a-ENSG00000109736	ebi-a-GCST90038686	Osteoarthritis	MFSD10	Inverse variance weighted	3	0.00610041	0.00221777	0.00594684	0.00175358	0.0104472	1.00612	1.00176	1.0105
eqtl-a-ENSG00000109736	ebi-a-GCST90038686	Osteoarthritis	MFSD10	Simple mode	3	0.0064903	0.00335666	0.192854	-8.88e-05	0.0130694	1.00651	0.999911	1.01316
eqtl-a-ENSG00000109736	ebi-a-GCST90038686	Osteoarthritis	MFSD10	Weighted mode	3	0.00639464	0.00247884	0.123123	0.0015361	0.0112532	1.00642	1.00154	1.01132
eqtl-a-ENSG00000110697	ebi-a-GCST90038686	Osteoarthritis	PITPNM1	MR Egger	5	0.00258517	0.00477319	0.625728	-0.00677028	0.0119406	1.00259	0.993253	1.01201
eqtl-a-ENSG00000110697	ebi-a-GCST90038686	Osteoarthritis	PITPNM1	Weighted median	5	0.00546062	0.00319959	0.0878852	-0.000810583	0.0117318	1.00548	0.99919	1.0118
eqtl-a-ENSG00000110697	ebi-a-GCST90038686	Osteoarthritis	PITPNM1	Inverse variance weighted	5	0.00673734	0.00269346	0.0123715	0.00145815	0.0120165	1.00676	1.00146	1.01209
eqtl-a-ENSG00000110697	ebi-a-GCST90038686	Osteoarthritis	PITPNM1	Simple mode	5	0.00591597	0.00439143	0.249185	-0.00269124	0.0145232	1.00593	0.997312	1.01463
eqtl-a-ENSG00000110697	ebi-a-GCST90038686	Osteoarthritis	PITPNM1	Weighted mode	5	0.00519092	0.00371554	0.234909	-0.00209154	0.0124734	1.0052	0.997911	1.01255
eqtl-a-ENSG00000111319	ebi-a-GCST90038686	Osteoarthritis	SCNN1A	MR Egger	3	-0.00643544	0.012121	0.689274	-0.0301925	0.0173217	0.993585	0.970259	1.01747
eqtl-a-ENSG00000111319	ebi-a-GCST90038686	Osteoarthritis	SCNN1A	Weighted median	3	-0.00731378	0.00361266	0.0429198	-0.0143946	-0.00023298	0.992713	0.985709	0.999767
eqtl-a-ENSG00000111319	ebi-a-GCST90038686	Osteoarthritis	SCNN1A	Inverse variance weighted	3	-0.00747707	0.00331086	0.0239239	-0.0139664	-0.000987791	0.992551	0.986131	0.999013
eqtl-a-ENSG00000111319	ebi-a-GCST90038686	Osteoarthritis	SCNN1A	Simple mode	3	-0.00682291	0.00456388	0.273542	-0.0157681	0.0021223	0.9932	0.984356	1.00212
eqtl-a-ENSG00000111319	ebi-a-GCST90038686	Osteoarthritis	SCNN1A	Weighted mode	3	-0.00725236	0.00412275	0.22063	-0.015333	0.000828223	0.992774	0.984784	1.00083
eqtl-a-ENSG00000111321	ebi-a-GCST90038686	Osteoarthritis	LTBR	MR Egger	8	-0.00508132	0.0020128	0.0450128	-0.00902642	-0.00113623	0.994932	0.991014	0.998864
eqtl-a-ENSG00000111321	ebi-a-GCST90038686	Osteoarthritis	LTBR	Weighted median	8	-0.00442585	0.00140366	0.0016156	-0.00717703	-0.00167467	0.995584	0.992849	0.998327
eqtl-a-ENSG00000111321	ebi-a-GCST90038686	Osteoarthritis	LTBR	Inverse variance weighted	8	-0.00390155	0.00119834	0.00113083	-0.0062503	-0.00155279	0.996106	0.993769	0.998448
eqtl-a-ENSG00000111321	ebi-a-GCST90038686	Osteoarthritis	LTBR	Simple mode	8	-0.00408657	0.0022332	0.109959	-0.00846364	0.000290502	0.995922	0.991572	1.00029
eqtl-a-ENSG00000111321	ebi-a-GCST90038686	Osteoarthritis	LTBR	Weighted mode	8	-0.00431104	0.00138365	0.0169454	-0.00702299	-0.00159909	0.995698	0.993002	0.998402
eqtl-a-ENSG00000111348	ebi-a-GCST90038686	Osteoarthritis	ARHGDIB	MR Egger	3	-0.0114837	0.00878419	0.415704	-0.0287007	0.00573333	0.988582	0.971707	1.00575
eqtl-a-ENSG00000111348	ebi-a-GCST90038686	Osteoarthritis	ARHGDIB	Weighted median	3	-0.0101149	0.00351336	0.00398964	-0.0170011	-0.0032287	0.989936	0.983143	0.996777
eqtl-a-ENSG00000111348	ebi-a-GCST90038686	Osteoarthritis	ARHGDIB	Inverse variance weighted	3	-0.00987991	0.00312393	0.00156337	-0.0160028	-0.00375701	0.990169	0.984125	0.99625
eqtl-a-ENSG00000111348	ebi-a-GCST90038686	Osteoarthritis	ARHGDIB	Simple mode	3	-0.0105858	0.00396143	0.116146	-0.0183502	-0.00282135	0.98947	0.981817	0.997183
eqtl-a-ENSG00000111348	ebi-a-GCST90038686	Osteoarthritis	ARHGDIB	Weighted mode	3	-0.0102319	0.00397823	0.12373	-0.0180292	-0.0024346	0.98982	0.982132	0.997568
eqtl-a-ENSG00000111640	ebi-a-GCST90038686	Osteoarthritis	GAPDH	MR Egger	3	-0.000293741	0.00241003	0.922788	-0.00501741	0.00442993	0.999706	0.994995	1.00444
eqtl-a-ENSG00000111640	ebi-a-GCST90038686	Osteoarthritis	GAPDH	Weighted median	3	-0.00268135	0.00134471	0.0461527	-0.00531698	-4.57e-05	0.997322	0.994697	0.999954
eqtl-a-ENSG00000111640	ebi-a-GCST90038686	Osteoarthritis	GAPDH	Inverse variance weighted	3	-0.00274059	0.00130579	0.0358353	-0.00529995	-0.000181234	0.997263	0.994714	0.999819
eqtl-a-ENSG00000111640	ebi-a-GCST90038686	Osteoarthritis	GAPDH	Simple mode	3	-0.0065717	0.00268729	0.13433	-0.0118388	-0.0013046	0.99345	0.988231	0.998696
eqtl-a-ENSG00000111640	ebi-a-GCST90038686	Osteoarthritis	GAPDH	Weighted mode	3	-0.00221498	0.00144477	0.264969	-0.00504673	0.000616775	0.997787	0.994966	1.00062
eqtl-a-ENSG00000112210	ebi-a-GCST90038686	Osteoarthritis	RAB23	MR Egger	3	-0.00418714	0.00280984	0.376268	-0.00969442	0.00132014	0.995822	0.990352	1.00132
eqtl-a-ENSG00000112210	ebi-a-GCST90038686	Osteoarthritis	RAB23	Weighted median	3	-0.00258018	0.00127058	0.0422848	-0.00507052	-8.98e-05	0.997423	0.994942	0.99991
eqtl-a-ENSG00000112210	ebi-a-GCST90038686	Osteoarthritis	RAB23	Inverse variance weighted	3	-0.00252117	0.00124328	0.0425758	-0.004958	-8.44e-05	0.997482	0.995054	0.999916
eqtl-a-ENSG00000112210	ebi-a-GCST90038686	Osteoarthritis	RAB23	Simple mode	3	-0.00312645	0.00200079	0.258564	-0.007048	0.000795095	0.996878	0.992977	1.0008
eqtl-a-ENSG00000112210	ebi-a-GCST90038686	Osteoarthritis	RAB23	Weighted mode	3	-0.00288654	0.0014112	0.177456	-0.00565249	-0.000120597	0.997118	0.994363	0.999879
eqtl-a-ENSG00000112343	ebi-a-GCST90038686	Osteoarthritis	TRIM38	MR Egger	3	0.00180986	0.00727	0.844671	-0.0124393	0.0160591	1.00181	0.987638	1.01619
eqtl-a-ENSG00000112343	ebi-a-GCST90038686	Osteoarthritis	TRIM38	Weighted median	3	0.00494222	0.00160173	0.0020317	0.00180284	0.0080816	1.00495	1.0018	1.00811
eqtl-a-ENSG00000112343	ebi-a-GCST90038686	Osteoarthritis	TRIM38	Inverse variance weighted	3	0.00494265	0.00156193	0.0015537	0.00188128	0.00800402	1.00495	1.00188	1.00804
eqtl-a-ENSG00000112343	ebi-a-GCST90038686	Osteoarthritis	TRIM38	Simple mode	3	0.00733158	0.00313137	0.144029	0.0011941	0.0134691	1.00736	1.00119	1.01356
eqtl-a-ENSG00000112343	ebi-a-GCST90038686	Osteoarthritis	TRIM38	Weighted mode	3	0.00472733	0.00171579	0.110352	0.00136439	0.00809027	1.00474	1.00137	1.00812
eqtl-a-ENSG00000116791	ebi-a-GCST90038686	Osteoarthritis	CRYZ	MR Egger	5	-0.000747411	0.000994929	0.507079	-0.00269747	0.00120265	0.999253	0.997306	1.0012
eqtl-a-ENSG00000116791	ebi-a-GCST90038686	Osteoarthritis	CRYZ	Weighted median	5	-0.00127872	0.000614607	0.037475	-0.00248335	-7.41e-05	0.998722	0.99752	0.999926
eqtl-a-ENSG00000116791	ebi-a-GCST90038686	Osteoarthritis	CRYZ	Inverse variance weighted	5	-0.00144663	0.000572068	0.0114461	-0.00256788	-0.000325378	0.998554	0.997435	0.999675
eqtl-a-ENSG00000116791	ebi-a-GCST90038686	Osteoarthritis	CRYZ	Simple mode	5	-0.00116598	0.00113897	0.363839	-0.00339836	0.0010664	0.998835	0.996607	1.00107
eqtl-a-ENSG00000116791	ebi-a-GCST90038686	Osteoarthritis	CRYZ	Weighted mode	5	-0.00130429	0.000606194	0.0978057	-0.00249243	-0.000116148	0.998697	0.997511	0.999884
eqtl-a-ENSG00000117020	ebi-a-GCST90038686	Osteoarthritis	AKT3	MR Egger	3	-0.0240318	0.00982927	0.247167	-0.0432972	-0.00476647	0.976255	0.957627	0.995245
eqtl-a-ENSG00000117020	ebi-a-GCST90038686	Osteoarthritis	AKT3	Weighted median	3	-0.0104887	0.00343829	0.00228419	-0.0172277	-0.00374964	0.989566	0.98292	0.996257
eqtl-a-ENSG00000117020	ebi-a-GCST90038686	Osteoarthritis	AKT3	Inverse variance weighted	3	-0.00875015	0.00399808	0.0286266	-0.0165864	-0.000913923	0.991288	0.98355	0.999086
eqtl-a-ENSG00000117020	ebi-a-GCST90038686	Osteoarthritis	AKT3	Simple mode	3	-0.0101408	0.0059937	0.232735	-0.0218885	0.00160681	0.98991	0.978349	1.00161
eqtl-a-ENSG00000117020	ebi-a-GCST90038686	Osteoarthritis	AKT3	Weighted mode	3	-0.0112922	0.0037164	0.0933893	-0.0185764	-0.00400807	0.988771	0.981595	0.996
eqtl-a-ENSG00000117450	ebi-a-GCST90038686	Osteoarthritis	PRDX1	MR Egger	3	0.00292501	0.00382794	0.58462	-0.00457776	0.0104278	1.00293	0.995433	1.01048
eqtl-a-ENSG00000117450	ebi-a-GCST90038686	Osteoarthritis	PRDX1	Weighted median	3	0.00459616	0.00156877	0.00339202	0.00152136	0.00767096	1.00461	1.00152	1.0077
eqtl-a-ENSG00000117450	ebi-a-GCST90038686	Osteoarthritis	PRDX1	Inverse variance weighted	3	0.00459337	0.00155169	0.00307403	0.00155206	0.00763468	1.0046	1.00155	1.00766
eqtl-a-ENSG00000117450	ebi-a-GCST90038686	Osteoarthritis	PRDX1	Simple mode	3	0.00643232	0.00247227	0.121404	0.00158668	0.011278	1.00645	1.00159	1.01134
eqtl-a-ENSG00000117450	ebi-a-GCST90038686	Osteoarthritis	PRDX1	Weighted mode	3	0.00429048	0.00174161	0.132743	0.000876918	0.00770404	1.0043	1.00088	1.00773
eqtl-a-ENSG00000117505	ebi-a-GCST90038686	Osteoarthritis	DR1	MR Egger	4	0.00189051	0.00342363	0.636283	-0.00481981	0.00860084	1.00189	0.995192	1.00864
eqtl-a-ENSG00000117505	ebi-a-GCST90038686	Osteoarthritis	DR1	Weighted median	4	0.0023266	0.00114955	0.0429768	7.35e-05	0.00457971	1.00233	1.00007	1.00459
eqtl-a-ENSG00000117505	ebi-a-GCST90038686	Osteoarthritis	DR1	Inverse variance weighted	4	0.00243426	0.00107894	0.0240606	0.000319538	0.00454897	1.00244	1.00032	1.00456
eqtl-a-ENSG00000117505	ebi-a-GCST90038686	Osteoarthritis	DR1	Simple mode	4	0.00192193	0.00166124	0.331059	-0.0013341	0.00517797	1.00192	0.998667	1.00519
eqtl-a-ENSG00000117505	ebi-a-GCST90038686	Osteoarthritis	DR1	Weighted mode	4	0.00229201	0.0011175	0.132635	0.000101704	0.00448232	1.00229	1.0001	1.00449
eqtl-a-ENSG00000119403	ebi-a-GCST90038686	Osteoarthritis	PHF19	MR Egger	5	0.00509607	0.00306562	0.195033	-0.000912539	0.0111047	1.00511	0.999088	1.01117
eqtl-a-ENSG00000119403	ebi-a-GCST90038686	Osteoarthritis	PHF19	Weighted median	5	0.00390177	0.00151802	0.010161	0.000926452	0.00687709	1.00391	1.00093	1.0069
eqtl-a-ENSG00000119403	ebi-a-GCST90038686	Osteoarthritis	PHF19	Inverse variance weighted	5	0.00367315	0.00144034	0.0107664	0.000850078	0.00649622	1.00368	1.00085	1.00652
eqtl-a-ENSG00000119403	ebi-a-GCST90038686	Osteoarthritis	PHF19	Simple mode	5	0.00122036	0.00317835	0.720546	-0.00500921	0.00744992	1.00122	0.995003	1.00748
eqtl-a-ENSG00000119403	ebi-a-GCST90038686	Osteoarthritis	PHF19	Weighted mode	5	0.00402974	0.00149095	0.0539374	0.00110748	0.00695199	1.00404	1.00111	1.00698
eqtl-a-ENSG00000119787	ebi-a-GCST90038686	Osteoarthritis	ATL2	MR Egger	3	0.00748237	0.00798452	0.520662	-0.0081673	0.023132	1.00751	0.991866	1.0234
eqtl-a-ENSG00000119787	ebi-a-GCST90038686	Osteoarthritis	ATL2	Weighted median	3	0.00663882	0.00282465	0.0187573	0.00110251	0.0121751	1.00666	1.0011	1.01225
eqtl-a-ENSG00000119787	ebi-a-GCST90038686	Osteoarthritis	ATL2	Inverse variance weighted	3	0.00687219	0.00254333	0.00689144	0.00188726	0.0118571	1.0069	1.00189	1.01193
eqtl-a-ENSG00000119787	ebi-a-GCST90038686	Osteoarthritis	ATL2	Simple mode	3	0.0063641	0.00351273	0.211724	-0.000520865	0.0132491	1.00638	0.999479	1.01334
eqtl-a-ENSG00000119787	ebi-a-GCST90038686	Osteoarthritis	ATL2	Weighted mode	3	0.00647815	0.0034904	0.204594	-0.00036303	0.0133193	1.0065	0.999637	1.01341
eqtl-a-ENSG00000119801	ebi-a-GCST90038686	Osteoarthritis	YPEL5	MR Egger	3	0.0174406	0.00780138	0.267772	0.00214991	0.0327313	1.01759	1.00215	1.03327
eqtl-a-ENSG00000119801	ebi-a-GCST90038686	Osteoarthritis	YPEL5	Weighted median	3	0.0100073	0.00526853	0.0575065	-0.000319057	0.0203336	1.01006	0.999681	1.02054
eqtl-a-ENSG00000119801	ebi-a-GCST90038686	Osteoarthritis	YPEL5	Inverse variance weighted	3	0.00992964	0.00411882	0.0159178	0.00185675	0.0180025	1.00998	1.00186	1.01817
eqtl-a-ENSG00000119801	ebi-a-GCST90038686	Osteoarthritis	YPEL5	Simple mode	3	0.0109198	0.00703248	0.260678	-0.00286384	0.0247035	1.01098	0.99714	1.02501
eqtl-a-ENSG00000119801	ebi-a-GCST90038686	Osteoarthritis	YPEL5	Weighted mode	3	0.0108302	0.00643703	0.234503	-0.00178638	0.0234468	1.01089	0.998215	1.02372
eqtl-a-ENSG00000120889	ebi-a-GCST90038686	Osteoarthritis	TNFRSF10B	MR Egger	4	0.00322893	0.00226187	0.289584	-0.00120435	0.0076622	1.00323	0.998796	1.00769
eqtl-a-ENSG00000120889	ebi-a-GCST90038686	Osteoarthritis	TNFRSF10B	Weighted median	4	0.00265829	0.00140071	0.0577194	-8.71e-05	0.00540368	1.00266	0.999913	1.00542
eqtl-a-ENSG00000120889	ebi-a-GCST90038686	Osteoarthritis	TNFRSF10B	Inverse variance weighted	4	0.00290734	0.00135001	0.0312745	0.000261312	0.00555337	1.00291	1.00026	1.00557
eqtl-a-ENSG00000120889	ebi-a-GCST90038686	Osteoarthritis	TNFRSF10B	Simple mode	4	0.000992287	0.00301937	0.764031	-0.00492568	0.00691025	1.00099	0.995086	1.00693
eqtl-a-ENSG00000120889	ebi-a-GCST90038686	Osteoarthritis	TNFRSF10B	Weighted mode	4	0.00253505	0.0014147	0.171056	-0.000237757	0.00530785	1.00254	0.999762	1.00532
eqtl-a-ENSG00000121064	ebi-a-GCST90038686	Osteoarthritis	SCPEP1	MR Egger	8	0.0100532	0.00441654	0.0631233	0.00139676	0.0187096	1.0101	1.0014	1.01889
eqtl-a-ENSG00000121064	ebi-a-GCST90038686	Osteoarthritis	SCPEP1	Weighted median	8	0.00710124	0.00215411	0.000978625	0.00287918	0.0113233	1.00713	1.00288	1.01139
eqtl-a-ENSG00000121064	ebi-a-GCST90038686	Osteoarthritis	SCPEP1	Inverse variance weighted	8	0.00641036	0.00181664	0.000417608	0.00284975	0.00997096	1.00643	1.00285	1.01002
eqtl-a-ENSG00000121064	ebi-a-GCST90038686	Osteoarthritis	SCPEP1	Simple mode	8	0.00819514	0.0034022	0.0468582	0.00152682	0.0148634	1.00823	1.00153	1.01497
eqtl-a-ENSG00000121064	ebi-a-GCST90038686	Osteoarthritis	SCPEP1	Weighted mode	8	0.00729145	0.00244157	0.0203305	0.00250596	0.0120769	1.00732	1.00251	1.01215
eqtl-a-ENSG00000122861	ebi-a-GCST90038686	Osteoarthritis	PLAU	MR Egger	3	-0.00472283	0.00304465	0.36454	-0.0106904	0.0012447	0.995288	0.989367	1.00125
eqtl-a-ENSG00000122861	ebi-a-GCST90038686	Osteoarthritis	PLAU	Weighted median	3	-0.00387833	0.00157389	0.0137334	-0.00696316	-0.000793499	0.996129	0.993061	0.999207
eqtl-a-ENSG00000122861	ebi-a-GCST90038686	Osteoarthritis	PLAU	Inverse variance weighted	3	-0.00368266	0.00159558	0.0209973	-0.00681	-0.000555314	0.996324	0.993213	0.999445
eqtl-a-ENSG00000122861	ebi-a-GCST90038686	Osteoarthritis	PLAU	Simple mode	3	-0.00420879	0.00240906	0.222738	-0.00893054	0.000512963	0.9958	0.991109	1.00051
eqtl-a-ENSG00000122861	ebi-a-GCST90038686	Osteoarthritis	PLAU	Weighted mode	3	-0.0039024	0.00179698	0.162023	-0.00742448	-0.000380322	0.996105	0.992603	0.99962
eqtl-a-ENSG00000123104	ebi-a-GCST90038686	Osteoarthritis	ITPR2	MR Egger	4	0.00466273	0.00198075	0.142797	0.000780451	0.008545	1.00467	1.00078	1.00858
eqtl-a-ENSG00000123104	ebi-a-GCST90038686	Osteoarthritis	ITPR2	Weighted median	4	0.00353568	0.00107438	0.000998694	0.00142989	0.00564147	1.00354	1.00143	1.00566
eqtl-a-ENSG00000123104	ebi-a-GCST90038686	Osteoarthritis	ITPR2	Inverse variance weighted	4	0.00360295	0.00124843	0.00390176	0.00115604	0.00604987	1.00361	1.00116	1.00607
eqtl-a-ENSG00000123104	ebi-a-GCST90038686	Osteoarthritis	ITPR2	Simple mode	4	0.00119811	0.00266609	0.683634	-0.00402743	0.00642364	1.0012	0.995981	1.00644
eqtl-a-ENSG00000123104	ebi-a-GCST90038686	Osteoarthritis	ITPR2	Weighted mode	4	0.00354449	0.00116217	0.055433	0.00126663	0.00582235	1.00355	1.00127	1.00584
eqtl-a-ENSG00000123201	ebi-a-GCST90038686	Osteoarthritis	GUCY1B2	MR Egger	3	-0.00303945	0.00275391	0.468648	-0.00843712	0.00235822	0.996965	0.991598	1.00236
eqtl-a-ENSG00000123201	ebi-a-GCST90038686	Osteoarthritis	GUCY1B2	Weighted median	3	-0.00260989	0.0013877	0.0600075	-0.00532978	0.000109991	0.997394	0.994684	1.00011
eqtl-a-ENSG00000123201	ebi-a-GCST90038686	Osteoarthritis	GUCY1B2	Inverse variance weighted	3	-0.00267788	0.00133585	0.0450035	-0.00529615	-5.96e-05	0.997326	0.994718	0.99994
eqtl-a-ENSG00000123201	ebi-a-GCST90038686	Osteoarthritis	GUCY1B2	Simple mode	3	-0.00177131	0.0023119	0.52365	-0.00630262	0.00276001	0.99823	0.993717	1.00276
eqtl-a-ENSG00000123201	ebi-a-GCST90038686	Osteoarthritis	GUCY1B2	Weighted mode	3	-0.00263514	0.0013433	0.188818	-0.00526802	-2.27e-06	0.997368	0.994746	0.999998
eqtl-a-ENSG00000124564	ebi-a-GCST90038686	Osteoarthritis	SLC17A3	MR Egger	3	0.00533389	0.00343157	0.363947	-0.00139198	0.0120598	1.00535	0.998609	1.01213
eqtl-a-ENSG00000124564	ebi-a-GCST90038686	Osteoarthritis	SLC17A3	Weighted median	3	0.00410639	0.00136511	0.00262891	0.00143077	0.00678201	1.00411	1.00143	1.00681
eqtl-a-ENSG00000124564	ebi-a-GCST90038686	Osteoarthritis	SLC17A3	Inverse variance weighted	3	0.00410339	0.00135687	0.00249327	0.00144392	0.00676285	1.00411	1.00144	1.00679
eqtl-a-ENSG00000124564	ebi-a-GCST90038686	Osteoarthritis	SLC17A3	Simple mode	3	0.00248587	0.00244922	0.416933	-0.0023146	0.00728634	1.00249	0.997688	1.00731
eqtl-a-ENSG00000124564	ebi-a-GCST90038686	Osteoarthritis	SLC17A3	Weighted mode	3	0.00427629	0.00151933	0.106453	0.0012984	0.00725418	1.00429	1.0013	1.00728
eqtl-a-ENSG00000124813	ebi-a-GCST90038686	Osteoarthritis	RUNX2	MR Egger	6	0.00360857	0.00330953	0.336838	-0.00287811	0.0100952	1.00362	0.997126	1.01015
eqtl-a-ENSG00000124813	ebi-a-GCST90038686	Osteoarthritis	RUNX2	Weighted median	6	0.00288308	0.00130309	0.0269326	0.000329021	0.00543715	1.00289	1.00033	1.00545
eqtl-a-ENSG00000124813	ebi-a-GCST90038686	Osteoarthritis	RUNX2	Inverse variance weighted	6	0.00337777	0.00140689	0.0163559	0.000620263	0.00613527	1.00338	1.00062	1.00615
eqtl-a-ENSG00000124813	ebi-a-GCST90038686	Osteoarthritis	RUNX2	Simple mode	6	0.000939767	0.00234321	0.704941	-0.00365292	0.00553245	1.00094	0.996354	1.00555
eqtl-a-ENSG00000124813	ebi-a-GCST90038686	Osteoarthritis	RUNX2	Weighted mode	6	0.00305542	0.00137756	0.0773224	0.00035541	0.00575543	1.00306	1.00036	1.00577
eqtl-a-ENSG00000125124	ebi-a-GCST90038686	Osteoarthritis	BBS2	MR Egger	7	0.0039743	0.00174896	0.0722235	0.000546336	0.00740225	1.00398	1.00055	1.00743
eqtl-a-ENSG00000125124	ebi-a-GCST90038686	Osteoarthritis	BBS2	Weighted median	7	0.00357335	0.00125407	0.00438017	0.00111537	0.00603133	1.00358	1.00112	1.00605
eqtl-a-ENSG00000125124	ebi-a-GCST90038686	Osteoarthritis	BBS2	Inverse variance weighted	7	0.00241442	0.000986111	0.0143483	0.000481638	0.00434719	1.00242	1.00048	1.00436
eqtl-a-ENSG00000125124	ebi-a-GCST90038686	Osteoarthritis	BBS2	Simple mode	7	0.00461228	0.00202739	0.0632337	0.000638593	0.00858596	1.00462	1.00064	1.00862
eqtl-a-ENSG00000125124	ebi-a-GCST90038686	Osteoarthritis	BBS2	Weighted mode	7	0.00431503	0.00145016	0.0247786	0.00147272	0.00715734	1.00432	1.00147	1.00718
eqtl-a-ENSG00000126602	ebi-a-GCST90038686	Osteoarthritis	TRAP1	MR Egger	3	-0.00190154	0.00343729	0.678314	-0.00863862	0.00483555	0.9981	0.991399	1.00485
eqtl-a-ENSG00000126602	ebi-a-GCST90038686	Osteoarthritis	TRAP1	Weighted median	3	-0.00257064	0.00127445	0.0436891	-0.00506855	-7.27e-05	0.997433	0.994944	0.999927
eqtl-a-ENSG00000126602	ebi-a-GCST90038686	Osteoarthritis	TRAP1	Inverse variance weighted	3	-0.00266301	0.00121068	0.0278353	-0.00503594	-0.000290078	0.997341	0.994977	0.99971
eqtl-a-ENSG00000126602	ebi-a-GCST90038686	Osteoarthritis	TRAP1	Simple mode	3	-0.0014176	0.00242668	0.618216	-0.00617389	0.00333868	0.998583	0.993845	1.00334
eqtl-a-ENSG00000126602	ebi-a-GCST90038686	Osteoarthritis	TRAP1	Weighted mode	3	-0.00253075	0.00125077	0.180361	-0.00498225	-7.92e-05	0.997472	0.99503	0.999921
eqtl-a-ENSG00000126858	ebi-a-GCST90038686	Osteoarthritis	RHOT1	MR Egger	3	0.0046417	0.00256926	0.321837	-0.000394052	0.00967744	1.00465	0.999606	1.00972
eqtl-a-ENSG00000126858	ebi-a-GCST90038686	Osteoarthritis	RHOT1	Weighted median	3	0.00392851	0.00138022	0.00442309	0.00122328	0.00663374	1.00394	1.00122	1.00666
eqtl-a-ENSG00000126858	ebi-a-GCST90038686	Osteoarthritis	RHOT1	Inverse variance weighted	3	0.00383458	0.00140403	0.00631184	0.00108268	0.00658647	1.00384	1.00108	1.00661
eqtl-a-ENSG00000126858	ebi-a-GCST90038686	Osteoarthritis	RHOT1	Simple mode	3	0.00326128	0.00294014	0.382848	-0.00250141	0.00902396	1.00327	0.997502	1.00906
eqtl-a-ENSG00000126858	ebi-a-GCST90038686	Osteoarthritis	RHOT1	Weighted mode	3	0.00397783	0.0014281	0.108344	0.00117877	0.0067769	1.00399	1.00118	1.0068
eqtl-a-ENSG00000127533	ebi-a-GCST90038686	Osteoarthritis	F2RL3	MR Egger	4	0.00905036	0.00661803	0.304857	-0.00392097	0.0220217	1.00909	0.996087	1.02227
eqtl-a-ENSG00000127533	ebi-a-GCST90038686	Osteoarthritis	F2RL3	Weighted median	4	0.00438478	0.00258988	0.0904465	-0.000691375	0.00946094	1.00439	0.999309	1.00951
eqtl-a-ENSG00000127533	ebi-a-GCST90038686	Osteoarthritis	F2RL3	Inverse variance weighted	4	0.0045818	0.00219963	0.0372521	0.000270534	0.00889307	1.00459	1.00027	1.00893
eqtl-a-ENSG00000127533	ebi-a-GCST90038686	Osteoarthritis	F2RL3	Simple mode	4	0.0050469	0.00387137	0.283372	-0.00254098	0.0126348	1.00506	0.997462	1.01271
eqtl-a-ENSG00000127533	ebi-a-GCST90038686	Osteoarthritis	F2RL3	Weighted mode	4	0.00400853	0.0030705	0.282818	-0.00200964	0.0100267	1.00402	0.997992	1.01008
eqtl-a-ENSG00000128039	ebi-a-GCST90038686	Osteoarthritis	SRD5A3	MR Egger	8	0.00250074	0.00155044	0.157887	-0.000538112	0.0055396	1.0025	0.999462	1.00555
eqtl-a-ENSG00000128039	ebi-a-GCST90038686	Osteoarthritis	SRD5A3	Weighted median	8	0.00315797	0.00120952	0.00902946	0.000787318	0.00552862	1.00316	1.00079	1.00554
eqtl-a-ENSG00000128039	ebi-a-GCST90038686	Osteoarthritis	SRD5A3	Inverse variance weighted	8	0.0022494	0.000909558	0.0133959	0.000466664	0.00403213	1.00225	1.00047	1.00404
eqtl-a-ENSG00000128039	ebi-a-GCST90038686	Osteoarthritis	SRD5A3	Simple mode	8	0.00277171	0.0021426	0.236844	-0.00142778	0.0069712	1.00278	0.998573	1.007
eqtl-a-ENSG00000128039	ebi-a-GCST90038686	Osteoarthritis	SRD5A3	Weighted mode	8	0.00353285	0.00117013	0.0194087	0.00123939	0.00582631	1.00354	1.00124	1.00584
eqtl-a-ENSG00000128274	ebi-a-GCST90038686	Osteoarthritis	A4GALT	MR Egger	4	-0.00282335	0.00215612	0.320591	-0.00704933	0.00140264	0.997181	0.992975	1.0014
eqtl-a-ENSG00000128274	ebi-a-GCST90038686	Osteoarthritis	A4GALT	Weighted median	4	-0.00212787	0.00104405	0.0415412	-0.00417421	-8.15e-05	0.997874	0.995834	0.999918
eqtl-a-ENSG00000128274	ebi-a-GCST90038686	Osteoarthritis	A4GALT	Inverse variance weighted	4	-0.00207058	0.00102357	0.0430842	-0.00407678	-6.44e-05	0.997932	0.995932	0.999936
eqtl-a-ENSG00000128274	ebi-a-GCST90038686	Osteoarthritis	A4GALT	Simple mode	4	-0.00291779	0.00186284	0.215257	-0.00656896	0.000733386	0.997086	0.993453	1.00073
eqtl-a-ENSG00000128274	ebi-a-GCST90038686	Osteoarthritis	A4GALT	Weighted mode	4	-0.00214636	0.00109861	0.145745	-0.00429965	6.92e-06	0.997856	0.99571	1.00001
eqtl-a-ENSG00000128815	ebi-a-GCST90038686	Osteoarthritis	WDFY4	MR Egger	5	-0.00241846	0.00105394	0.105501	-0.00448418	-0.000352745	0.997584	0.995526	0.999647
eqtl-a-ENSG00000128815	ebi-a-GCST90038686	Osteoarthritis	WDFY4	Weighted median	5	-0.00226702	0.000845587	0.00734027	-0.00392437	-0.000609667	0.997736	0.996083	0.999391
eqtl-a-ENSG00000128815	ebi-a-GCST90038686	Osteoarthritis	WDFY4	Inverse variance weighted	5	-0.00201413	0.000824913	0.0146211	-0.00363096	-0.000397303	0.997988	0.996376	0.999603
eqtl-a-ENSG00000128815	ebi-a-GCST90038686	Osteoarthritis	WDFY4	Simple mode	5	-0.0021116	0.00175079	0.294244	-0.00554314	0.00131995	0.997891	0.994472	1.00132
eqtl-a-ENSG00000128815	ebi-a-GCST90038686	Osteoarthritis	WDFY4	Weighted mode	5	-0.0023176	0.000889154	0.0596372	-0.00406035	-0.000574864	0.997685	0.995948	0.999425
eqtl-a-ENSG00000129355	ebi-a-GCST90038686	Osteoarthritis	CDKN2D	MR Egger	7	0.0129426	0.00449005	0.0344874	0.00414206	0.021743	1.01303	1.00415	1.02198
eqtl-a-ENSG00000129355	ebi-a-GCST90038686	Osteoarthritis	CDKN2D	Weighted median	7	0.00635776	0.00219657	0.00379877	0.00205249	0.010663	1.00638	1.00205	1.01072
eqtl-a-ENSG00000129355	ebi-a-GCST90038686	Osteoarthritis	CDKN2D	Inverse variance weighted	7	0.00523652	0.001649	0.00149537	0.00200449	0.00846856	1.00525	1.00201	1.0085
eqtl-a-ENSG00000129355	ebi-a-GCST90038686	Osteoarthritis	CDKN2D	Simple mode	7	0.00382759	0.00394367	0.369247	-0.003902	0.0115572	1.00383	0.996106	1.01162
eqtl-a-ENSG00000129355	ebi-a-GCST90038686	Osteoarthritis	CDKN2D	Weighted mode	7	0.00678208	0.00266049	0.0435387	0.00156751	0.0119966	1.00681	1.00157	1.01207
eqtl-a-ENSG00000129596	ebi-a-GCST90038686	Osteoarthritis	CDO1	MR Egger	4	-0.00264685	0.00126216	0.170911	-0.00512069	-0.000173006	0.997357	0.994892	0.999827
eqtl-a-ENSG00000129596	ebi-a-GCST90038686	Osteoarthritis	CDO1	Weighted median	4	-0.00235488	0.00081733	0.0039618	-0.00395685	-0.000752914	0.997648	0.996051	0.999247
eqtl-a-ENSG00000129596	ebi-a-GCST90038686	Osteoarthritis	CDO1	Inverse variance weighted	4	-0.00239914	0.000805792	0.00290732	-0.00397849	-0.000819789	0.997604	0.996029	0.999181
eqtl-a-ENSG00000129596	ebi-a-GCST90038686	Osteoarthritis	CDO1	Simple mode	4	-0.00348015	0.00229142	0.226126	-0.00797133	0.00101104	0.996526	0.99206	1.00101
eqtl-a-ENSG00000129596	ebi-a-GCST90038686	Osteoarthritis	CDO1	Weighted mode	4	-0.00234731	0.000873126	0.074515	-0.00405864	-0.000635989	0.997655	0.99595	0.999364
eqtl-a-ENSG00000130702	ebi-a-GCST90038686	Osteoarthritis	LAMA5	MR Egger	3	0.00415626	0.00304902	0.40293	-0.00181982	0.0101323	1.00416	0.998182	1.01018
eqtl-a-ENSG00000130702	ebi-a-GCST90038686	Osteoarthritis	LAMA5	Weighted median	3	0.00416283	0.00163531	0.0109095	0.000957615	0.00736804	1.00417	1.00096	1.0074
eqtl-a-ENSG00000130702	ebi-a-GCST90038686	Osteoarthritis	LAMA5	Inverse variance weighted	3	0.00414191	0.00158338	0.00890011	0.00103849	0.00724533	1.00415	1.00104	1.00727
eqtl-a-ENSG00000130702	ebi-a-GCST90038686	Osteoarthritis	LAMA5	Simple mode	3	0.00424932	0.0027259	0.259365	-0.00109344	0.00959207	1.00426	0.998907	1.00964
eqtl-a-ENSG00000130702	ebi-a-GCST90038686	Osteoarthritis	LAMA5	Weighted mode	3	0.00398461	0.00182321	0.160443	0.000411113	0.00755811	1.00399	1.00041	1.00759
eqtl-a-ENSG00000131238	ebi-a-GCST90038686	Osteoarthritis	PPT1	MR Egger	7	-0.00312856	0.0012039	0.0483257	-0.0054882	-0.000768922	0.996876	0.994527	0.999231
eqtl-a-ENSG00000131238	ebi-a-GCST90038686	Osteoarthritis	PPT1	Weighted median	7	-0.00288434	0.000827226	0.000488921	-0.0045057	-0.00126297	0.99712	0.995504	0.998738
eqtl-a-ENSG00000131238	ebi-a-GCST90038686	Osteoarthritis	PPT1	Inverse variance weighted	7	-0.00280492	0.000800096	0.00045535	-0.00437311	-0.00123674	0.997199	0.995636	0.998764
eqtl-a-ENSG00000131238	ebi-a-GCST90038686	Osteoarthritis	PPT1	Simple mode	7	-0.00199672	0.00146096	0.220709	-0.0048602	0.000866756	0.998005	0.995152	1.00087
eqtl-a-ENSG00000131238	ebi-a-GCST90038686	Osteoarthritis	PPT1	Weighted mode	7	-0.00289531	0.000794376	0.0107735	-0.00445229	-0.00133833	0.997109	0.995558	0.998663
eqtl-a-ENSG00000131873	ebi-a-GCST90038686	Osteoarthritis	CHSY1	MR Egger	6	-0.00187944	0.00115041	0.177658	-0.00413424	0.000375365	0.998122	0.995874	1.00038
eqtl-a-ENSG00000131873	ebi-a-GCST90038686	Osteoarthritis	CHSY1	Weighted median	6	-0.00183596	0.000910034	0.0436477	-0.00361962	-5.23e-05	0.998166	0.996387	0.999948
eqtl-a-ENSG00000131873	ebi-a-GCST90038686	Osteoarthritis	CHSY1	Inverse variance weighted	6	-0.00181654	0.000840723	0.0307189	-0.00346436	-0.000168728	0.998185	0.996542	0.999831
eqtl-a-ENSG00000131873	ebi-a-GCST90038686	Osteoarthritis	CHSY1	Simple mode	6	-0.00279148	0.00172454	0.16644	-0.00617158	0.000588617	0.997212	0.993847	1.00059
eqtl-a-ENSG00000131873	ebi-a-GCST90038686	Osteoarthritis	CHSY1	Weighted mode	6	-0.00181868	0.000953531	0.114781	-0.0036876	5.02e-05	0.998183	0.996319	1.00005
eqtl-a-ENSG00000132205	ebi-a-GCST90038686	Osteoarthritis	EMILIN2	MR Egger	5	0.00264153	0.00319259	0.468685	-0.00361595	0.00889901	1.00265	0.996391	1.00894
eqtl-a-ENSG00000132205	ebi-a-GCST90038686	Osteoarthritis	EMILIN2	Weighted median	5	0.0034196	0.00184527	0.0638574	-0.000197122	0.00703633	1.00343	0.999803	1.00706
eqtl-a-ENSG00000132205	ebi-a-GCST90038686	Osteoarthritis	EMILIN2	Inverse variance weighted	5	0.00389696	0.00177872	0.0284603	0.000410676	0.00738325	1.0039	1.00041	1.00741
eqtl-a-ENSG00000132205	ebi-a-GCST90038686	Osteoarthritis	EMILIN2	Simple mode	5	0.00125195	0.00387933	0.76307	-0.00635154	0.00885544	1.00125	0.993669	1.00889
eqtl-a-ENSG00000132205	ebi-a-GCST90038686	Osteoarthritis	EMILIN2	Weighted mode	5	0.00329097	0.00204479	0.182806	-0.000716827	0.00729876	1.0033	0.999283	1.00733
eqtl-a-ENSG00000132471	ebi-a-GCST90038686	Osteoarthritis	WBP2	MR Egger	4	0.00576418	0.0031067	0.204687	-0.000324948	0.0118533	1.00578	0.999675	1.01192
eqtl-a-ENSG00000132471	ebi-a-GCST90038686	Osteoarthritis	WBP2	Weighted median	4	0.00580014	0.00227968	0.0109505	0.00133196	0.0102683	1.00582	1.00133	1.01032
eqtl-a-ENSG00000132471	ebi-a-GCST90038686	Osteoarthritis	WBP2	Inverse variance weighted	4	0.00526072	0.00210651	0.0125122	0.00113195	0.00938949	1.00527	1.00113	1.00943
eqtl-a-ENSG00000132471	ebi-a-GCST90038686	Osteoarthritis	WBP2	Simple mode	4	0.00595663	0.00328317	0.167271	-0.000478383	0.0123916	1.00597	0.999522	1.01247
eqtl-a-ENSG00000132471	ebi-a-GCST90038686	Osteoarthritis	WBP2	Weighted mode	4	0.00581531	0.00254524	0.106466	0.000826645	0.010804	1.00583	1.00083	1.01086
eqtl-a-ENSG00000132849	ebi-a-GCST90038686	Osteoarthritis	PATJ	MR Egger	5	-0.00561909	0.00280229	0.138629	-0.0111116	-0.000126609	0.994397	0.98895	0.999873
eqtl-a-ENSG00000132849	ebi-a-GCST90038686	Osteoarthritis	PATJ	Weighted median	5	-0.00420111	0.00162033	0.00952119	-0.00737695	-0.00102526	0.995808	0.99265	0.998975
eqtl-a-ENSG00000132849	ebi-a-GCST90038686	Osteoarthritis	PATJ	Inverse variance weighted	5	-0.00420883	0.00174434	0.0158283	-0.00762774	-0.000789925	0.9958	0.992401	0.99921
eqtl-a-ENSG00000132849	ebi-a-GCST90038686	Osteoarthritis	PATJ	Simple mode	5	-0.00036671	0.0037207	0.92623	-0.00765929	0.00692587	0.999633	0.99237	1.00695
eqtl-a-ENSG00000132849	ebi-a-GCST90038686	Osteoarthritis	PATJ	Weighted mode	5	-0.00343928	0.00192518	0.14856	-0.00721264	0.000334075	0.996567	0.992813	1.00033
eqtl-a-ENSG00000134453	ebi-a-GCST90038686	Osteoarthritis	RBM17	MR Egger	3	-0.00601423	0.0039581	0.370554	-0.0137721	0.00174365	0.994004	0.986322	1.00175
eqtl-a-ENSG00000134453	ebi-a-GCST90038686	Osteoarthritis	RBM17	Weighted median	3	-0.00370273	0.00225698	0.100888	-0.00812642	0.000720958	0.996304	0.991907	1.00072
eqtl-a-ENSG00000134453	ebi-a-GCST90038686	Osteoarthritis	RBM17	Inverse variance weighted	3	-0.00413233	0.00203504	0.0422966	-0.00812101	-0.000143654	0.995876	0.991912	0.999856
eqtl-a-ENSG00000134453	ebi-a-GCST90038686	Osteoarthritis	RBM17	Simple mode	3	-0.00257725	0.0030856	0.491461	-0.00862502	0.00347053	0.997426	0.991412	1.00348
eqtl-a-ENSG00000134453	ebi-a-GCST90038686	Osteoarthritis	RBM17	Weighted mode	3	-0.00331797	0.002649	0.33698	-0.00851002	0.00187407	0.996688	0.991526	1.00188
eqtl-a-ENSG00000134460	ebi-a-GCST90038686	Osteoarthritis	IL2RA	MR Egger	3	-0.00471611	0.00398832	0.446895	-0.0125332	0.003101	0.995295	0.987545	1.00311
eqtl-a-ENSG00000134460	ebi-a-GCST90038686	Osteoarthritis	IL2RA	Weighted median	3	-0.00582101	0.00258236	0.0241873	-0.0108824	-0.000759579	0.994196	0.989177	0.999241
eqtl-a-ENSG00000134460	ebi-a-GCST90038686	Osteoarthritis	IL2RA	Inverse variance weighted	3	-0.00597526	0.00245792	0.0150565	-0.0107928	-0.00115773	0.994043	0.989265	0.998843
eqtl-a-ENSG00000134460	ebi-a-GCST90038686	Osteoarthritis	IL2RA	Simple mode	3	-0.00725663	0.00397523	0.209476	-0.0150481	0.000534819	0.99277	0.985065	1.00053
eqtl-a-ENSG00000134460	ebi-a-GCST90038686	Osteoarthritis	IL2RA	Weighted mode	3	-0.00556853	0.00262335	0.167786	-0.0107103	-0.000426756	0.994447	0.989347	0.999573
eqtl-a-ENSG00000134516	ebi-a-GCST90038686	Osteoarthritis	DOCK2	MR Egger	5	-0.00409646	0.00306172	0.273288	-0.0100974	0.00190451	0.995912	0.989953	1.00191
eqtl-a-ENSG00000134516	ebi-a-GCST90038686	Osteoarthritis	DOCK2	Weighted median	5	-0.00266523	0.00177783	0.133836	-0.00614979	0.000819321	0.997338	0.993869	1.00082
eqtl-a-ENSG00000134516	ebi-a-GCST90038686	Osteoarthritis	DOCK2	Inverse variance weighted	5	-0.00303124	0.00148836	0.0416871	-0.00594843	-0.000114054	0.996973	0.994069	0.999886
eqtl-a-ENSG00000134516	ebi-a-GCST90038686	Osteoarthritis	DOCK2	Simple mode	5	-0.00395159	0.00223467	0.151738	-0.00833154	0.000428353	0.996056	0.991703	1.00043
eqtl-a-ENSG00000134516	ebi-a-GCST90038686	Osteoarthritis	DOCK2	Weighted mode	5	-0.0027756	0.00188762	0.215398	-0.00647533	0.000924123	0.997228	0.993546	1.00092
eqtl-a-ENSG00000134531	ebi-a-GCST90038686	Osteoarthritis	EMP1	MR Egger	9	-0.0060439	0.00391562	0.166611	-0.0137185	0.00163072	0.993974	0.986375	1.00163
eqtl-a-ENSG00000134531	ebi-a-GCST90038686	Osteoarthritis	EMP1	Weighted median	9	-0.00386267	0.00215676	0.0732989	-0.00808992	0.000364567	0.996145	0.991943	1.00036
eqtl-a-ENSG00000134531	ebi-a-GCST90038686	Osteoarthritis	EMP1	Inverse variance weighted	9	-0.00340947	0.001736	0.0495327	-0.00681204	-6.91e-06	0.996596	0.993211	0.999993
eqtl-a-ENSG00000134531	ebi-a-GCST90038686	Osteoarthritis	EMP1	Simple mode	9	-0.00176052	0.00363204	0.640868	-0.00887933	0.00535828	0.998241	0.99116	1.00537
eqtl-a-ENSG00000134531	ebi-a-GCST90038686	Osteoarthritis	EMP1	Weighted mode	9	-0.00371617	0.00277984	0.218046	-0.00916467	0.00173233	0.996291	0.990877	1.00173
eqtl-a-ENSG00000135077	ebi-a-GCST90038686	Osteoarthritis	HAVCR2	MR Egger	6	0.000222367	0.00266483	0.937507	-0.0050007	0.00544543	1.00022	0.995012	1.00546
eqtl-a-ENSG00000135077	ebi-a-GCST90038686	Osteoarthritis	HAVCR2	Weighted median	6	0.00270777	0.00174998	0.121788	-0.000722197	0.00613774	1.00271	0.999278	1.00616
eqtl-a-ENSG00000135077	ebi-a-GCST90038686	Osteoarthritis	HAVCR2	Inverse variance weighted	6	0.00339987	0.00163856	0.0379953	0.000188281	0.00661145	1.00341	1.00019	1.00663
eqtl-a-ENSG00000135077	ebi-a-GCST90038686	Osteoarthritis	HAVCR2	Simple mode	6	0.00965351	0.00419074	0.0694654	0.00143966	0.0178674	1.0097	1.00144	1.01803
eqtl-a-ENSG00000135077	ebi-a-GCST90038686	Osteoarthritis	HAVCR2	Weighted mode	6	0.00230974	0.00187883	0.273633	-0.00137277	0.00599225	1.00231	0.998628	1.00601
eqtl-a-ENSG00000135114	ebi-a-GCST90038686	Osteoarthritis	OASL	MR Egger	8	0.0036512	0.00204188	0.123969	-0.000350888	0.00765328	1.00366	0.999649	1.00768
eqtl-a-ENSG00000135114	ebi-a-GCST90038686	Osteoarthritis	OASL	Weighted median	8	0.00273326	0.00121903	0.0249514	0.000343956	0.00512257	1.00274	1.00034	1.00514
eqtl-a-ENSG00000135114	ebi-a-GCST90038686	Osteoarthritis	OASL	Inverse variance weighted	8	0.00265393	0.0011272	0.0185504	0.000444618	0.00486323	1.00266	1.00044	1.00488
eqtl-a-ENSG00000135114	ebi-a-GCST90038686	Osteoarthritis	OASL	Simple mode	8	0.00303165	0.00214613	0.200651	-0.00117476	0.00723805	1.00304	0.998826	1.00726
eqtl-a-ENSG00000135114	ebi-a-GCST90038686	Osteoarthritis	OASL	Weighted mode	8	0.00276044	0.00117324	0.0508752	0.000460884	0.00506	1.00276	1.00046	1.00507
eqtl-a-ENSG00000135269	ebi-a-GCST90038686	Osteoarthritis	TES	MR Egger	3	-0.00500772	0.0032242	0.36417	-0.0113271	0.00131171	0.995005	0.988737	1.00131
eqtl-a-ENSG00000135269	ebi-a-GCST90038686	Osteoarthritis	TES	Weighted median	3	-0.00292911	0.00130577	0.0248838	-0.00548842	-0.000369797	0.997075	0.994527	0.99963
eqtl-a-ENSG00000135269	ebi-a-GCST90038686	Osteoarthritis	TES	Inverse variance weighted	3	-0.00263419	0.00123867	0.0334515	-0.00506199	-0.00020639	0.997369	0.994951	0.999794
eqtl-a-ENSG00000135269	ebi-a-GCST90038686	Osteoarthritis	TES	Simple mode	3	-0.00269552	0.00222517	0.349458	-0.00705685	0.00166581	0.997308	0.992968	1.00167
eqtl-a-ENSG00000135269	ebi-a-GCST90038686	Osteoarthritis	TES	Weighted mode	3	-0.00303326	0.00131733	0.147886	-0.00561522	-0.000451293	0.996971	0.994401	0.999549
eqtl-a-ENSG00000135541	ebi-a-GCST90038686	Osteoarthritis	AHI1	MR Egger	4	-0.000329998	0.0031541	0.92622	-0.00651203	0.00585203	0.99967	0.993509	1.00587
eqtl-a-ENSG00000135541	ebi-a-GCST90038686	Osteoarthritis	AHI1	Weighted median	4	-0.00190935	0.000776249	0.013905	-0.00343079	-0.000387898	0.998092	0.996575	0.999612
eqtl-a-ENSG00000135541	ebi-a-GCST90038686	Osteoarthritis	AHI1	Inverse variance weighted	4	-0.00179426	0.000711413	0.0116655	-0.00318863	-0.000399889	0.998207	0.996816	0.9996
eqtl-a-ENSG00000135541	ebi-a-GCST90038686	Osteoarthritis	AHI1	Simple mode	4	-0.00165835	0.000967679	0.18509	-0.003555	0.000238296	0.998343	0.996451	1.00024
eqtl-a-ENSG00000135541	ebi-a-GCST90038686	Osteoarthritis	AHI1	Weighted mode	4	-0.00188533	0.000770151	0.0918428	-0.00339483	-0.000375834	0.998116	0.996611	0.999624
eqtl-a-ENSG00000136250	ebi-a-GCST90038686	Osteoarthritis	AOAH	MR Egger	6	-0.00145837	0.00141002	0.35943	-0.00422201	0.00130527	0.998543	0.995787	1.00131
eqtl-a-ENSG00000136250	ebi-a-GCST90038686	Osteoarthritis	AOAH	Weighted median	6	-0.00162498	0.000810566	0.0449896	-0.00321369	-3.63e-05	0.998376	0.996791	0.999964
eqtl-a-ENSG00000136250	ebi-a-GCST90038686	Osteoarthritis	AOAH	Inverse variance weighted	6	-0.00150109	0.000694566	0.0306805	-0.00286244	-0.000139741	0.9985	0.997142	0.99986
eqtl-a-ENSG00000136250	ebi-a-GCST90038686	Osteoarthritis	AOAH	Simple mode	6	-0.00138109	0.000954243	0.20746	-0.00325141	0.000489222	0.99862	0.996754	1.00049
eqtl-a-ENSG00000136250	ebi-a-GCST90038686	Osteoarthritis	AOAH	Weighted mode	6	-0.00154208	0.000786134	0.107069	-0.0030829	-1.25e-06	0.998459	0.996922	0.999999
eqtl-a-ENSG00000136840	ebi-a-GCST90038686	Osteoarthritis	ST6GALNAC4	MR Egger	10	0.00475073	0.00329317	0.187117	-0.00170389	0.0112053	1.00476	0.998298	1.01127
eqtl-a-ENSG00000136840	ebi-a-GCST90038686	Osteoarthritis	ST6GALNAC4	Weighted median	10	0.00336978	0.00182704	0.0651261	-0.000211221	0.00695077	1.00338	0.999789	1.00697
eqtl-a-ENSG00000136840	ebi-a-GCST90038686	Osteoarthritis	ST6GALNAC4	Inverse variance weighted	10	0.0028966	0.00145666	0.0467541	4.15e-05	0.00575166	1.0029	1.00004	1.00577
eqtl-a-ENSG00000136840	ebi-a-GCST90038686	Osteoarthritis	ST6GALNAC4	Simple mode	10	0.00167054	0.00254496	0.527984	-0.00331759	0.00665867	1.00167	0.996688	1.00668
eqtl-a-ENSG00000136840	ebi-a-GCST90038686	Osteoarthritis	ST6GALNAC4	Weighted mode	10	0.00355539	0.0021303	0.129468	-0.000620008	0.00773078	1.00356	0.99938	1.00776
eqtl-a-ENSG00000136933	ebi-a-GCST90038686	Osteoarthritis	RABEPK	MR Egger	3	0.00277282	0.00284898	0.508624	-0.00281117	0.00835681	1.00278	0.997193	1.00839
eqtl-a-ENSG00000136933	ebi-a-GCST90038686	Osteoarthritis	RABEPK	Weighted median	3	0.00259505	0.00127493	0.0418057	9.62e-05	0.0050939	1.0026	1.0001	1.00511
eqtl-a-ENSG00000136933	ebi-a-GCST90038686	Osteoarthritis	RABEPK	Inverse variance weighted	3	0.0027634	0.00125327	0.0274575	0.00030699	0.00521982	1.00277	1.00031	1.00523
eqtl-a-ENSG00000136933	ebi-a-GCST90038686	Osteoarthritis	RABEPK	Simple mode	3	0.00268862	0.00167926	0.250511	-0.000602733	0.00597997	1.00269	0.999397	1.006
eqtl-a-ENSG00000136933	ebi-a-GCST90038686	Osteoarthritis	RABEPK	Weighted mode	3	0.00245304	0.00142649	0.227639	-0.000342882	0.00524895	1.00246	0.999657	1.00526
eqtl-a-ENSG00000137267	ebi-a-GCST90038686	Osteoarthritis	TUBB2A	MR Egger	9	-0.00210454	0.00163341	0.238543	-0.00530601	0.00109694	0.997898	0.994708	1.0011
eqtl-a-ENSG00000137267	ebi-a-GCST90038686	Osteoarthritis	TUBB2A	Weighted median	9	-0.00273108	0.0011248	0.0151802	-0.00493569	-0.000526464	0.997273	0.995076	0.999474
eqtl-a-ENSG00000137267	ebi-a-GCST90038686	Osteoarthritis	TUBB2A	Inverse variance weighted	9	-0.00214674	0.00105458	0.0417872	-0.00421371	-7.98e-05	0.997856	0.995795	0.99992
eqtl-a-ENSG00000137267	ebi-a-GCST90038686	Osteoarthritis	TUBB2A	Simple mode	9	-0.00249592	0.00302716	0.433544	-0.00842915	0.00343731	0.997507	0.991606	1.00344
eqtl-a-ENSG00000137267	ebi-a-GCST90038686	Osteoarthritis	TUBB2A	Weighted mode	9	-0.00281024	0.00125181	0.055	-0.00526379	-0.000356689	0.997194	0.99475	0.999643
eqtl-a-ENSG00000139055	ebi-a-GCST90038686	Osteoarthritis	ERP27	MR Egger	5	-0.000270789	0.00161926	0.877826	-0.00344453	0.00290296	0.999729	0.996561	1.00291
eqtl-a-ENSG00000139055	ebi-a-GCST90038686	Osteoarthritis	ERP27	Weighted median	5	-0.00165142	0.00072264	0.0222977	-0.00306779	-0.000235045	0.99835	0.996937	0.999765
eqtl-a-ENSG00000139055	ebi-a-GCST90038686	Osteoarthritis	ERP27	Inverse variance weighted	5	-0.00179983	0.000706552	0.0108545	-0.00318467	-0.000414992	0.998202	0.99682	0.999585
eqtl-a-ENSG00000139055	ebi-a-GCST90038686	Osteoarthritis	ERP27	Simple mode	5	-0.00194419	0.00101945	0.129178	-0.00394232	5.39e-05	0.998058	0.996065	1.00005
eqtl-a-ENSG00000139055	ebi-a-GCST90038686	Osteoarthritis	ERP27	Weighted mode	5	-0.00164411	0.000735594	0.089107	-0.00308588	-0.000202347	0.998357	0.996919	0.999798
eqtl-a-ENSG00000139117	ebi-a-GCST90038686	Osteoarthritis	CPNE8	MR Egger	7	0.0111734	0.00515094	0.0822258	0.00107759	0.0212693	1.01124	1.00108	1.0215
eqtl-a-ENSG00000139117	ebi-a-GCST90038686	Osteoarthritis	CPNE8	Weighted median	7	0.0100394	0.00307365	0.00108968	0.00401506	0.0160638	1.01009	1.00402	1.01619
eqtl-a-ENSG00000139117	ebi-a-GCST90038686	Osteoarthritis	CPNE8	Inverse variance weighted	7	0.00879127	0.00243538	0.000306417	0.00401792	0.0135646	1.00883	1.00403	1.01366
eqtl-a-ENSG00000139117	ebi-a-GCST90038686	Osteoarthritis	CPNE8	Simple mode	7	0.0108447	0.00427145	0.0441474	0.00247267	0.0192168	1.0109	1.00248	1.0194
eqtl-a-ENSG00000139117	ebi-a-GCST90038686	Osteoarthritis	CPNE8	Weighted mode	7	0.0103161	0.00414444	0.0472175	0.00219297	0.0184392	1.01037	1.0022	1.01861
eqtl-a-ENSG00000139190	ebi-a-GCST90038686	Osteoarthritis	VAMP1	MR Egger	3	-0.003114	0.00159796	0.30183	-0.006246	1.8e-05	0.996891	0.993773	1.00002
eqtl-a-ENSG00000139190	ebi-a-GCST90038686	Osteoarthritis	VAMP1	Weighted median	3	-0.00252518	0.000842314	0.00271838	-0.00417612	-0.000874246	0.997478	0.995833	0.999126
eqtl-a-ENSG00000139190	ebi-a-GCST90038686	Osteoarthritis	VAMP1	Inverse variance weighted	3	-0.00245277	0.000832786	0.00322686	-0.00408503	-0.000820509	0.99755	0.995923	0.99918
eqtl-a-ENSG00000139190	ebi-a-GCST90038686	Osteoarthritis	VAMP1	Simple mode	3	-0.00267907	0.00115369	0.14592	-0.00494031	-0.000417823	0.997325	0.995072	0.999582
eqtl-a-ENSG00000139190	ebi-a-GCST90038686	Osteoarthritis	VAMP1	Weighted mode	3	-0.00251686	0.000871401	0.101881	-0.00422481	-0.000808916	0.997486	0.995784	0.999191
eqtl-a-ENSG00000139318	ebi-a-GCST90038686	Osteoarthritis	DUSP6	MR Egger	5	-0.00288884	0.00301765	0.409032	-0.00880344	0.00302575	0.997115	0.991235	1.00303
eqtl-a-ENSG00000139318	ebi-a-GCST90038686	Osteoarthritis	DUSP6	Weighted median	5	-0.00332492	0.00169557	0.0498859	-0.00664824	-1.6e-06	0.996681	0.993374	0.999998
eqtl-a-ENSG00000139318	ebi-a-GCST90038686	Osteoarthritis	DUSP6	Inverse variance weighted	5	-0.00353469	0.00159978	0.0271409	-0.00667026	-0.000399121	0.996472	0.993352	0.999601
eqtl-a-ENSG00000139318	ebi-a-GCST90038686	Osteoarthritis	DUSP6	Simple mode	5	-0.00371195	0.00278174	0.25297	-0.00916415	0.00174026	0.996295	0.990878	1.00174
eqtl-a-ENSG00000139318	ebi-a-GCST90038686	Osteoarthritis	DUSP6	Weighted mode	5	-0.00325544	0.00179021	0.143132	-0.00676426	0.000253378	0.99675	0.993259	1.00025
eqtl-a-ENSG00000140265	ebi-a-GCST90038686	Osteoarthritis	ZSCAN29	MR Egger	3	-0.0027142	0.00223277	0.43824	-0.00709044	0.00166203	0.997289	0.992935	1.00166
eqtl-a-ENSG00000140265	ebi-a-GCST90038686	Osteoarthritis	ZSCAN29	Weighted median	3	-0.00260447	0.00116646	0.0255625	-0.00489074	-0.000318205	0.997399	0.995121	0.999682
eqtl-a-ENSG00000140265	ebi-a-GCST90038686	Osteoarthritis	ZSCAN29	Inverse variance weighted	3	-0.00265958	0.00114183	0.0198473	-0.00489757	-0.00042159	0.997344	0.995114	0.999578
eqtl-a-ENSG00000140265	ebi-a-GCST90038686	Osteoarthritis	ZSCAN29	Simple mode	3	-0.00283603	0.00150466	0.20012	-0.00578517	0.000113103	0.997168	0.994232	1.00011
eqtl-a-ENSG00000140265	ebi-a-GCST90038686	Osteoarthritis	ZSCAN29	Weighted mode	3	-0.00246194	0.00131583	0.202247	-0.00504097	0.000117091	0.997541	0.994972	1.00012
eqtl-a-ENSG00000140367	ebi-a-GCST90038686	Osteoarthritis	UBE2Q2	MR Egger	3	-0.00292028	0.00713287	0.752613	-0.0169007	0.0110601	0.997084	0.983241	1.01112
eqtl-a-ENSG00000140367	ebi-a-GCST90038686	Osteoarthritis	UBE2Q2	Weighted median	3	-0.00403845	0.00195499	0.0388551	-0.00787022	-0.000206677	0.99597	0.992161	0.999793
eqtl-a-ENSG00000140367	ebi-a-GCST90038686	Osteoarthritis	UBE2Q2	Inverse variance weighted	3	-0.00392944	0.00185619	0.034265	-0.00756758	-0.000291308	0.996078	0.992461	0.999709
eqtl-a-ENSG00000140367	ebi-a-GCST90038686	Osteoarthritis	UBE2Q2	Simple mode	3	-0.00416456	0.00290924	0.288612	-0.00986666	0.00153754	0.995844	0.990182	1.00154
eqtl-a-ENSG00000140367	ebi-a-GCST90038686	Osteoarthritis	UBE2Q2	Weighted mode	3	-0.00398257	0.00225346	0.219209	-0.00839935	0.00043421	0.996025	0.991636	1.00043
eqtl-a-ENSG00000140400	ebi-a-GCST90038686	Osteoarthritis	MAN2C1	MR Egger	6	-0.0031975	0.00261401	0.288382	-0.00832096	0.00192597	0.996808	0.991714	1.00193
eqtl-a-ENSG00000140400	ebi-a-GCST90038686	Osteoarthritis	MAN2C1	Weighted median	6	-0.00341915	0.00124015	0.00583254	-0.00584984	-0.000988461	0.996587	0.994167	0.999012
eqtl-a-ENSG00000140400	ebi-a-GCST90038686	Osteoarthritis	MAN2C1	Inverse variance weighted	6	-0.00368971	0.00139859	0.00833578	-0.00643095	-0.000948466	0.996317	0.99359	0.999052
eqtl-a-ENSG00000140400	ebi-a-GCST90038686	Osteoarthritis	MAN2C1	Simple mode	6	-0.00822807	0.00215704	0.0124426	-0.0124559	-0.00400026	0.991806	0.987621	0.996008
eqtl-a-ENSG00000140400	ebi-a-GCST90038686	Osteoarthritis	MAN2C1	Weighted mode	6	-0.00343667	0.00125158	0.0405091	-0.00588977	-0.000983564	0.996569	0.994128	0.999017
eqtl-a-ENSG00000140474	ebi-a-GCST90038686	Osteoarthritis	ULK3	MR Egger	3	-0.00378601	0.0417024	0.942362	-0.0855228	0.0779508	0.996221	0.918032	1.08107
eqtl-a-ENSG00000140474	ebi-a-GCST90038686	Osteoarthritis	ULK3	Weighted median	3	-0.00465858	0.00148853	0.00175018	-0.0075761	-0.00174105	0.995352	0.992453	0.99826
eqtl-a-ENSG00000140474	ebi-a-GCST90038686	Osteoarthritis	ULK3	Inverse variance weighted	3	-0.00491109	0.00205011	0.0165966	-0.0089293	-0.000892874	0.995101	0.99111	0.999108
eqtl-a-ENSG00000140474	ebi-a-GCST90038686	Osteoarthritis	ULK3	Simple mode	3	-0.0112001	0.00510922	0.159692	-0.0212141	-0.00118601	0.988862	0.979009	0.998815
eqtl-a-ENSG00000140474	ebi-a-GCST90038686	Osteoarthritis	ULK3	Weighted mode	3	-0.00406412	0.00165747	0.133752	-0.00731276	-0.000815486	0.995944	0.992714	0.999185
eqtl-a-ENSG00000140497	ebi-a-GCST90038686	Osteoarthritis	SCAMP2	MR Egger	4	0.0114611	0.00267069	0.0502421	0.00622657	0.0166957	1.01153	1.00625	1.01684
eqtl-a-ENSG00000140497	ebi-a-GCST90038686	Osteoarthritis	SCAMP2	Weighted median	4	0.00831849	0.00154555	7.36e-08	0.0052892	0.0113478	1.00835	1.0053	1.01141
eqtl-a-ENSG00000140497	ebi-a-GCST90038686	Osteoarthritis	SCAMP2	Inverse variance weighted	4	0.00823921	0.00148192	2.7e-08	0.00533464	0.0111438	1.00827	1.00535	1.01121
eqtl-a-ENSG00000140497	ebi-a-GCST90038686	Osteoarthritis	SCAMP2	Simple mode	4	0.00278353	0.00472047	0.596876	-0.00646859	0.0120356	1.00279	0.993552	1.01211
eqtl-a-ENSG00000140497	ebi-a-GCST90038686	Osteoarthritis	SCAMP2	Weighted mode	4	0.00905502	0.0016067	0.0110523	0.00590588	0.0122042	1.0091	1.00592	1.01228
eqtl-a-ENSG00000140943	ebi-a-GCST90038686	Osteoarthritis	MBTPS1	MR Egger	3	-0.00240264	0.00194878	0.433838	-0.00622224	0.00141696	0.9976	0.993797	1.00142
eqtl-a-ENSG00000140943	ebi-a-GCST90038686	Osteoarthritis	MBTPS1	Weighted median	3	-0.00218997	0.00100673	0.0296059	-0.00416316	-0.000216773	0.997812	0.995845	0.999783
eqtl-a-ENSG00000140943	ebi-a-GCST90038686	Osteoarthritis	MBTPS1	Inverse variance weighted	3	-0.0021717	0.00099011	0.0282792	-0.00411231	-0.000231083	0.997831	0.995896	0.999769
eqtl-a-ENSG00000140943	ebi-a-GCST90038686	Osteoarthritis	MBTPS1	Simple mode	3	-0.00222709	0.00120724	0.206369	-0.00459327	0.000139094	0.997775	0.995417	1.00014
eqtl-a-ENSG00000140943	ebi-a-GCST90038686	Osteoarthritis	MBTPS1	Weighted mode	3	-0.00218841	0.0011692	0.202138	-0.00448003	0.000103217	0.997814	0.99553	1.0001
eqtl-a-ENSG00000140948	ebi-a-GCST90038686	Osteoarthritis	ZCCHC14	MR Egger	5	-0.00388521	0.00391815	0.394493	-0.0115648	0.00379437	0.996122	0.988502	1.0038
eqtl-a-ENSG00000140948	ebi-a-GCST90038686	Osteoarthritis	ZCCHC14	Weighted median	5	-0.00456141	0.00191916	0.0174649	-0.00832296	-0.000799853	0.995449	0.991712	0.9992
eqtl-a-ENSG00000140948	ebi-a-GCST90038686	Osteoarthritis	ZCCHC14	Inverse variance weighted	5	-0.00530867	0.00197227	0.00710991	-0.00917432	-0.00144302	0.994705	0.990868	0.998558
eqtl-a-ENSG00000140948	ebi-a-GCST90038686	Osteoarthritis	ZCCHC14	Simple mode	5	-0.00223307	0.00281812	0.472474	-0.00775658	0.00329044	0.997769	0.992273	1.0033
eqtl-a-ENSG00000140948	ebi-a-GCST90038686	Osteoarthritis	ZCCHC14	Weighted mode	5	-0.00528703	0.00207031	0.0630551	-0.00934484	-0.00122922	0.994727	0.990699	0.998772
eqtl-a-ENSG00000141401	ebi-a-GCST90038686	Osteoarthritis	IMPA2	MR Egger	10	-0.000949089	0.00198737	0.645739	-0.00484434	0.00294617	0.999051	0.995167	1.00295
eqtl-a-ENSG00000141401	ebi-a-GCST90038686	Osteoarthritis	IMPA2	Weighted median	10	-0.00206121	0.00135618	0.128546	-0.00471933	0.000596908	0.997941	0.995292	1.0006
eqtl-a-ENSG00000141401	ebi-a-GCST90038686	Osteoarthritis	IMPA2	Inverse variance weighted	10	-0.00253611	0.00119698	0.0341105	-0.00488219	-0.000190036	0.997467	0.99513	0.99981
eqtl-a-ENSG00000141401	ebi-a-GCST90038686	Osteoarthritis	IMPA2	Simple mode	10	-0.00452591	0.00314664	0.184191	-0.0106933	0.00164152	0.995484	0.989364	1.00164
eqtl-a-ENSG00000141401	ebi-a-GCST90038686	Osteoarthritis	IMPA2	Weighted mode	10	-0.00165682	0.0014461	0.281464	-0.00449117	0.00117754	0.998345	0.995519	1.00118
eqtl-a-ENSG00000141698	ebi-a-GCST90038686	Osteoarthritis	NT5C3B	MR Egger	13	0.00101627	0.000802548	0.231563	-0.000556724	0.00258926	1.00102	0.999443	1.00259
eqtl-a-ENSG00000141698	ebi-a-GCST90038686	Osteoarthritis	NT5C3B	Weighted median	13	0.00134153	0.000663292	0.0431209	4.15e-05	0.00264158	1.00134	1.00004	1.00265
eqtl-a-ENSG00000141698	ebi-a-GCST90038686	Osteoarthritis	NT5C3B	Inverse variance weighted	13	0.0012378	0.000537931	0.0213891	0.000183458	0.00229215	1.00124	1.00018	1.00229
eqtl-a-ENSG00000141698	ebi-a-GCST90038686	Osteoarthritis	NT5C3B	Simple mode	13	0.00157875	0.000847609	0.0871721	-8.26e-05	0.00324007	1.00158	0.999917	1.00325
eqtl-a-ENSG00000141698	ebi-a-GCST90038686	Osteoarthritis	NT5C3B	Weighted mode	13	0.00127623	0.000665474	0.0792451	-2.81e-05	0.00258056	1.00128	0.999972	1.00258
eqtl-a-ENSG00000142227	ebi-a-GCST90038686	Osteoarthritis	EMP3	MR Egger	3	-0.0128309	0.00579088	0.269897	-0.024181	-0.00148079	0.987251	0.976109	0.99852
eqtl-a-ENSG00000142227	ebi-a-GCST90038686	Osteoarthritis	EMP3	Weighted median	3	-0.00812829	0.00319248	0.0108943	-0.0143856	-0.00187102	0.991905	0.985717	0.998131
eqtl-a-ENSG00000142227	ebi-a-GCST90038686	Osteoarthritis	EMP3	Inverse variance weighted	3	-0.00868172	0.00341182	0.0109403	-0.0153689	-0.00199455	0.991356	0.984749	0.998007
eqtl-a-ENSG00000142227	ebi-a-GCST90038686	Osteoarthritis	EMP3	Simple mode	3	-0.00727607	0.00477243	0.266849	-0.01663	0.0020779	0.99275	0.983507	1.00208
eqtl-a-ENSG00000142227	ebi-a-GCST90038686	Osteoarthritis	EMP3	Weighted mode	3	-0.00816221	0.00358068	0.15025	-0.0151803	-0.00114407	0.991871	0.984934	0.998857
eqtl-a-ENSG00000142512	ebi-a-GCST90038686	Osteoarthritis	SIGLEC10	MR Egger	11	0.00445458	0.00210245	0.0631646	0.000333787	0.00857537	1.00446	1.00033	1.00861
eqtl-a-ENSG00000142512	ebi-a-GCST90038686	Osteoarthritis	SIGLEC10	Weighted median	11	0.00357771	0.00159457	0.0248529	0.00045235	0.00670306	1.00358	1.00045	1.00673
eqtl-a-ENSG00000142512	ebi-a-GCST90038686	Osteoarthritis	SIGLEC10	Inverse variance weighted	11	0.0027778	0.00126681	0.0283253	0.000294852	0.00526076	1.00278	1.00029	1.00527
eqtl-a-ENSG00000142512	ebi-a-GCST90038686	Osteoarthritis	SIGLEC10	Simple mode	11	0.00386663	0.0026343	0.172894	-0.0012966	0.00902985	1.00387	0.998704	1.00907
eqtl-a-ENSG00000142512	ebi-a-GCST90038686	Osteoarthritis	SIGLEC10	Weighted mode	11	0.00349013	0.00156489	0.0498196	0.000422943	0.00655731	1.0035	1.00042	1.00658
eqtl-a-ENSG00000143067	ebi-a-GCST90038686	Osteoarthritis	ZNF697	MR Egger	3	0.0042116	0.00361488	0.451555	-0.00287356	0.0112968	1.00422	0.997131	1.01136
eqtl-a-ENSG00000143067	ebi-a-GCST90038686	Osteoarthritis	ZNF697	Weighted median	3	0.0067448	0.0023623	0.00430122	0.00211469	0.0113749	1.00677	1.00212	1.01144
eqtl-a-ENSG00000143067	ebi-a-GCST90038686	Osteoarthritis	ZNF697	Inverse variance weighted	3	0.00717588	0.00225033	0.00142861	0.00276523	0.0115865	1.0072	1.00277	1.01165
eqtl-a-ENSG00000143067	ebi-a-GCST90038686	Osteoarthritis	ZNF697	Simple mode	3	0.00816574	0.00423507	0.193647	-0.000135011	0.0164665	1.0082	0.999865	1.0166
eqtl-a-ENSG00000143067	ebi-a-GCST90038686	Osteoarthritis	ZNF697	Weighted mode	3	0.00646932	0.00230557	0.107008	0.0019504	0.0109882	1.00649	1.00195	1.01105
eqtl-a-ENSG00000143156	ebi-a-GCST90038686	Osteoarthritis	NME7	MR Egger	4	-0.00232787	0.00223525	0.407029	-0.00670897	0.00205323	0.997675	0.993313	1.00206
eqtl-a-ENSG00000143156	ebi-a-GCST90038686	Osteoarthritis	NME7	Weighted median	4	-0.00339568	0.00126191	0.00712606	-0.00586903	-0.000922326	0.99661	0.994148	0.999078
eqtl-a-ENSG00000143156	ebi-a-GCST90038686	Osteoarthritis	NME7	Inverse variance weighted	4	-0.00325302	0.00128093	0.0110987	-0.00576364	-0.000742395	0.996752	0.994253	0.999258
eqtl-a-ENSG00000143156	ebi-a-GCST90038686	Osteoarthritis	NME7	Simple mode	4	-0.00556357	0.00308143	0.168745	-0.0116032	0.000476022	0.994452	0.988464	1.00048
eqtl-a-ENSG00000143156	ebi-a-GCST90038686	Osteoarthritis	NME7	Weighted mode	4	-0.00355308	0.00141419	0.08675	-0.00632488	-0.000781274	0.996453	0.993695	0.999219
eqtl-a-ENSG00000143184	ebi-a-GCST90038686	Osteoarthritis	XCL1	MR Egger	5	0.00261609	0.00142859	0.164467	-0.000183948	0.00541613	1.00262	0.999816	1.00543
eqtl-a-ENSG00000143184	ebi-a-GCST90038686	Osteoarthritis	XCL1	Weighted median	5	0.00236198	0.0010285	0.0216456	0.000346122	0.00437784	1.00236	1.00035	1.00439
eqtl-a-ENSG00000143184	ebi-a-GCST90038686	Osteoarthritis	XCL1	Inverse variance weighted	5	0.0022543	0.000985998	0.0222361	0.000321741	0.00418685	1.00226	1.00032	1.0042
eqtl-a-ENSG00000143184	ebi-a-GCST90038686	Osteoarthritis	XCL1	Simple mode	5	0.00379142	0.00244841	0.196416	-0.00100746	0.0085903	1.0038	0.998993	1.00863
eqtl-a-ENSG00000143184	ebi-a-GCST90038686	Osteoarthritis	XCL1	Weighted mode	5	0.00230579	0.00100973	0.0844524	0.000326728	0.00428485	1.00231	1.00033	1.00429
eqtl-a-ENSG00000143185	ebi-a-GCST90038686	Osteoarthritis	XCL2	MR Egger	3	-0.00190461	0.00128082	0.37689	-0.00441502	0.000605791	0.998097	0.995595	1.00061
eqtl-a-ENSG00000143185	ebi-a-GCST90038686	Osteoarthritis	XCL2	Weighted median	3	-0.00202095	0.000921405	0.028283	-0.00382691	-0.000215	0.997981	0.99618	0.999785
eqtl-a-ENSG00000143185	ebi-a-GCST90038686	Osteoarthritis	XCL2	Inverse variance weighted	3	-0.00211196	0.000922697	0.0220849	-0.00392045	-0.00030348	0.99789	0.996087	0.999697
eqtl-a-ENSG00000143185	ebi-a-GCST90038686	Osteoarthritis	XCL2	Simple mode	3	-0.0022185	0.00190092	0.363507	-0.00594429	0.0015073	0.997784	0.994073	1.00151
eqtl-a-ENSG00000143185	ebi-a-GCST90038686	Osteoarthritis	XCL2	Weighted mode	3	-0.0020061	0.000981638	0.177694	-0.00393011	-8.21e-05	0.997996	0.996078	0.999918
eqtl-a-ENSG00000144504	ebi-a-GCST90038686	Osteoarthritis	ANKMY1	MR Egger	4	0.00245045	0.00318087	0.521636	-0.00378406	0.00868496	1.00245	0.996223	1.00872
eqtl-a-ENSG00000144504	ebi-a-GCST90038686	Osteoarthritis	ANKMY1	Weighted median	4	0.00313417	0.0014476	0.0303817	0.000296872	0.00597148	1.00314	1.0003	1.00599
eqtl-a-ENSG00000144504	ebi-a-GCST90038686	Osteoarthritis	ANKMY1	Inverse variance weighted	4	0.00364627	0.00129792	0.00496472	0.00110234	0.00619019	1.00365	1.0011	1.00621
eqtl-a-ENSG00000144504	ebi-a-GCST90038686	Osteoarthritis	ANKMY1	Simple mode	4	0.0033346	0.00190161	0.177785	-0.00039256	0.00706176	1.00334	0.999608	1.00709
eqtl-a-ENSG00000144504	ebi-a-GCST90038686	Osteoarthritis	ANKMY1	Weighted mode	4	0.00305121	0.00144538	0.125247	0.000218269	0.00588416	1.00306	1.00022	1.0059
eqtl-a-ENSG00000144815	ebi-a-GCST90038686	Osteoarthritis	NXPE3	MR Egger	4	-0.00243051	0.0016421	0.276978	-0.00564902	0.000788002	0.997572	0.994367	1.00079
eqtl-a-ENSG00000144815	ebi-a-GCST90038686	Osteoarthritis	NXPE3	Weighted median	4	-0.00251646	0.00133111	0.0586917	-0.00512545	9.25e-05	0.997487	0.994888	1.00009
eqtl-a-ENSG00000144815	ebi-a-GCST90038686	Osteoarthritis	NXPE3	Inverse variance weighted	4	-0.00250622	0.00125453	0.0457451	-0.00496509	-4.73e-05	0.997497	0.995047	0.999953
eqtl-a-ENSG00000144815	ebi-a-GCST90038686	Osteoarthritis	NXPE3	Simple mode	4	-0.00245908	0.00186385	0.278709	-0.00611223	0.00119408	0.997544	0.993906	1.00119
eqtl-a-ENSG00000144815	ebi-a-GCST90038686	Osteoarthritis	NXPE3	Weighted mode	4	-0.00250347	0.00151314	0.196601	-0.00546923	0.000462278	0.9975	0.994546	1.00046
eqtl-a-ENSG00000145390	ebi-a-GCST90038686	Osteoarthritis	USP53	MR Egger	3	-0.000857277	0.0016223	0.690517	-0.00403699	0.00232243	0.999143	0.995971	1.00233
eqtl-a-ENSG00000145390	ebi-a-GCST90038686	Osteoarthritis	USP53	Weighted median	3	-0.00165197	0.000978408	0.0913286	-0.00356965	0.000265706	0.998349	0.996437	1.00027
eqtl-a-ENSG00000145390	ebi-a-GCST90038686	Osteoarthritis	USP53	Inverse variance weighted	3	-0.00192106	0.000966559	0.0468647	-0.00381551	-2.66e-05	0.998081	0.996192	0.999973
eqtl-a-ENSG00000145390	ebi-a-GCST90038686	Osteoarthritis	USP53	Simple mode	3	-0.00153185	0.00141581	0.392374	-0.00430684	0.00124315	0.998469	0.995702	1.00124
eqtl-a-ENSG00000145390	ebi-a-GCST90038686	Osteoarthritis	USP53	Weighted mode	3	-0.00164698	0.00102587	0.249615	-0.00365768	0.000363722	0.998354	0.996349	1.00036
eqtl-a-ENSG00000145703	ebi-a-GCST90038686	Osteoarthritis	IQGAP2	MR Egger	8	0.00237941	0.00154893	0.175406	-0.000656492	0.00541531	1.00238	0.999344	1.00543
eqtl-a-ENSG00000145703	ebi-a-GCST90038686	Osteoarthritis	IQGAP2	Weighted median	8	0.00210638	0.00112488	0.0611312	-9.84e-05	0.00431114	1.00211	0.999902	1.00432
eqtl-a-ENSG00000145703	ebi-a-GCST90038686	Osteoarthritis	IQGAP2	Inverse variance weighted	8	0.00212672	0.0010073	0.0347455	0.000152416	0.00410102	1.00213	1.00015	1.00411
eqtl-a-ENSG00000145703	ebi-a-GCST90038686	Osteoarthritis	IQGAP2	Simple mode	8	0.00264609	0.00194904	0.216716	-0.00117402	0.0064662	1.00265	0.998827	1.00649
eqtl-a-ENSG00000145703	ebi-a-GCST90038686	Osteoarthritis	IQGAP2	Weighted mode	8	0.00217952	0.00108027	0.0834304	6.22e-05	0.00429686	1.00218	1.00006	1.00431
eqtl-a-ENSG00000145908	ebi-a-GCST90038686	Osteoarthritis	ZNF300	MR Egger	3	-0.00612071	0.00852584	0.603615	-0.0228314	0.0105899	0.993898	0.977427	1.01065
eqtl-a-ENSG00000145908	ebi-a-GCST90038686	Osteoarthritis	ZNF300	Weighted median	3	-0.00624528	0.00322907	0.0531033	-0.0125743	8.37e-05	0.993774	0.987504	1.00008
eqtl-a-ENSG00000145908	ebi-a-GCST90038686	Osteoarthritis	ZNF300	Inverse variance weighted	3	-0.00627489	0.00306121	0.0403832	-0.0122749	-0.00027492	0.993745	0.9878	0.999725
eqtl-a-ENSG00000145908	ebi-a-GCST90038686	Osteoarthritis	ZNF300	Simple mode	3	-0.0062426	0.00397763	0.257112	-0.0140387	0.00155354	0.993777	0.986059	1.00155
eqtl-a-ENSG00000145908	ebi-a-GCST90038686	Osteoarthritis	ZNF300	Weighted mode	3	-0.0062333	0.00391989	0.252761	-0.0139163	0.00144969	0.993786	0.98618	1.00145
eqtl-a-ENSG00000146556	ebi-a-GCST90038686	Osteoarthritis	WASH2P	MR Egger	5	0.00525167	0.00230835	0.107422	0.0007273	0.00977604	1.00527	1.00073	1.00982
eqtl-a-ENSG00000146556	ebi-a-GCST90038686	Osteoarthritis	WASH2P	Weighted median	5	0.00378838	0.00113003	0.000800946	0.00157353	0.00600324	1.0038	1.00157	1.00602
eqtl-a-ENSG00000146556	ebi-a-GCST90038686	Osteoarthritis	WASH2P	Inverse variance weighted	5	0.00339669	0.00122273	0.00547036	0.00100013	0.00579324	1.0034	1.001	1.00581
eqtl-a-ENSG00000146556	ebi-a-GCST90038686	Osteoarthritis	WASH2P	Simple mode	5	0.00263569	0.00279856	0.399619	-0.00284949	0.00812088	1.00264	0.997155	1.00815
eqtl-a-ENSG00000146556	ebi-a-GCST90038686	Osteoarthritis	WASH2P	Weighted mode	5	0.00393637	0.00115244	0.0268867	0.00167759	0.00619516	1.00394	1.00168	1.00621
eqtl-a-ENSG00000147459	ebi-a-GCST90038686	Osteoarthritis	DOCK5	MR Egger	8	0.000309587	0.00192538	0.877534	-0.00346416	0.00408333	1.00031	0.996542	1.00409
eqtl-a-ENSG00000147459	ebi-a-GCST90038686	Osteoarthritis	DOCK5	Weighted median	8	0.00193577	0.00137783	0.16004	-0.000764786	0.00463632	1.00194	0.999236	1.00465
eqtl-a-ENSG00000147459	ebi-a-GCST90038686	Osteoarthritis	DOCK5	Inverse variance weighted	8	0.00249096	0.00122728	0.0423918	8.55e-05	0.00489643	1.00249	1.00009	1.00491
eqtl-a-ENSG00000147459	ebi-a-GCST90038686	Osteoarthritis	DOCK5	Simple mode	8	0.0012036	0.00248248	0.642595	-0.00366206	0.00606925	1.0012	0.996345	1.00609
eqtl-a-ENSG00000147459	ebi-a-GCST90038686	Osteoarthritis	DOCK5	Weighted mode	8	0.00177253	0.00141567	0.250756	-0.00100219	0.00454724	1.00177	0.998998	1.00456
eqtl-a-ENSG00000147592	ebi-a-GCST90038686	Osteoarthritis	LACTB2	MR Egger	3	-0.00110482	0.00145279	0.586085	-0.00395229	0.00174265	0.998896	0.996056	1.00174
eqtl-a-ENSG00000147592	ebi-a-GCST90038686	Osteoarthritis	LACTB2	Weighted median	3	-0.00202423	0.00109304	0.0640352	-0.00416658	0.00011812	0.997978	0.995842	1.00012
eqtl-a-ENSG00000147592	ebi-a-GCST90038686	Osteoarthritis	LACTB2	Inverse variance weighted	3	-0.00223799	0.001086	0.0393254	-0.00436655	-0.000109431	0.997765	0.995643	0.999891
eqtl-a-ENSG00000147592	ebi-a-GCST90038686	Osteoarthritis	LACTB2	Simple mode	3	-0.00144798	0.00177346	0.500011	-0.00492397	0.002028	0.998553	0.995088	1.00203
eqtl-a-ENSG00000147592	ebi-a-GCST90038686	Osteoarthritis	LACTB2	Weighted mode	3	-0.00204174	0.00112853	0.21214	-0.00425366	0.000170182	0.99796	0.995755	1.00017
eqtl-a-ENSG00000148288	ebi-a-GCST90038686	Osteoarthritis	GBGT1	MR Egger	7	0.00480672	0.00306697	0.177839	-0.00120454	0.010818	1.00482	0.998796	1.01088
eqtl-a-ENSG00000148288	ebi-a-GCST90038686	Osteoarthritis	GBGT1	Weighted median	7	0.00280204	0.00240839	0.244647	-0.00191841	0.00752248	1.00281	0.998083	1.00755
eqtl-a-ENSG00000148288	ebi-a-GCST90038686	Osteoarthritis	GBGT1	Inverse variance weighted	7	0.00370094	0.00177638	0.0372136	0.000219229	0.00718265	1.00371	1.00022	1.00721
eqtl-a-ENSG00000148288	ebi-a-GCST90038686	Osteoarthritis	GBGT1	Simple mode	7	0.00179525	0.00399992	0.669315	-0.00604459	0.00963509	1.0018	0.993974	1.00968
eqtl-a-ENSG00000148288	ebi-a-GCST90038686	Osteoarthritis	GBGT1	Weighted mode	7	0.00094857	0.00354692	0.79809	-0.0060034	0.00790054	1.00095	0.994015	1.00793
eqtl-a-ENSG00000149231	ebi-a-GCST90038686	Osteoarthritis	CCDC82	MR Egger	3	-0.000584745	0.00177847	0.797773	-0.00407055	0.00290105	0.999415	0.995938	1.00291
eqtl-a-ENSG00000149231	ebi-a-GCST90038686	Osteoarthritis	CCDC82	Weighted median	3	-0.00234038	0.00101792	0.0214952	-0.0043355	-0.00034525	0.997662	0.995674	0.999655
eqtl-a-ENSG00000149231	ebi-a-GCST90038686	Osteoarthritis	CCDC82	Inverse variance weighted	3	-0.00241511	0.00101731	0.0175959	-0.00440904	-0.00042118	0.997588	0.995601	0.999579
eqtl-a-ENSG00000149231	ebi-a-GCST90038686	Osteoarthritis	CCDC82	Simple mode	3	-0.00756396	0.00379395	0.184365	-0.0150001	-0.000127815	0.992465	0.985112	0.999872
eqtl-a-ENSG00000149231	ebi-a-GCST90038686	Osteoarthritis	CCDC82	Weighted mode	3	-0.00222363	0.0009305	0.139406	-0.00404741	-0.000399854	0.997779	0.995961	0.9996
eqtl-a-ENSG00000150045	ebi-a-GCST90038686	Osteoarthritis	KLRF1	MR Egger	6	0.00420171	0.0140715	0.780116	-0.0233784	0.0317818	1.00421	0.976893	1.03229
eqtl-a-ENSG00000150045	ebi-a-GCST90038686	Osteoarthritis	KLRF1	Weighted median	6	0.0061075	0.00324802	0.0600569	-0.000258622	0.0124736	1.00613	0.999741	1.01255
eqtl-a-ENSG00000150045	ebi-a-GCST90038686	Osteoarthritis	KLRF1	Inverse variance weighted	6	0.00618591	0.0024776	0.0125342	0.00132982	0.011042	1.00621	1.00133	1.0111
eqtl-a-ENSG00000150045	ebi-a-GCST90038686	Osteoarthritis	KLRF1	Simple mode	6	0.00578132	0.00442118	0.247889	-0.00288418	0.0144468	1.0058	0.99712	1.01455
eqtl-a-ENSG00000150045	ebi-a-GCST90038686	Osteoarthritis	KLRF1	Weighted mode	6	0.00628863	0.00412512	0.187901	-0.0017966	0.0143739	1.00631	0.998205	1.01448
eqtl-a-ENSG00000150764	ebi-a-GCST90038686	Osteoarthritis	DIXDC1	MR Egger	4	0.00272765	0.00354587	0.522173	-0.00422226	0.00967757	1.00273	0.995787	1.00972
eqtl-a-ENSG00000150764	ebi-a-GCST90038686	Osteoarthritis	DIXDC1	Weighted median	4	0.00339978	0.00157143	0.0305029	0.000319782	0.00647978	1.00341	1.00032	1.0065
eqtl-a-ENSG00000150764	ebi-a-GCST90038686	Osteoarthritis	DIXDC1	Inverse variance weighted	4	0.00333469	0.00145741	0.0221324	0.000478159	0.00619121	1.00334	1.00048	1.00621
eqtl-a-ENSG00000150764	ebi-a-GCST90038686	Osteoarthritis	DIXDC1	Simple mode	4	0.00278606	0.0023951	0.328849	-0.00190834	0.00748046	1.00279	0.998093	1.00751
eqtl-a-ENSG00000150764	ebi-a-GCST90038686	Osteoarthritis	DIXDC1	Weighted mode	4	0.0034449	0.00160573	0.121235	0.00029768	0.00659213	1.00345	1.0003	1.00661
eqtl-a-ENSG00000151240	ebi-a-GCST90038686	Osteoarthritis	DIP2C	MR Egger	3	-0.00592182	0.0024851	0.252949	-0.0107926	-0.00105102	0.994096	0.989265	0.99895
eqtl-a-ENSG00000151240	ebi-a-GCST90038686	Osteoarthritis	DIP2C	Weighted median	3	-0.00426129	0.0018053	0.0182536	-0.00779968	-0.000722903	0.995748	0.992231	0.999277
eqtl-a-ENSG00000151240	ebi-a-GCST90038686	Osteoarthritis	DIP2C	Inverse variance weighted	3	-0.00384968	0.00170378	0.0238528	-0.00718909	-0.000510269	0.996158	0.992837	0.99949
eqtl-a-ENSG00000151240	ebi-a-GCST90038686	Osteoarthritis	DIP2C	Simple mode	3	-0.00365792	0.00313191	0.36322	-0.00979646	0.00248063	0.996349	0.990251	1.00248
eqtl-a-ENSG00000151240	ebi-a-GCST90038686	Osteoarthritis	DIP2C	Weighted mode	3	-0.00452936	0.00198984	0.150589	-0.00842945	-0.00062928	0.995481	0.991606	0.999371
eqtl-a-ENSG00000151914	ebi-a-GCST90038686	Osteoarthritis	DST	MR Egger	4	-0.00522261	0.0116927	0.698831	-0.0281403	0.0176951	0.994791	0.972252	1.01785
eqtl-a-ENSG00000151914	ebi-a-GCST90038686	Osteoarthritis	DST	Weighted median	4	-0.0055809	0.00322617	0.0836512	-0.0119042	0.000742398	0.994435	0.988166	1.00074
eqtl-a-ENSG00000151914	ebi-a-GCST90038686	Osteoarthritis	DST	Inverse variance weighted	4	-0.00664083	0.00271846	0.0145711	-0.011969	-0.00131265	0.993381	0.988102	0.998688
eqtl-a-ENSG00000151914	ebi-a-GCST90038686	Osteoarthritis	DST	Simple mode	4	-0.0116432	0.00455512	0.0834993	-0.0205712	-0.00271519	0.988424	0.979639	0.997288
eqtl-a-ENSG00000151914	ebi-a-GCST90038686	Osteoarthritis	DST	Weighted mode	4	-0.00499059	0.00367769	0.267858	-0.0121989	0.00221768	0.995022	0.987875	1.00222
eqtl-a-ENSG00000153283	ebi-a-GCST90038686	Osteoarthritis	CD96	MR Egger	4	0.00242469	0.00263583	0.454738	-0.00274154	0.00759092	1.00243	0.997262	1.00762
eqtl-a-ENSG00000153283	ebi-a-GCST90038686	Osteoarthritis	CD96	Weighted median	4	0.00357491	0.00126782	0.00480641	0.00108998	0.00605984	1.00358	1.00109	1.00608
eqtl-a-ENSG00000153283	ebi-a-GCST90038686	Osteoarthritis	CD96	Inverse variance weighted	4	0.00363052	0.00118367	0.00216088	0.00131053	0.00595051	1.00364	1.00131	1.00597
eqtl-a-ENSG00000153283	ebi-a-GCST90038686	Osteoarthritis	CD96	Simple mode	4	0.00307216	0.00175373	0.178105	-0.00036516	0.00650947	1.00308	0.999635	1.00653
eqtl-a-ENSG00000153283	ebi-a-GCST90038686	Osteoarthritis	CD96	Weighted mode	4	0.0035812	0.00129288	0.0695719	0.00104716	0.00611525	1.00359	1.00105	1.00613
eqtl-a-ENSG00000153317	ebi-a-GCST90038686	Osteoarthritis	ASAP1	MR Egger	3	0.00221559	0.00303473	0.59853	-0.00373249	0.00816367	1.00222	0.996274	1.0082
eqtl-a-ENSG00000153317	ebi-a-GCST90038686	Osteoarthritis	ASAP1	Weighted median	3	0.0029665	0.0012676	0.0192703	0.000482017	0.00545099	1.00297	1.00048	1.00547
eqtl-a-ENSG00000153317	ebi-a-GCST90038686	Osteoarthritis	ASAP1	Inverse variance weighted	3	0.00306368	0.00122752	0.0125665	0.000657737	0.00546963	1.00307	1.00066	1.00548
eqtl-a-ENSG00000153317	ebi-a-GCST90038686	Osteoarthritis	ASAP1	Simple mode	3	0.002965	0.00159145	0.203483	-0.000154252	0.00608425	1.00297	0.999846	1.0061
eqtl-a-ENSG00000153317	ebi-a-GCST90038686	Osteoarthritis	ASAP1	Weighted mode	3	0.002965	0.00146331	0.17998	9.69e-05	0.00583308	1.00297	1.0001	1.00585
eqtl-a-ENSG00000153815	ebi-a-GCST90038686	Osteoarthritis	CMIP	MR Egger	4	0.0130133	0.00733867	0.218189	-0.00137052	0.0273971	1.0131	0.99863	1.02778
eqtl-a-ENSG00000153815	ebi-a-GCST90038686	Osteoarthritis	CMIP	Weighted median	4	0.00474942	0.00221155	0.0317493	0.000414783	0.00908406	1.00476	1.00041	1.00913
eqtl-a-ENSG00000153815	ebi-a-GCST90038686	Osteoarthritis	CMIP	Inverse variance weighted	4	0.00487571	0.00197529	0.0135735	0.00100415	0.00874727	1.00489	1.001	1.00879
eqtl-a-ENSG00000153815	ebi-a-GCST90038686	Osteoarthritis	CMIP	Simple mode	4	0.00282676	0.00350719	0.479215	-0.00404733	0.00970085	1.00283	0.995961	1.00975
eqtl-a-ENSG00000153815	ebi-a-GCST90038686	Osteoarthritis	CMIP	Weighted mode	4	0.00515966	0.00251082	0.132132	0.000238445	0.0100809	1.00517	1.00024	1.01013
eqtl-a-ENSG00000154016	ebi-a-GCST90038686	Osteoarthritis	GRAP	MR Egger	3	-0.00361972	0.00245399	0.379281	-0.00842954	0.00119009	0.996387	0.991606	1.00119
eqtl-a-ENSG00000154016	ebi-a-GCST90038686	Osteoarthritis	GRAP	Weighted median	3	-0.00280503	0.00139121	0.0437744	-0.00553181	-7.82e-05	0.997199	0.994483	0.999922
eqtl-a-ENSG00000154016	ebi-a-GCST90038686	Osteoarthritis	GRAP	Inverse variance weighted	3	-0.00290868	0.00131148	0.0265639	-0.00547917	-0.000338186	0.997096	0.994536	0.999662
eqtl-a-ENSG00000154016	ebi-a-GCST90038686	Osteoarthritis	GRAP	Simple mode	3	-0.00226126	0.00188637	0.353399	-0.00595854	0.00143602	0.997741	0.994059	1.00144
eqtl-a-ENSG00000154016	ebi-a-GCST90038686	Osteoarthritis	GRAP	Weighted mode	3	-0.00262832	0.00152934	0.227826	-0.00562582	0.000369182	0.997375	0.99439	1.00037
eqtl-a-ENSG00000155307	ebi-a-GCST90038686	Osteoarthritis	SAMSN1	MR Egger	5	0.00327101	0.00781051	0.703542	-0.0120376	0.0185796	1.00328	0.988035	1.01875
eqtl-a-ENSG00000155307	ebi-a-GCST90038686	Osteoarthritis	SAMSN1	Weighted median	5	0.00564723	0.00281444	0.0448004	0.000130937	0.0111635	1.00566	1.00013	1.01123
eqtl-a-ENSG00000155307	ebi-a-GCST90038686	Osteoarthritis	SAMSN1	Inverse variance weighted	5	0.00513557	0.00250696	0.0405089	0.00022192	0.0100492	1.00515	1.00022	1.0101
eqtl-a-ENSG00000155307	ebi-a-GCST90038686	Osteoarthritis	SAMSN1	Simple mode	5	0.00555689	0.00409755	0.246553	-0.00247431	0.0135881	1.00557	0.997529	1.01368
eqtl-a-ENSG00000155307	ebi-a-GCST90038686	Osteoarthritis	SAMSN1	Weighted mode	5	0.00574603	0.00349828	0.175826	-0.00111061	0.0126027	1.00576	0.99889	1.01268
eqtl-a-ENSG00000156253	ebi-a-GCST90038686	Osteoarthritis	RWDD2B	MR Egger	3	-0.00124657	0.00235259	0.689802	-0.00585766	0.00336451	0.998754	0.994159	1.00337
eqtl-a-ENSG00000156253	ebi-a-GCST90038686	Osteoarthritis	RWDD2B	Weighted median	3	-0.00243493	0.00120596	0.0434786	-0.0047986	-7.13e-05	0.997568	0.995213	0.999929
eqtl-a-ENSG00000156253	ebi-a-GCST90038686	Osteoarthritis	RWDD2B	Inverse variance weighted	3	-0.00247771	0.00121382	0.0412269	-0.00485681	-9.86e-05	0.997525	0.995155	0.999901
eqtl-a-ENSG00000156253	ebi-a-GCST90038686	Osteoarthritis	RWDD2B	Simple mode	3	-0.0063221	0.00276591	0.149608	-0.0117433	-0.000900925	0.993698	0.988325	0.999099
eqtl-a-ENSG00000156253	ebi-a-GCST90038686	Osteoarthritis	RWDD2B	Weighted mode	3	-0.0022171	0.00121184	0.208817	-0.00459231	0.000158113	0.997785	0.995418	1.00016
eqtl-a-ENSG00000157315	ebi-a-GCST90038686	Osteoarthritis	TMED6	MR Egger	5	0.00224831	0.00188548	0.318811	-0.00144722	0.00594385	1.00225	0.998554	1.00596
eqtl-a-ENSG00000157315	ebi-a-GCST90038686	Osteoarthritis	TMED6	Weighted median	5	0.00223263	0.00110377	0.0431016	6.92e-05	0.00439602	1.00224	1.00007	1.00441
eqtl-a-ENSG00000157315	ebi-a-GCST90038686	Osteoarthritis	TMED6	Inverse variance weighted	5	0.00241372	0.00104331	0.0206944	0.000368826	0.00445862	1.00242	1.00037	1.00447
eqtl-a-ENSG00000157315	ebi-a-GCST90038686	Osteoarthritis	TMED6	Simple mode	5	0.00303337	0.00184467	0.17544	-0.00058219	0.00664893	1.00304	0.999418	1.00667
eqtl-a-ENSG00000157315	ebi-a-GCST90038686	Osteoarthritis	TMED6	Weighted mode	5	0.00220164	0.00102925	0.0991902	0.000184319	0.00421897	1.0022	1.00018	1.00423
eqtl-a-ENSG00000158473	ebi-a-GCST90038686	Osteoarthritis	CD1D	MR Egger	6	0.0106622	0.0118336	0.418528	-0.0125317	0.0338562	1.01072	0.987546	1.03444
eqtl-a-ENSG00000158473	ebi-a-GCST90038686	Osteoarthritis	CD1D	Weighted median	6	0.00510077	0.00319567	0.110455	-0.00116273	0.0113643	1.00511	0.998838	1.01143
eqtl-a-ENSG00000158473	ebi-a-GCST90038686	Osteoarthritis	CD1D	Inverse variance weighted	6	0.00554839	0.00255695	0.0300127	0.000536762	0.01056	1.00556	1.00054	1.01062
eqtl-a-ENSG00000158473	ebi-a-GCST90038686	Osteoarthritis	CD1D	Simple mode	6	0.00407344	0.0043741	0.394462	-0.0044998	0.0126467	1.00408	0.99551	1.01273
eqtl-a-ENSG00000158473	ebi-a-GCST90038686	Osteoarthritis	CD1D	Weighted mode	6	0.00507699	0.00386232	0.245745	-0.00249315	0.0126471	1.00509	0.99751	1.01273
eqtl-a-ENSG00000158792	ebi-a-GCST90038686	Osteoarthritis	SPATA2L	MR Egger	3	-0.00861275	0.00295916	0.210685	-0.0144127	-0.0028128	0.991424	0.985691	0.997191
eqtl-a-ENSG00000158792	ebi-a-GCST90038686	Osteoarthritis	SPATA2L	Weighted median	3	-0.00470588	0.00148909	0.00157636	-0.00762449	-0.00178727	0.995305	0.992405	0.998214
eqtl-a-ENSG00000158792	ebi-a-GCST90038686	Osteoarthritis	SPATA2L	Inverse variance weighted	3	-0.00434054	0.00169347	0.0103744	-0.00765974	-0.00102133	0.995669	0.99237	0.998979
eqtl-a-ENSG00000158792	ebi-a-GCST90038686	Osteoarthritis	SPATA2L	Simple mode	3	-0.00360216	0.00332018	0.391322	-0.0101097	0.0029054	0.996404	0.989941	1.00291
eqtl-a-ENSG00000158792	ebi-a-GCST90038686	Osteoarthritis	SPATA2L	Weighted mode	3	-0.00491038	0.00146794	0.0789322	-0.00778753	-0.00203323	0.995102	0.992243	0.997969
eqtl-a-ENSG00000160111	ebi-a-GCST90038686	Osteoarthritis	CPAMD8	MR Egger	3	-0.00453588	0.0025256	0.323436	-0.00948607	0.000414297	0.995474	0.990559	1.00041
eqtl-a-ENSG00000160111	ebi-a-GCST90038686	Osteoarthritis	CPAMD8	Weighted median	3	-0.00274578	0.00126666	0.0301791	-0.00522843	-0.000263126	0.997258	0.994785	0.999737
eqtl-a-ENSG00000160111	ebi-a-GCST90038686	Osteoarthritis	CPAMD8	Inverse variance weighted	3	-0.00264081	0.00120422	0.0283103	-0.00500108	-0.000280535	0.997363	0.995011	0.99972
eqtl-a-ENSG00000160111	ebi-a-GCST90038686	Osteoarthritis	CPAMD8	Simple mode	3	-0.00226982	0.00169635	0.312721	-0.00559467	0.00105503	0.997733	0.994421	1.00106
eqtl-a-ENSG00000160111	ebi-a-GCST90038686	Osteoarthritis	CPAMD8	Weighted mode	3	-0.00290862	0.00133235	0.160717	-0.00552002	-0.000297211	0.997096	0.994495	0.999703
eqtl-a-ENSG00000160229	ebi-a-GCST90038686	Osteoarthritis	ZNF66	MR Egger	5	-0.00237354	0.00293053	0.47726	-0.00811739	0.00337031	0.997629	0.991915	1.00338
eqtl-a-ENSG00000160229	ebi-a-GCST90038686	Osteoarthritis	ZNF66	Weighted median	5	-0.00251761	0.00160242	0.116152	-0.00565835	0.000623128	0.997486	0.994358	1.00062
eqtl-a-ENSG00000160229	ebi-a-GCST90038686	Osteoarthritis	ZNF66	Inverse variance weighted	5	-0.0027753	0.00140688	0.0485342	-0.00553279	-1.78e-05	0.997229	0.994482	0.999982
eqtl-a-ENSG00000160229	ebi-a-GCST90038686	Osteoarthritis	ZNF66	Simple mode	5	-0.00238007	0.00213464	0.32733	-0.00656397	0.00180383	0.997623	0.993458	1.00181
eqtl-a-ENSG00000160229	ebi-a-GCST90038686	Osteoarthritis	ZNF66	Weighted mode	5	-0.00233665	0.00170176	0.24167	-0.0056721	0.000998799	0.997666	0.994344	1.001
eqtl-a-ENSG00000160284	ebi-a-GCST90038686	Osteoarthritis	SPATC1L	MR Egger	3	-0.00312141	0.00239696	0.4169	-0.00781946	0.00157664	0.996883	0.992211	1.00158
eqtl-a-ENSG00000160284	ebi-a-GCST90038686	Osteoarthritis	SPATC1L	Weighted median	3	-0.00186137	0.000835767	0.0259376	-0.00349948	-0.000223271	0.99814	0.996507	0.999777
eqtl-a-ENSG00000160284	ebi-a-GCST90038686	Osteoarthritis	SPATC1L	Inverse variance weighted	3	-0.00187801	0.000808631	0.020208	-0.00346293	-0.000293098	0.998124	0.996543	0.999707
eqtl-a-ENSG00000160284	ebi-a-GCST90038686	Osteoarthritis	SPATC1L	Simple mode	3	-0.00124147	0.00110326	0.377364	-0.00340387	0.000920923	0.998759	0.996602	1.00092
eqtl-a-ENSG00000160284	ebi-a-GCST90038686	Osteoarthritis	SPATC1L	Weighted mode	3	-0.00220603	0.000998136	0.157679	-0.00416238	-0.000249687	0.997796	0.995846	0.99975
eqtl-a-ENSG00000160310	ebi-a-GCST90038686	Osteoarthritis	PRMT2	MR Egger	6	-0.00383004	0.00449767	0.442437	-0.0126455	0.0049854	0.996177	0.987434	1.005
eqtl-a-ENSG00000160310	ebi-a-GCST90038686	Osteoarthritis	PRMT2	Weighted median	6	-0.00160275	0.000922579	0.0823421	-0.00341101	0.000205499	0.998399	0.996595	1.00021
eqtl-a-ENSG00000160310	ebi-a-GCST90038686	Osteoarthritis	PRMT2	Inverse variance weighted	6	-0.0021162	0.000785998	0.00709449	-0.00365676	-0.000575646	0.997886	0.99635	0.999425
eqtl-a-ENSG00000160310	ebi-a-GCST90038686	Osteoarthritis	PRMT2	Simple mode	6	-0.00303143	0.0012338	0.0574414	-0.00544969	-0.000613175	0.996973	0.994565	0.999387
eqtl-a-ENSG00000160310	ebi-a-GCST90038686	Osteoarthritis	PRMT2	Weighted mode	6	-0.00192711	0.00103208	0.120846	-0.00394998	9.58e-05	0.998075	0.996058	1.0001
eqtl-a-ENSG00000161955	ebi-a-GCST90038686	Osteoarthritis	TNFSF13	MR Egger	3	-0.00469404	0.00329829	0.389933	-0.0111587	0.00177061	0.995317	0.988903	1.00177
eqtl-a-ENSG00000161955	ebi-a-GCST90038686	Osteoarthritis	TNFSF13	Weighted median	3	-0.00375397	0.00129155	0.00365438	-0.00628541	-0.00122252	0.996253	0.993734	0.998778
eqtl-a-ENSG00000161955	ebi-a-GCST90038686	Osteoarthritis	TNFSF13	Inverse variance weighted	3	-0.00368371	0.00125596	0.00335718	-0.00614538	-0.00122203	0.996323	0.993873	0.998779
eqtl-a-ENSG00000161955	ebi-a-GCST90038686	Osteoarthritis	TNFSF13	Simple mode	3	-0.00358389	0.00208931	0.228417	-0.00767893	0.000511146	0.996423	0.99235	1.00051
eqtl-a-ENSG00000161955	ebi-a-GCST90038686	Osteoarthritis	TNFSF13	Weighted mode	3	-0.00377432	0.00135146	0.107863	-0.00642319	-0.00112546	0.996233	0.993597	0.998875
eqtl-a-ENSG00000162598	ebi-a-GCST90038686	Osteoarthritis	C1orf87	MR Egger	4	-0.00256866	0.00142669	0.213594	-0.00536498	0.000227656	0.997435	0.994649	1.00023
eqtl-a-ENSG00000162598	ebi-a-GCST90038686	Osteoarthritis	C1orf87	Weighted median	4	-0.00210784	0.00103685	0.0420611	-0.00414007	-7.56e-05	0.997894	0.995868	0.999924
eqtl-a-ENSG00000162598	ebi-a-GCST90038686	Osteoarthritis	C1orf87	Inverse variance weighted	4	-0.00196073	0.000989562	0.0475447	-0.00390027	-2.12e-05	0.998041	0.996107	0.999979
eqtl-a-ENSG00000162598	ebi-a-GCST90038686	Osteoarthritis	C1orf87	Simple mode	4	-0.00218478	0.00128436	0.187486	-0.00470212	0.000332553	0.997818	0.995309	1.00033
eqtl-a-ENSG00000162598	ebi-a-GCST90038686	Osteoarthritis	C1orf87	Weighted mode	4	-0.00211121	0.00106014	0.140487	-0.00418909	-3.33e-05	0.997891	0.99582	0.999967
eqtl-a-ENSG00000162783	ebi-a-GCST90038686	Osteoarthritis	IER5	MR Egger	4	0.00474264	0.00254689	0.20363	-0.000249257	0.00973453	1.00475	0.999751	1.00978
eqtl-a-ENSG00000162783	ebi-a-GCST90038686	Osteoarthritis	IER5	Weighted median	4	0.00379565	0.00128457	0.00312866	0.0012779	0.0063134	1.0038	1.00128	1.00633
eqtl-a-ENSG00000162783	ebi-a-GCST90038686	Osteoarthritis	IER5	Inverse variance weighted	4	0.00362135	0.00127108	0.00438512	0.00113004	0.00611267	1.00363	1.00113	1.00613
eqtl-a-ENSG00000162783	ebi-a-GCST90038686	Osteoarthritis	IER5	Simple mode	4	0.00377888	0.00306297	0.305147	-0.00222455	0.00978231	1.00379	0.997778	1.00983
eqtl-a-ENSG00000162783	ebi-a-GCST90038686	Osteoarthritis	IER5	Weighted mode	4	0.00387793	0.00121287	0.0494337	0.0015007	0.00625516	1.00389	1.0015	1.00627
eqtl-a-ENSG00000162836	ebi-a-GCST90038686	Osteoarthritis	ACP6	MR Egger	5	-0.00994082	0.0069112	0.245911	-0.0234868	0.00360513	0.990108	0.976787	1.00361
eqtl-a-ENSG00000162836	ebi-a-GCST90038686	Osteoarthritis	ACP6	Weighted median	5	-0.00275608	0.00126804	0.0297432	-0.00524144	-0.000270719	0.997248	0.994772	0.999729
eqtl-a-ENSG00000162836	ebi-a-GCST90038686	Osteoarthritis	ACP6	Inverse variance weighted	5	-0.00275028	0.00124637	0.0273401	-0.00519317	-0.00030739	0.997253	0.99482	0.999693
eqtl-a-ENSG00000162836	ebi-a-GCST90038686	Osteoarthritis	ACP6	Simple mode	5	-0.00491943	0.00319004	0.197906	-0.0111719	0.00133305	0.995093	0.98889	1.00133
eqtl-a-ENSG00000162836	ebi-a-GCST90038686	Osteoarthritis	ACP6	Weighted mode	5	-0.00272413	0.00126451	0.0975106	-0.00520258	-0.000245689	0.99728	0.994811	0.999754
eqtl-a-ENSG00000164136	ebi-a-GCST90038686	Osteoarthritis	IL15	MR Egger	5	0.00305542	0.00354827	0.452506	-0.00389918	0.01001	1.00306	0.996108	1.01006
eqtl-a-ENSG00000164136	ebi-a-GCST90038686	Osteoarthritis	IL15	Weighted median	5	0.00446762	0.00184384	0.0153929	0.000853696	0.00808154	1.00448	1.00085	1.00811
eqtl-a-ENSG00000164136	ebi-a-GCST90038686	Osteoarthritis	IL15	Inverse variance weighted	5	0.00501135	0.0016877	0.00298446	0.00170345	0.00831925	1.00502	1.0017	1.00835
eqtl-a-ENSG00000164136	ebi-a-GCST90038686	Osteoarthritis	IL15	Simple mode	5	0.00450675	0.00283005	0.186498	-0.00104015	0.0100536	1.00452	0.99896	1.0101
eqtl-a-ENSG00000164136	ebi-a-GCST90038686	Osteoarthritis	IL15	Weighted mode	5	0.00443399	0.00195617	0.0860432	0.000599905	0.00826807	1.00444	1.0006	1.0083
eqtl-a-ENSG00000164209	ebi-a-GCST90038686	Osteoarthritis	SLC25A46	MR Egger	3	0.00495195	0.00368296	0.407107	-0.00226665	0.0121706	1.00496	0.997736	1.01224
eqtl-a-ENSG00000164209	ebi-a-GCST90038686	Osteoarthritis	SLC25A46	Weighted median	3	0.00532023	0.00180341	0.00317685	0.00178553	0.00885492	1.00533	1.00179	1.00889
eqtl-a-ENSG00000164209	ebi-a-GCST90038686	Osteoarthritis	SLC25A46	Inverse variance weighted	3	0.00474542	0.00180582	0.00859279	0.00120601	0.00828483	1.00476	1.00121	1.00832
eqtl-a-ENSG00000164209	ebi-a-GCST90038686	Osteoarthritis	SLC25A46	Simple mode	3	0.00540476	0.00364541	0.276397	-0.00174025	0.0125498	1.00542	0.998261	1.01263
eqtl-a-ENSG00000164209	ebi-a-GCST90038686	Osteoarthritis	SLC25A46	Weighted mode	3	0.00538377	0.00196464	0.111359	0.00153308	0.00923446	1.0054	1.00153	1.00928
eqtl-a-ENSG00000164821	ebi-a-GCST90038686	Osteoarthritis	DEFA4	MR Egger	7	0.0069781	0.00421671	0.158855	-0.00128664	0.0152428	1.007	0.998714	1.01536
eqtl-a-ENSG00000164821	ebi-a-GCST90038686	Osteoarthritis	DEFA4	Weighted median	7	0.00452488	0.00240094	0.0594803	-0.000180967	0.00923072	1.00454	0.999819	1.00927
eqtl-a-ENSG00000164821	ebi-a-GCST90038686	Osteoarthritis	DEFA4	Inverse variance weighted	7	0.00422038	0.0018869	0.0253072	0.000522067	0.0079187	1.00423	1.00052	1.00795
eqtl-a-ENSG00000164821	ebi-a-GCST90038686	Osteoarthritis	DEFA4	Simple mode	7	0.00263227	0.00382058	0.516584	-0.00485606	0.0101206	1.00264	0.995156	1.01017
eqtl-a-ENSG00000164821	ebi-a-GCST90038686	Osteoarthritis	DEFA4	Weighted mode	7	0.00457179	0.00260887	0.130257	-0.000541595	0.00968518	1.00458	0.999459	1.00973
eqtl-a-ENSG00000165061	ebi-a-GCST90038686	Osteoarthritis	ZMAT4	MR Egger	5	0.00535671	0.00183166	0.0612721	0.00176665	0.00894677	1.00537	1.00177	1.00899
eqtl-a-ENSG00000165061	ebi-a-GCST90038686	Osteoarthritis	ZMAT4	Weighted median	5	0.00431317	0.00151695	0.00446457	0.00133996	0.00728639	1.00432	1.00134	1.00731
eqtl-a-ENSG00000165061	ebi-a-GCST90038686	Osteoarthritis	ZMAT4	Inverse variance weighted	5	0.00362582	0.00142935	0.0111907	0.000824289	0.00642736	1.00363	1.00082	1.00645
eqtl-a-ENSG00000165061	ebi-a-GCST90038686	Osteoarthritis	ZMAT4	Simple mode	5	0.00229383	0.00356018	0.554466	-0.00468411	0.00927177	1.0023	0.995327	1.00931
eqtl-a-ENSG00000165061	ebi-a-GCST90038686	Osteoarthritis	ZMAT4	Weighted mode	5	0.00444674	0.00153539	0.0442883	0.00143737	0.00745611	1.00446	1.00144	1.00748
eqtl-a-ENSG00000165115	ebi-a-GCST90038686	Osteoarthritis	KIF27	MR Egger	3	0.00241543	0.00193915	0.430646	-0.00138531	0.00621616	1.00242	0.998616	1.00624
eqtl-a-ENSG00000165115	ebi-a-GCST90038686	Osteoarthritis	KIF27	Weighted median	3	0.00422773	0.00160059	0.0082576	0.00109057	0.0073649	1.00424	1.00109	1.00739
eqtl-a-ENSG00000165115	ebi-a-GCST90038686	Osteoarthritis	KIF27	Inverse variance weighted	3	0.00450403	0.00190103	0.0178241	0.000778004	0.00823006	1.00451	1.00078	1.00826
eqtl-a-ENSG00000165115	ebi-a-GCST90038686	Osteoarthritis	KIF27	Simple mode	3	0.00949239	0.00485427	0.1897	-2.2e-05	0.0190068	1.00954	0.999978	1.01919
eqtl-a-ENSG00000165115	ebi-a-GCST90038686	Osteoarthritis	KIF27	Weighted mode	3	0.00348885	0.00176307	0.186412	3.32e-05	0.00694447	1.00349	1.00003	1.00697
eqtl-a-ENSG00000165140	ebi-a-GCST90038686	Osteoarthritis	FBP1	MR Egger	3	0.00421409	0.00294327	0.388131	-0.00155471	0.00998289	1.00422	0.998446	1.01003
eqtl-a-ENSG00000165140	ebi-a-GCST90038686	Osteoarthritis	FBP1	Weighted median	3	0.00422105	0.00197969	0.0329925	0.000340853	0.00810125	1.00423	1.00034	1.00813
eqtl-a-ENSG00000165140	ebi-a-GCST90038686	Osteoarthritis	FBP1	Inverse variance weighted	3	0.00415674	0.00197169	0.035013	0.000292221	0.00802126	1.00417	1.00029	1.00805
eqtl-a-ENSG00000165140	ebi-a-GCST90038686	Osteoarthritis	FBP1	Simple mode	3	0.00437877	0.00303478	0.285839	-0.0015694	0.0103269	1.00439	0.998432	1.01038
eqtl-a-ENSG00000165140	ebi-a-GCST90038686	Osteoarthritis	FBP1	Weighted mode	3	0.00428904	0.00217961	0.187956	1.7e-05	0.00856107	1.0043	1.00002	1.0086
eqtl-a-ENSG00000165178	ebi-a-GCST90038686	Osteoarthritis	NCF1C	MR Egger	4	-0.0041161	0.00172764	0.140083	-0.00750228	-0.000729925	0.995892	0.992526	0.99927
eqtl-a-ENSG00000165178	ebi-a-GCST90038686	Osteoarthritis	NCF1C	Weighted median	4	-0.00295279	0.00126613	0.0196933	-0.00543441	-0.000471178	0.997052	0.99458	0.999529
eqtl-a-ENSG00000165178	ebi-a-GCST90038686	Osteoarthritis	NCF1C	Inverse variance weighted	4	-0.00274439	0.00123543	0.0263236	-0.00516584	-0.000322948	0.997259	0.994847	0.999677
eqtl-a-ENSG00000165178	ebi-a-GCST90038686	Osteoarthritis	NCF1C	Simple mode	4	-0.00189681	0.00279315	0.545778	-0.00737139	0.00357777	0.998105	0.992656	1.00358
eqtl-a-ENSG00000165178	ebi-a-GCST90038686	Osteoarthritis	NCF1C	Weighted mode	4	-0.00294838	0.00136632	0.119813	-0.00562638	-0.000270389	0.997056	0.994389	0.99973
eqtl-a-ENSG00000165959	ebi-a-GCST90038686	Osteoarthritis	CLMN	MR Egger	4	0.0031618	0.00266383	0.357126	-0.00205931	0.00838292	1.00317	0.997943	1.00842
eqtl-a-ENSG00000165959	ebi-a-GCST90038686	Osteoarthritis	CLMN	Weighted median	4	0.00260306	0.00132397	0.0492871	8.08e-06	0.00519805	1.00261	1.00001	1.00521
eqtl-a-ENSG00000165959	ebi-a-GCST90038686	Osteoarthritis	CLMN	Inverse variance weighted	4	0.00277769	0.00124004	0.0250904	0.00034722	0.00520816	1.00278	1.00035	1.00522
eqtl-a-ENSG00000165959	ebi-a-GCST90038686	Osteoarthritis	CLMN	Simple mode	4	0.00212114	0.00196965	0.360405	-0.00173937	0.00598165	1.00212	0.998262	1.006
eqtl-a-ENSG00000165959	ebi-a-GCST90038686	Osteoarthritis	CLMN	Weighted mode	4	0.00273681	0.0013183	0.129496	0.000152935	0.00532068	1.00274	1.00015	1.00533
eqtl-a-ENSG00000166347	ebi-a-GCST90038686	Osteoarthritis	CYB5A	MR Egger	3	-0.0064622	0.00387529	0.343895	-0.0140578	0.00113337	0.993559	0.986041	1.00113
eqtl-a-ENSG00000166347	ebi-a-GCST90038686	Osteoarthritis	CYB5A	Weighted median	3	-0.00367737	0.00181384	0.0426223	-0.0072325	-0.000122239	0.996329	0.992794	0.999878
eqtl-a-ENSG00000166347	ebi-a-GCST90038686	Osteoarthritis	CYB5A	Inverse variance weighted	3	-0.0037982	0.00166388	0.0224459	-0.00705941	-0.000536995	0.996209	0.992965	0.999463
eqtl-a-ENSG00000166347	ebi-a-GCST90038686	Osteoarthritis	CYB5A	Simple mode	3	-0.00151965	0.00269943	0.630158	-0.00681054	0.00377124	0.998482	0.993213	1.00378
eqtl-a-ENSG00000166347	ebi-a-GCST90038686	Osteoarthritis	CYB5A	Weighted mode	3	-0.00472601	0.00189707	0.130356	-0.00844426	-0.00100775	0.995285	0.991591	0.998993
eqtl-a-ENSG00000166669	ebi-a-GCST90038686	Osteoarthritis	ATF7IP2	MR Egger	4	-0.00213429	0.00199174	0.396073	-0.00603811	0.00176953	0.997868	0.99398	1.00177
eqtl-a-ENSG00000166669	ebi-a-GCST90038686	Osteoarthritis	ATF7IP2	Weighted median	4	-0.00222794	0.00125665	0.0762412	-0.00469097	0.000235087	0.997775	0.99532	1.00024
eqtl-a-ENSG00000166669	ebi-a-GCST90038686	Osteoarthritis	ATF7IP2	Inverse variance weighted	4	-0.00233968	0.00117184	0.0458693	-0.00463648	-4.29e-05	0.997663	0.995374	0.999957
eqtl-a-ENSG00000166669	ebi-a-GCST90038686	Osteoarthritis	ATF7IP2	Simple mode	4	-0.000758352	0.00210065	0.742018	-0.00487563	0.00335893	0.999242	0.995136	1.00336
eqtl-a-ENSG00000166669	ebi-a-GCST90038686	Osteoarthritis	ATF7IP2	Weighted mode	4	-0.00232132	0.00122715	0.154905	-0.00472654	8.39e-05	0.997681	0.995285	1.00008
eqtl-a-ENSG00000166816	ebi-a-GCST90038686	Osteoarthritis	LDHD	MR Egger	4	0.00886945	0.00597446	0.275946	-0.00284049	0.0205794	1.00891	0.997164	1.02079
eqtl-a-ENSG00000166816	ebi-a-GCST90038686	Osteoarthritis	LDHD	Weighted median	4	0.00502416	0.0027518	0.0678846	-0.000369369	0.0104177	1.00504	0.999631	1.01047
eqtl-a-ENSG00000166816	ebi-a-GCST90038686	Osteoarthritis	LDHD	Inverse variance weighted	4	0.0057285	0.00217581	0.00846813	0.00146391	0.00999308	1.00574	1.00146	1.01004
eqtl-a-ENSG00000166816	ebi-a-GCST90038686	Osteoarthritis	LDHD	Simple mode	4	0.00296999	0.00378544	0.48995	-0.00444948	0.0103895	1.00297	0.99556	1.01044
eqtl-a-ENSG00000166816	ebi-a-GCST90038686	Osteoarthritis	LDHD	Weighted mode	4	0.00402905	0.0033695	0.317694	-0.00257517	0.0106333	1.00404	0.997428	1.01069
eqtl-a-ENSG00000166825	ebi-a-GCST90038686	Osteoarthritis	ANPEP	MR Egger	9	0.00251111	0.000934094	0.0311629	0.00068029	0.00434194	1.00251	1.00068	1.00435
eqtl-a-ENSG00000166825	ebi-a-GCST90038686	Osteoarthritis	ANPEP	Weighted median	9	0.00176215	0.000646889	0.00644891	0.000494248	0.00303005	1.00176	1.00049	1.00303
eqtl-a-ENSG00000166825	ebi-a-GCST90038686	Osteoarthritis	ANPEP	Inverse variance weighted	9	0.00132589	0.000621201	0.0328109	0.000108331	0.00254344	1.00133	1.00011	1.00255
eqtl-a-ENSG00000166825	ebi-a-GCST90038686	Osteoarthritis	ANPEP	Simple mode	9	0.000910494	0.00163659	0.593197	-0.00229722	0.00411821	1.00091	0.997705	1.00413
eqtl-a-ENSG00000166825	ebi-a-GCST90038686	Osteoarthritis	ANPEP	Weighted mode	9	0.00173405	0.000635931	0.0259746	0.000487623	0.00298047	1.00174	1.00049	1.00298
eqtl-a-ENSG00000167037	ebi-a-GCST90038686	Osteoarthritis	SGSM1	MR Egger	5	0.00468511	0.00233563	0.138528	0.000107282	0.00926294	1.0047	1.00011	1.00931
eqtl-a-ENSG00000167037	ebi-a-GCST90038686	Osteoarthritis	SGSM1	Weighted median	5	0.00373062	0.00162771	0.0219089	0.000540307	0.00692094	1.00374	1.00054	1.00694
eqtl-a-ENSG00000167037	ebi-a-GCST90038686	Osteoarthritis	SGSM1	Inverse variance weighted	5	0.00329725	0.00158021	0.0369248	0.000200045	0.00639446	1.0033	1.0002	1.00641
eqtl-a-ENSG00000167037	ebi-a-GCST90038686	Osteoarthritis	SGSM1	Simple mode	5	0.00287748	0.00292421	0.380817	-0.00285397	0.00860892	1.00288	0.99715	1.00865
eqtl-a-ENSG00000167037	ebi-a-GCST90038686	Osteoarthritis	SGSM1	Weighted mode	5	0.00371292	0.00166856	0.0900872	0.000442548	0.0069833	1.00372	1.00044	1.00701
eqtl-a-ENSG00000167232	ebi-a-GCST90038686	Osteoarthritis	ZNF91	MR Egger	3	0.00424704	0.00369824	0.456097	-0.00300151	0.0114956	1.00426	0.997003	1.01156
eqtl-a-ENSG00000167232	ebi-a-GCST90038686	Osteoarthritis	ZNF91	Weighted median	3	0.00331406	0.00143927	0.0213015	0.00049309	0.00613502	1.00332	1.00049	1.00615
eqtl-a-ENSG00000167232	ebi-a-GCST90038686	Osteoarthritis	ZNF91	Inverse variance weighted	3	0.00302167	0.00146371	0.0389809	0.000152795	0.00589055	1.00303	1.00015	1.00591
eqtl-a-ENSG00000167232	ebi-a-GCST90038686	Osteoarthritis	ZNF91	Simple mode	3	0.00429579	0.00192191	0.154943	0.000528844	0.00806274	1.00431	1.00053	1.0081
eqtl-a-ENSG00000167232	ebi-a-GCST90038686	Osteoarthritis	ZNF91	Weighted mode	3	0.00335065	0.00151004	0.156714	0.000390971	0.00631033	1.00336	1.00039	1.00633
eqtl-a-ENSG00000167258	ebi-a-GCST90038686	Osteoarthritis	CDK12	MR Egger	3	0.00722309	0.00231348	0.19733	0.00268867	0.0117575	1.00725	1.00269	1.01183
eqtl-a-ENSG00000167258	ebi-a-GCST90038686	Osteoarthritis	CDK12	Weighted median	3	0.00510364	0.00139175	0.000245343	0.00237581	0.00783147	1.00512	1.00238	1.00786
eqtl-a-ENSG00000167258	ebi-a-GCST90038686	Osteoarthritis	CDK12	Inverse variance weighted	3	0.00447705	0.00176696	0.0112846	0.00101381	0.00794029	1.00449	1.00101	1.00797
eqtl-a-ENSG00000167258	ebi-a-GCST90038686	Osteoarthritis	CDK12	Simple mode	3	0.00465164	0.00322539	0.286001	-0.00167013	0.0109734	1.00466	0.998331	1.01103
eqtl-a-ENSG00000167258	ebi-a-GCST90038686	Osteoarthritis	CDK12	Weighted mode	3	0.00525753	0.00144442	0.0678827	0.00242647	0.00808858	1.00527	1.00243	1.00812
eqtl-a-ENSG00000167261	ebi-a-GCST90038686	Osteoarthritis	DPEP2	MR Egger	7	0.00208274	0.002775	0.486727	-0.00335625	0.00752173	1.00208	0.996649	1.00755
eqtl-a-ENSG00000167261	ebi-a-GCST90038686	Osteoarthritis	DPEP2	Weighted median	7	0.0028637	0.00161739	0.076632	-0.00030638	0.00603379	1.00287	0.999694	1.00605
eqtl-a-ENSG00000167261	ebi-a-GCST90038686	Osteoarthritis	DPEP2	Inverse variance weighted	7	0.00308884	0.00141262	0.0287712	0.000320109	0.00585757	1.00309	1.00032	1.00587
eqtl-a-ENSG00000167261	ebi-a-GCST90038686	Osteoarthritis	DPEP2	Simple mode	7	0.00398247	0.00272894	0.194756	-0.00136625	0.0093312	1.00399	0.998635	1.00937
eqtl-a-ENSG00000167261	ebi-a-GCST90038686	Osteoarthritis	DPEP2	Weighted mode	7	0.00262196	0.00168629	0.170974	-0.000683162	0.00592708	1.00263	0.999317	1.00594
eqtl-a-ENSG00000167286	ebi-a-GCST90038686	Osteoarthritis	CD3D	MR Egger	4	-0.0103233	0.00662513	0.259508	-0.0233085	0.00266197	0.98973	0.976961	1.00267
eqtl-a-ENSG00000167286	ebi-a-GCST90038686	Osteoarthritis	CD3D	Weighted median	4	-0.00765982	0.00275326	0.00540096	-0.0130562	-0.00226343	0.992369	0.987029	0.997739
eqtl-a-ENSG00000167286	ebi-a-GCST90038686	Osteoarthritis	CD3D	Inverse variance weighted	4	-0.00701234	0.0026042	0.00708757	-0.0121166	-0.0019081	0.993012	0.987957	0.998094
eqtl-a-ENSG00000167286	ebi-a-GCST90038686	Osteoarthritis	CD3D	Simple mode	4	-0.00790808	0.00438035	0.168773	-0.0164936	0.000677406	0.992123	0.983642	1.00068
eqtl-a-ENSG00000167286	ebi-a-GCST90038686	Osteoarthritis	CD3D	Weighted mode	4	-0.00807077	0.00286851	0.0670941	-0.0136931	-0.00244848	0.991962	0.9864	0.997555
eqtl-a-ENSG00000167535	ebi-a-GCST90038686	Osteoarthritis	CACNB3	MR Egger	3	-0.00225533	0.00249693	0.532337	-0.0071493	0.00263865	0.997747	0.992876	1.00264
eqtl-a-ENSG00000167535	ebi-a-GCST90038686	Osteoarthritis	CACNB3	Weighted median	3	-0.00302001	0.00131132	0.0212768	-0.00559019	-0.000449828	0.996985	0.994425	0.99955
eqtl-a-ENSG00000167535	ebi-a-GCST90038686	Osteoarthritis	CACNB3	Inverse variance weighted	3	-0.00301418	0.00128686	0.0191665	-0.00553643	-0.000491937	0.99699	0.994479	0.999508
eqtl-a-ENSG00000167535	ebi-a-GCST90038686	Osteoarthritis	CACNB3	Simple mode	3	-0.00446637	0.00199282	0.154289	-0.00837229	-0.000560446	0.995544	0.991663	0.99944
eqtl-a-ENSG00000167535	ebi-a-GCST90038686	Osteoarthritis	CACNB3	Weighted mode	3	-0.00353192	0.00141714	0.130265	-0.00630951	-0.000754319	0.996474	0.99371	0.999246
eqtl-a-ENSG00000168016	ebi-a-GCST90038686	Osteoarthritis	TRANK1	MR Egger	4	-0.00320225	0.00346253	0.452688	-0.00998881	0.00358432	0.996803	0.990061	1.00359
eqtl-a-ENSG00000168016	ebi-a-GCST90038686	Osteoarthritis	TRANK1	Weighted median	4	-0.00351956	0.00147323	0.0168939	-0.00640709	-0.000632028	0.996487	0.993613	0.999368
eqtl-a-ENSG00000168016	ebi-a-GCST90038686	Osteoarthritis	TRANK1	Inverse variance weighted	4	-0.00355683	0.00154445	0.0212804	-0.00658396	-0.000529704	0.996449	0.993438	0.99947
eqtl-a-ENSG00000168016	ebi-a-GCST90038686	Osteoarthritis	TRANK1	Simple mode	4	-0.00345495	0.00348175	0.394196	-0.0102792	0.00336927	0.996551	0.989773	1.00337
eqtl-a-ENSG00000168016	ebi-a-GCST90038686	Osteoarthritis	TRANK1	Weighted mode	4	-0.0036135	0.00146445	0.0902657	-0.00648382	-0.000743183	0.996393	0.993537	0.999257
eqtl-a-ENSG00000168026	ebi-a-GCST90038686	Osteoarthritis	TTC21A	MR Egger	3	0.00538139	0.00425415	0.42586	-0.00295673	0.0137195	1.0054	0.997048	1.01381
eqtl-a-ENSG00000168026	ebi-a-GCST90038686	Osteoarthritis	TTC21A	Weighted median	3	0.00476541	0.00193447	0.013762	0.000973845	0.00855698	1.00478	1.00097	1.00859
eqtl-a-ENSG00000168026	ebi-a-GCST90038686	Osteoarthritis	TTC21A	Inverse variance weighted	3	0.0046914	0.00182109	0.00999084	0.00112206	0.00826075	1.0047	1.00112	1.00829
eqtl-a-ENSG00000168026	ebi-a-GCST90038686	Osteoarthritis	TTC21A	Simple mode	3	0.00511401	0.00297583	0.227842	-0.00071862	0.0109466	1.00513	0.999282	1.01101
eqtl-a-ENSG00000168026	ebi-a-GCST90038686	Osteoarthritis	TTC21A	Weighted mode	3	0.00459437	0.00212418	0.163034	0.00043097	0.00875776	1.0046	1.00043	1.0088
eqtl-a-ENSG00000168038	ebi-a-GCST90038686	Osteoarthritis	ULK4	MR Egger	4	0.00166733	0.00293874	0.627661	-0.0040926	0.00742726	1.00167	0.995916	1.00745
eqtl-a-ENSG00000168038	ebi-a-GCST90038686	Osteoarthritis	ULK4	Weighted median	4	0.00273799	0.00108434	0.0115691	0.000612679	0.0048633	1.00274	1.00061	1.00488
eqtl-a-ENSG00000168038	ebi-a-GCST90038686	Osteoarthritis	ULK4	Inverse variance weighted	4	0.00298853	0.000994416	0.00265312	0.00103947	0.00493758	1.00299	1.00104	1.00495
eqtl-a-ENSG00000168038	ebi-a-GCST90038686	Osteoarthritis	ULK4	Simple mode	4	0.00258741	0.0011544	0.110822	0.000324795	0.00485003	1.00259	1.00032	1.00486
eqtl-a-ENSG00000168038	ebi-a-GCST90038686	Osteoarthritis	ULK4	Weighted mode	4	0.00265608	0.00107493	0.0899891	0.000549228	0.00476294	1.00266	1.00055	1.00477
eqtl-a-ENSG00000168404	ebi-a-GCST90038686	Osteoarthritis	MLKL	MR Egger	4	0.00318246	0.00222741	0.289281	-0.00118326	0.00754817	1.00319	0.998817	1.00758
eqtl-a-ENSG00000168404	ebi-a-GCST90038686	Osteoarthritis	MLKL	Weighted median	4	0.0025749	0.00137693	0.0614796	-0.000123882	0.00527367	1.00258	0.999876	1.00529
eqtl-a-ENSG00000168404	ebi-a-GCST90038686	Osteoarthritis	MLKL	Inverse variance weighted	4	0.00266258	0.00133522	0.0461388	4.56e-05	0.0052796	1.00267	1.00005	1.00529
eqtl-a-ENSG00000168404	ebi-a-GCST90038686	Osteoarthritis	MLKL	Simple mode	4	0.0016492	0.00245462	0.549777	-0.00316187	0.00646026	1.00165	0.996843	1.00648
eqtl-a-ENSG00000168404	ebi-a-GCST90038686	Osteoarthritis	MLKL	Weighted mode	4	0.00262758	0.00135723	0.148292	-3.26e-05	0.00528774	1.00263	0.999967	1.0053
eqtl-a-ENSG00000168806	ebi-a-GCST90038686	Osteoarthritis	LCMT2	MR Egger	3	0.00199133	0.00251443	0.57358	-0.00293696	0.00691962	1.00199	0.997067	1.00694
eqtl-a-ENSG00000168806	ebi-a-GCST90038686	Osteoarthritis	LCMT2	Weighted median	3	0.00244909	0.00113016	0.0302316	0.00023399	0.0046642	1.00245	1.00023	1.00468
eqtl-a-ENSG00000168806	ebi-a-GCST90038686	Osteoarthritis	LCMT2	Inverse variance weighted	3	0.00256901	0.00108881	0.018302	0.000434929	0.00470308	1.00257	1.00044	1.00471
eqtl-a-ENSG00000168806	ebi-a-GCST90038686	Osteoarthritis	LCMT2	Simple mode	3	0.00168368	0.00203228	0.494532	-0.0022996	0.00566696	1.00169	0.997703	1.00568
eqtl-a-ENSG00000168806	ebi-a-GCST90038686	Osteoarthritis	LCMT2	Weighted mode	3	0.00237667	0.00111089	0.165783	0.000199329	0.004554	1.00238	1.0002	1.00456
eqtl-a-ENSG00000168906	ebi-a-GCST90038686	Osteoarthritis	MAT2A	MR Egger	3	-0.00617301	0.0047043	0.414557	-0.0153934	0.00304742	0.993846	0.984724	1.00305
eqtl-a-ENSG00000168906	ebi-a-GCST90038686	Osteoarthritis	MAT2A	Weighted median	3	-0.00621033	0.00253841	0.0144234	-0.0111856	-0.00123504	0.993809	0.988877	0.998766
eqtl-a-ENSG00000168906	ebi-a-GCST90038686	Osteoarthritis	MAT2A	Inverse variance weighted	3	-0.00614429	0.00245262	0.0122384	-0.0109514	-0.00133716	0.993875	0.989108	0.998664
eqtl-a-ENSG00000168906	ebi-a-GCST90038686	Osteoarthritis	MAT2A	Simple mode	3	-0.00649316	0.00374136	0.224786	-0.0138262	0.000839905	0.993528	0.986269	1.00084
eqtl-a-ENSG00000168906	ebi-a-GCST90038686	Osteoarthritis	MAT2A	Weighted mode	3	-0.00626162	0.00252954	0.131712	-0.0112195	-0.00130372	0.993758	0.988843	0.998697
eqtl-a-ENSG00000169116	ebi-a-GCST90038686	Osteoarthritis	PARM1	MR Egger	3	-0.00310616	0.00199794	0.363887	-0.00702212	0.000809797	0.996899	0.993002	1.00081
eqtl-a-ENSG00000169116	ebi-a-GCST90038686	Osteoarthritis	PARM1	Weighted median	3	-0.00304832	0.00157689	0.0532211	-0.00613903	4.24e-05	0.996956	0.99388	1.00004
eqtl-a-ENSG00000169116	ebi-a-GCST90038686	Osteoarthritis	PARM1	Inverse variance weighted	3	-0.0030434	0.00149366	0.0415955	-0.00597097	-0.000115825	0.996961	0.994047	0.999884
eqtl-a-ENSG00000169116	ebi-a-GCST90038686	Osteoarthritis	PARM1	Simple mode	3	-0.00348045	0.00266091	0.321001	-0.00869583	0.00173493	0.996526	0.991342	1.00174
eqtl-a-ENSG00000169116	ebi-a-GCST90038686	Osteoarthritis	PARM1	Weighted mode	3	-0.0031373	0.00156584	0.183017	-0.00620635	-6.82e-05	0.996868	0.993813	0.999932
eqtl-a-ENSG00000169398	ebi-a-GCST90038686	Osteoarthritis	PTK2	MR Egger	8	0.00458674	0.0033265	0.21714	-0.00193319	0.0111067	1.0046	0.998069	1.01117
eqtl-a-ENSG00000169398	ebi-a-GCST90038686	Osteoarthritis	PTK2	Weighted median	8	0.00250279	0.00190351	0.188567	-0.00122809	0.00623366	1.00251	0.998773	1.00625
eqtl-a-ENSG00000169398	ebi-a-GCST90038686	Osteoarthritis	PTK2	Inverse variance weighted	8	0.00299768	0.00142736	0.0357153	0.00020005	0.0057953	1.003	1.0002	1.00581
eqtl-a-ENSG00000169398	ebi-a-GCST90038686	Osteoarthritis	PTK2	Simple mode	8	0.000771662	0.00299794	0.804275	-0.00510431	0.00664763	1.00077	0.994909	1.00667
eqtl-a-ENSG00000169398	ebi-a-GCST90038686	Osteoarthritis	PTK2	Weighted mode	8	0.00149849	0.00218439	0.514785	-0.00278291	0.00577989	1.0015	0.997221	1.0058
eqtl-a-ENSG00000169896	ebi-a-GCST90038686	Osteoarthritis	ITGAM	MR Egger	5	0.00193818	0.00459519	0.701582	-0.0070684	0.0109448	1.00194	0.992957	1.011
eqtl-a-ENSG00000169896	ebi-a-GCST90038686	Osteoarthritis	ITGAM	Weighted median	5	0.00385027	0.00228456	0.0919221	-0.000627467	0.00832801	1.00386	0.999373	1.00836
eqtl-a-ENSG00000169896	ebi-a-GCST90038686	Osteoarthritis	ITGAM	Inverse variance weighted	5	0.0041829	0.00203528	0.0398606	0.000193741	0.00817205	1.00419	1.00019	1.00821
eqtl-a-ENSG00000169896	ebi-a-GCST90038686	Osteoarthritis	ITGAM	Simple mode	5	0.0025944	0.003437	0.49235	-0.00414212	0.00933093	1.0026	0.995866	1.00937
eqtl-a-ENSG00000169896	ebi-a-GCST90038686	Osteoarthritis	ITGAM	Weighted mode	5	0.00364439	0.00247994	0.215622	-0.00121629	0.00850507	1.00365	0.998784	1.00854
eqtl-a-ENSG00000170265	ebi-a-GCST90038686	Osteoarthritis	ZNF282	MR Egger	3	0.0034058	0.00251683	0.405153	-0.00152718	0.00833879	1.00341	0.998474	1.00837
eqtl-a-ENSG00000170265	ebi-a-GCST90038686	Osteoarthritis	ZNF282	Weighted median	3	0.00356797	0.001562	0.0223576	0.000506457	0.00662948	1.00357	1.00051	1.00665
eqtl-a-ENSG00000170265	ebi-a-GCST90038686	Osteoarthritis	ZNF282	Inverse variance weighted	3	0.00362139	0.00146428	0.0133928	0.000751397	0.00649138	1.00363	1.00075	1.00651
eqtl-a-ENSG00000170265	ebi-a-GCST90038686	Osteoarthritis	ZNF282	Simple mode	3	0.00280813	0.00241985	0.365658	-0.00193477	0.00755104	1.00281	0.998067	1.00758
eqtl-a-ENSG00000170265	ebi-a-GCST90038686	Osteoarthritis	ZNF282	Weighted mode	3	0.00360327	0.00162872	0.157439	0.000410975	0.00679557	1.00361	1.00041	1.00682
eqtl-a-ENSG00000170356	ebi-a-GCST90038686	Osteoarthritis	OR2A20P	MR Egger	4	0.00351727	0.00254118	0.30054	-0.00146344	0.00849797	1.00352	0.998538	1.00853
eqtl-a-ENSG00000170356	ebi-a-GCST90038686	Osteoarthritis	OR2A20P	Weighted median	4	0.0030269	0.00134167	0.0240666	0.000397221	0.00565658	1.00303	1.0004	1.00567
eqtl-a-ENSG00000170356	ebi-a-GCST90038686	Osteoarthritis	OR2A20P	Inverse variance weighted	4	0.00296973	0.00131075	0.0234713	0.000400662	0.00553879	1.00297	1.0004	1.00555
eqtl-a-ENSG00000170356	ebi-a-GCST90038686	Osteoarthritis	OR2A20P	Simple mode	4	0.00307023	0.00240807	0.292099	-0.00164958	0.00779004	1.00307	0.998352	1.00782
eqtl-a-ENSG00000170356	ebi-a-GCST90038686	Osteoarthritis	OR2A20P	Weighted mode	4	0.00316767	0.00134684	0.10013	0.000527872	0.00580747	1.00317	1.00053	1.00582
eqtl-a-ENSG00000170571	ebi-a-GCST90038686	Osteoarthritis	EMB	MR Egger	3	0.000377398	0.00514738	0.953407	-0.00971146	0.0104663	1.00038	0.990336	1.01052
eqtl-a-ENSG00000170571	ebi-a-GCST90038686	Osteoarthritis	EMB	Weighted median	3	0.00238058	0.00105568	0.0241314	0.000311457	0.0044497	1.00238	1.00031	1.00446
eqtl-a-ENSG00000170571	ebi-a-GCST90038686	Osteoarthritis	EMB	Inverse variance weighted	3	0.00246824	0.00100935	0.0144696	0.000489926	0.00444656	1.00247	1.00049	1.00446
eqtl-a-ENSG00000170571	ebi-a-GCST90038686	Osteoarthritis	EMB	Simple mode	3	0.00237588	0.00129995	0.209117	-0.000172018	0.00492378	1.00238	0.999828	1.00494
eqtl-a-ENSG00000170571	ebi-a-GCST90038686	Osteoarthritis	EMB	Weighted mode	3	0.00237588	0.00118026	0.181744	6.26e-05	0.0046892	1.00238	1.00006	1.0047
eqtl-a-ENSG00000170667	ebi-a-GCST90038686	Osteoarthritis	RASA4B	MR Egger	4	0.000809341	0.0034799	0.837724	-0.00601126	0.00762994	1.00081	0.994007	1.00766
eqtl-a-ENSG00000170667	ebi-a-GCST90038686	Osteoarthritis	RASA4B	Weighted median	4	0.00316497	0.00174199	0.069238	-0.000249343	0.00657927	1.00317	0.999751	1.0066
eqtl-a-ENSG00000170667	ebi-a-GCST90038686	Osteoarthritis	RASA4B	Inverse variance weighted	4	0.0034173	0.00161568	0.0344231	0.00025056	0.00658404	1.00342	1.00025	1.00661
eqtl-a-ENSG00000170667	ebi-a-GCST90038686	Osteoarthritis	RASA4B	Simple mode	4	0.00367652	0.00297317	0.304231	-0.0021509	0.00950394	1.00368	0.997851	1.00955
eqtl-a-ENSG00000170667	ebi-a-GCST90038686	Osteoarthritis	RASA4B	Weighted mode	4	0.00282015	0.00174766	0.205002	-0.000605262	0.00624555	1.00282	0.999395	1.00627
eqtl-a-ENSG00000171105	ebi-a-GCST90038686	Osteoarthritis	INSR	MR Egger	3	-0.0272856	0.0395978	0.615895	-0.104897	0.0503261	0.973083	0.900417	1.05161
eqtl-a-ENSG00000171105	ebi-a-GCST90038686	Osteoarthritis	INSR	Weighted median	3	-0.00677476	0.00400168	0.0904594	-0.0146181	0.00106853	0.993248	0.985488	1.00107
eqtl-a-ENSG00000171105	ebi-a-GCST90038686	Osteoarthritis	INSR	Inverse variance weighted	3	-0.00780287	0.00354046	0.0275305	-0.0147422	-0.000863565	0.992227	0.985366	0.999137
eqtl-a-ENSG00000171105	ebi-a-GCST90038686	Osteoarthritis	INSR	Simple mode	3	-0.00647253	0.00490764	0.317976	-0.0160915	0.00314644	0.993548	0.984037	1.00315
eqtl-a-ENSG00000171105	ebi-a-GCST90038686	Osteoarthritis	INSR	Weighted mode	3	-0.00635745	0.00478546	0.315327	-0.0157369	0.00302204	0.993663	0.984386	1.00303
eqtl-a-ENSG00000171310	ebi-a-GCST90038686	Osteoarthritis	CHST11	MR Egger	3	0.00350562	0.00842729	0.749038	-0.0130119	0.0200231	1.00351	0.987072	1.02022
eqtl-a-ENSG00000171310	ebi-a-GCST90038686	Osteoarthritis	CHST11	Weighted median	3	0.00585125	0.00268185	0.0291246	0.000594822	0.0111077	1.00587	1.00059	1.01117
eqtl-a-ENSG00000171310	ebi-a-GCST90038686	Osteoarthritis	CHST11	Inverse variance weighted	3	0.00520855	0.00253496	0.0399092	0.000240028	0.0101771	1.00522	1.00024	1.01023
eqtl-a-ENSG00000171310	ebi-a-GCST90038686	Osteoarthritis	CHST11	Simple mode	3	0.00612458	0.00379791	0.248157	-0.00131933	0.0135685	1.00614	0.998682	1.01366
eqtl-a-ENSG00000171310	ebi-a-GCST90038686	Osteoarthritis	CHST11	Weighted mode	3	0.00590824	0.00304401	0.191783	-5.8e-05	0.0118745	1.00593	0.999942	1.01195
eqtl-a-ENSG00000171649	ebi-a-GCST90038686	Osteoarthritis	ZIK1	MR Egger	3	-0.00781283	0.00725125	0.476278	-0.0220253	0.00639962	0.992218	0.978216	1.00642
eqtl-a-ENSG00000171649	ebi-a-GCST90038686	Osteoarthritis	ZIK1	Weighted median	3	-0.00295428	0.00153207	0.0538185	-0.00595713	4.86e-05	0.99705	0.994061	1.00005
eqtl-a-ENSG00000171649	ebi-a-GCST90038686	Osteoarthritis	ZIK1	Inverse variance weighted	3	-0.0029159	0.00145326	0.0448083	-0.00576429	-6.75e-05	0.997088	0.994252	0.999932
eqtl-a-ENSG00000171649	ebi-a-GCST90038686	Osteoarthritis	ZIK1	Simple mode	3	-0.00138747	0.00197163	0.554503	-0.00525186	0.00247692	0.998613	0.994762	1.00248
eqtl-a-ENSG00000171649	ebi-a-GCST90038686	Osteoarthritis	ZIK1	Weighted mode	3	-0.00304762	0.00199477	0.266139	-0.00695738	0.000862134	0.996957	0.993067	1.00086
eqtl-a-ENSG00000171916	ebi-a-GCST90038686	Osteoarthritis	LGALS9C	MR Egger	5	-0.00604669	0.00662943	0.428969	-0.0190404	0.00694699	0.993972	0.98114	1.00697
eqtl-a-ENSG00000171916	ebi-a-GCST90038686	Osteoarthritis	LGALS9C	Weighted median	5	-0.00467674	0.00138761	0.000750695	-0.00739646	-0.00195703	0.995334	0.992631	0.998045
eqtl-a-ENSG00000171916	ebi-a-GCST90038686	Osteoarthritis	LGALS9C	Inverse variance weighted	5	-0.00399587	0.00126964	0.00164811	-0.00648435	-0.00150738	0.996012	0.993537	0.998494
eqtl-a-ENSG00000171916	ebi-a-GCST90038686	Osteoarthritis	LGALS9C	Simple mode	5	-0.00401819	0.00281734	0.226951	-0.00954017	0.0015038	0.99599	0.990505	1.0015
eqtl-a-ENSG00000171916	ebi-a-GCST90038686	Osteoarthritis	LGALS9C	Weighted mode	5	-0.00484919	0.00146768	0.0298221	-0.00772585	-0.00197253	0.995163	0.992304	0.998029
eqtl-a-ENSG00000171954	ebi-a-GCST90038686	Osteoarthritis	CYP4F22	MR Egger	10	0.00309442	0.00201513	0.163187	-0.000855223	0.00704407	1.0031	0.999145	1.00707
eqtl-a-ENSG00000171954	ebi-a-GCST90038686	Osteoarthritis	CYP4F22	Weighted median	10	0.00258592	0.00136578	0.0583084	-9.1e-05	0.00526284	1.00259	0.999909	1.00528
eqtl-a-ENSG00000171954	ebi-a-GCST90038686	Osteoarthritis	CYP4F22	Inverse variance weighted	10	0.00266056	0.00134957	0.0486773	1.54e-05	0.00530572	1.00266	1.00002	1.00532
eqtl-a-ENSG00000171954	ebi-a-GCST90038686	Osteoarthritis	CYP4F22	Simple mode	10	0.00240229	0.00229225	0.321963	-0.00209051	0.00689509	1.00241	0.997912	1.00692
eqtl-a-ENSG00000171954	ebi-a-GCST90038686	Osteoarthritis	CYP4F22	Weighted mode	10	0.00252877	0.00143539	0.111957	-0.000284594	0.00534213	1.00253	0.999715	1.00536
eqtl-a-ENSG00000171988	ebi-a-GCST90038686	Osteoarthritis	JMJD1C	MR Egger	4	-0.00391066	0.00908105	0.708698	-0.0217095	0.0138882	0.996097	0.978524	1.01399
eqtl-a-ENSG00000171988	ebi-a-GCST90038686	Osteoarthritis	JMJD1C	Weighted median	4	-0.00637031	0.00362335	0.0787257	-0.0134721	0.000731451	0.99365	0.986618	1.00073
eqtl-a-ENSG00000171988	ebi-a-GCST90038686	Osteoarthritis	JMJD1C	Inverse variance weighted	4	-0.00683776	0.00307448	0.0261461	-0.0128638	-0.000811773	0.993186	0.987219	0.999189
eqtl-a-ENSG00000171988	ebi-a-GCST90038686	Osteoarthritis	JMJD1C	Simple mode	4	-0.00597573	0.00530795	0.342179	-0.0163793	0.00442785	0.994042	0.983754	1.00444
eqtl-a-ENSG00000171988	ebi-a-GCST90038686	Osteoarthritis	JMJD1C	Weighted mode	4	-0.00587519	0.00479158	0.307609	-0.0152667	0.0035163	0.994142	0.984849	1.00352
eqtl-a-ENSG00000172171	ebi-a-GCST90038686	Osteoarthritis	TEFM	MR Egger	4	0.00150002	0.00221136	0.567527	-0.00283425	0.0058343	1.0015	0.99717	1.00585
eqtl-a-ENSG00000172171	ebi-a-GCST90038686	Osteoarthritis	TEFM	Weighted median	4	0.00469281	0.00143772	0.00109829	0.00187487	0.00751074	1.0047	1.00188	1.00754
eqtl-a-ENSG00000172171	ebi-a-GCST90038686	Osteoarthritis	TEFM	Inverse variance weighted	4	0.00527359	0.00185897	0.0045564	0.00163	0.00891718	1.00529	1.00163	1.00896
eqtl-a-ENSG00000172171	ebi-a-GCST90038686	Osteoarthritis	TEFM	Simple mode	4	0.00616255	0.00352884	0.179086	-0.000753973	0.0130791	1.00618	0.999246	1.01316
eqtl-a-ENSG00000172171	ebi-a-GCST90038686	Osteoarthritis	TEFM	Weighted mode	4	0.00443952	0.00139128	0.0496744	0.00171261	0.00716643	1.00445	1.00171	1.00719
eqtl-a-ENSG00000172340	ebi-a-GCST90038686	Osteoarthritis	SUCLG2	MR Egger	4	-0.00550989	0.00254241	0.162535	-0.010493	-0.000526772	0.994505	0.989562	0.999473
eqtl-a-ENSG00000172340	ebi-a-GCST90038686	Osteoarthritis	SUCLG2	Weighted median	4	-0.00223562	0.00123226	0.0696397	-0.00465084	0.000179605	0.997767	0.99536	1.00018
eqtl-a-ENSG00000172340	ebi-a-GCST90038686	Osteoarthritis	SUCLG2	Inverse variance weighted	4	-0.00239929	0.00100694	0.0171843	-0.00437289	-0.000425675	0.997604	0.995637	0.999574
eqtl-a-ENSG00000172340	ebi-a-GCST90038686	Osteoarthritis	SUCLG2	Simple mode	4	-0.00245134	0.00153052	0.207554	-0.00545115	0.000548479	0.997552	0.994564	1.00055
eqtl-a-ENSG00000172340	ebi-a-GCST90038686	Osteoarthritis	SUCLG2	Weighted mode	4	-0.00230745	0.00122573	0.156307	-0.00470989	9.5e-05	0.997695	0.995301	1.00009
eqtl-a-ENSG00000172830	ebi-a-GCST90038686	Osteoarthritis	SSH3	MR Egger	4	-0.00309895	0.00211449	0.280396	-0.00724335	0.00104546	0.996906	0.992783	1.00105
eqtl-a-ENSG00000172830	ebi-a-GCST90038686	Osteoarthritis	SSH3	Weighted median	4	-0.00363014	0.00114567	0.00153186	-0.00587566	-0.00138463	0.996376	0.994142	0.998616
eqtl-a-ENSG00000172830	ebi-a-GCST90038686	Osteoarthritis	SSH3	Inverse variance weighted	4	-0.00359071	0.00103272	0.000507154	-0.00561484	-0.00156658	0.996416	0.994401	0.998435
eqtl-a-ENSG00000172830	ebi-a-GCST90038686	Osteoarthritis	SSH3	Simple mode	4	-0.00354066	0.00151266	0.101159	-0.00650548	-0.000575841	0.996466	0.993516	0.999424
eqtl-a-ENSG00000172830	ebi-a-GCST90038686	Osteoarthritis	SSH3	Weighted mode	4	-0.00359336	0.00138608	0.0809013	-0.00631008	-0.000876647	0.996413	0.99371	0.999124
eqtl-a-ENSG00000173114	ebi-a-GCST90038686	Osteoarthritis	LRRN3	MR Egger	5	0.0030284	0.00598065	0.647468	-0.00869368	0.0147505	1.00303	0.991344	1.01486
eqtl-a-ENSG00000173114	ebi-a-GCST90038686	Osteoarthritis	LRRN3	Weighted median	5	0.00560811	0.00309489	0.0699773	-0.000457864	0.0116741	1.00562	0.999542	1.01174
eqtl-a-ENSG00000173114	ebi-a-GCST90038686	Osteoarthritis	LRRN3	Inverse variance weighted	5	0.00641918	0.00256675	0.0123879	0.00138835	0.01145	1.00644	1.00139	1.01152
eqtl-a-ENSG00000173114	ebi-a-GCST90038686	Osteoarthritis	LRRN3	Simple mode	5	0.00424534	0.00426911	0.376298	-0.00412211	0.0126128	1.00425	0.995886	1.01269
eqtl-a-ENSG00000173114	ebi-a-GCST90038686	Osteoarthritis	LRRN3	Weighted mode	5	0.00415614	0.00407213	0.365134	-0.00382523	0.0121375	1.00416	0.996182	1.01221
eqtl-a-ENSG00000173327	ebi-a-GCST90038686	Osteoarthritis	MAP3K11	MR Egger	4	0.00771088	0.00245765	0.0883328	0.00289389	0.0125279	1.00774	1.0029	1.01261
eqtl-a-ENSG00000173327	ebi-a-GCST90038686	Osteoarthritis	MAP3K11	Weighted median	4	0.00456573	0.00133417	0.000621284	0.00195075	0.0071807	1.00458	1.00195	1.00721
eqtl-a-ENSG00000173327	ebi-a-GCST90038686	Osteoarthritis	MAP3K11	Inverse variance weighted	4	0.00395303	0.0013322	0.00300438	0.00134191	0.00656414	1.00396	1.00134	1.00659
eqtl-a-ENSG00000173327	ebi-a-GCST90038686	Osteoarthritis	MAP3K11	Simple mode	4	0.00380766	0.00197246	0.149107	-5.84e-05	0.00767369	1.00381	0.999942	1.0077
eqtl-a-ENSG00000173327	ebi-a-GCST90038686	Osteoarthritis	MAP3K11	Weighted mode	4	0.00455368	0.00132213	0.0411098	0.00196231	0.00714506	1.00456	1.00196	1.00717
eqtl-a-ENSG00000174123	ebi-a-GCST90038686	Osteoarthritis	TLR10	MR Egger	7	-0.00212779	0.00468487	0.668733	-0.0113101	0.00705456	0.997874	0.988754	1.00708
eqtl-a-ENSG00000174123	ebi-a-GCST90038686	Osteoarthritis	TLR10	Weighted median	7	-0.00349808	0.00271677	0.19789	-0.00882295	0.0018268	0.996508	0.991216	1.00183
eqtl-a-ENSG00000174123	ebi-a-GCST90038686	Osteoarthritis	TLR10	Inverse variance weighted	7	-0.00467476	0.00214508	0.0293097	-0.00887912	-0.000470408	0.995336	0.99116	0.99953
eqtl-a-ENSG00000174123	ebi-a-GCST90038686	Osteoarthritis	TLR10	Simple mode	7	-0.00351513	0.00396022	0.408918	-0.0112772	0.0042469	0.996491	0.988786	1.00426
eqtl-a-ENSG00000174123	ebi-a-GCST90038686	Osteoarthritis	TLR10	Weighted mode	7	-0.00325601	0.00295315	0.312468	-0.00904418	0.00253215	0.996749	0.990997	1.00254
eqtl-a-ENSG00000174125	ebi-a-GCST90038686	Osteoarthritis	TLR1	MR Egger	3	-0.00128801	0.0052167	0.845899	-0.0115128	0.00893672	0.998713	0.988553	1.00898
eqtl-a-ENSG00000174125	ebi-a-GCST90038686	Osteoarthritis	TLR1	Weighted median	3	-0.00356348	0.00164326	0.0301168	-0.00678427	-0.000342703	0.996443	0.993239	0.999657
eqtl-a-ENSG00000174125	ebi-a-GCST90038686	Osteoarthritis	TLR1	Inverse variance weighted	3	-0.00366185	0.00164322	0.0258501	-0.00688257	-0.000441133	0.996345	0.993141	0.999559
eqtl-a-ENSG00000174125	ebi-a-GCST90038686	Osteoarthritis	TLR1	Simple mode	3	-0.00220759	0.00362283	0.604291	-0.00930834	0.00489316	0.997795	0.990735	1.00491
eqtl-a-ENSG00000174125	ebi-a-GCST90038686	Osteoarthritis	TLR1	Weighted mode	3	-0.00350014	0.00170017	0.175745	-0.00683248	-0.0001678	0.996506	0.993191	0.999832
eqtl-a-ENSG00000174137	ebi-a-GCST90038686	Osteoarthritis	FAM53A	MR Egger	3	-0.00304191	0.0020333	0.37511	-0.00702718	0.000943353	0.996963	0.992997	1.00094
eqtl-a-ENSG00000174137	ebi-a-GCST90038686	Osteoarthritis	FAM53A	Weighted median	3	-0.00379554	0.0012102	0.00171102	-0.00616754	-0.00142355	0.996212	0.993851	0.998577
eqtl-a-ENSG00000174137	ebi-a-GCST90038686	Osteoarthritis	FAM53A	Inverse variance weighted	3	-0.00383811	0.00118143	0.00115929	-0.0061537	-0.00152252	0.996169	0.993865	0.998479
eqtl-a-ENSG00000174137	ebi-a-GCST90038686	Osteoarthritis	FAM53A	Simple mode	3	-0.00522103	0.0025179	0.173851	-0.0101561	-0.000285935	0.994793	0.989895	0.999714
eqtl-a-ENSG00000174137	ebi-a-GCST90038686	Osteoarthritis	FAM53A	Weighted mode	3	-0.00375595	0.00120375	0.0891872	-0.0061153	-0.0013966	0.996251	0.993903	0.998604
eqtl-a-ENSG00000175274	ebi-a-GCST90038686	Osteoarthritis	TP53I11	MR Egger	3	-0.00580255	0.00494143	0.449084	-0.0154878	0.00388266	0.994214	0.984632	1.00389
eqtl-a-ENSG00000175274	ebi-a-GCST90038686	Osteoarthritis	TP53I11	Weighted median	3	-0.00748847	0.00204724	0.00025435	-0.0115011	-0.00347588	0.99254	0.988565	0.99653
eqtl-a-ENSG00000175274	ebi-a-GCST90038686	Osteoarthritis	TP53I11	Inverse variance weighted	3	-0.00768266	0.0019548	8.49e-05	-0.0115141	-0.00385126	0.992347	0.988552	0.996156
eqtl-a-ENSG00000175274	ebi-a-GCST90038686	Osteoarthritis	TP53I11	Simple mode	3	-0.00659319	0.00283726	0.145759	-0.0121542	-0.00103215	0.993429	0.987919	0.998968
eqtl-a-ENSG00000175274	ebi-a-GCST90038686	Osteoarthritis	TP53I11	Weighted mode	3	-0.00714778	0.00223765	0.0856066	-0.0115336	-0.00276198	0.992878	0.988533	0.997242
eqtl-a-ENSG00000175294	ebi-a-GCST90038686	Osteoarthritis	CATSPER1	MR Egger	3	0.0118487	0.0114502	0.489112	-0.0105937	0.0342911	1.01192	0.989462	1.03489
eqtl-a-ENSG00000175294	ebi-a-GCST90038686	Osteoarthritis	CATSPER1	Weighted median	3	0.00862738	0.00341644	0.0115614	0.00193117	0.0153236	1.00866	1.00193	1.01544
eqtl-a-ENSG00000175294	ebi-a-GCST90038686	Osteoarthritis	CATSPER1	Inverse variance weighted	3	0.00856163	0.00305542	0.00507689	0.00257301	0.0145502	1.0086	1.00258	1.01466
eqtl-a-ENSG00000175294	ebi-a-GCST90038686	Osteoarthritis	CATSPER1	Simple mode	3	0.00742644	0.00430927	0.226965	-0.00101973	0.0158726	1.00745	0.998981	1.016
eqtl-a-ENSG00000175294	ebi-a-GCST90038686	Osteoarthritis	CATSPER1	Weighted mode	3	0.00913783	0.00388024	0.142705	0.00153257	0.0167431	1.00918	1.00153	1.01688
eqtl-a-ENSG00000175634	ebi-a-GCST90038686	Osteoarthritis	RPS6KB2	MR Egger	3	-0.0135026	0.00884983	0.369349	-0.0308483	0.00384304	0.986588	0.969623	1.00385
eqtl-a-ENSG00000175634	ebi-a-GCST90038686	Osteoarthritis	RPS6KB2	Weighted median	3	-0.00252254	0.00117077	0.0311931	-0.00481725	-0.000227832	0.997481	0.995194	0.999772
eqtl-a-ENSG00000175634	ebi-a-GCST90038686	Osteoarthritis	RPS6KB2	Inverse variance weighted	3	-0.00247805	0.00118124	0.035919	-0.00479327	-0.000162825	0.997525	0.995218	0.999837
eqtl-a-ENSG00000175634	ebi-a-GCST90038686	Osteoarthritis	RPS6KB2	Simple mode	3	-0.00108447	0.00231681	0.685777	-0.00562542	0.00345648	0.998916	0.99439	1.00346
eqtl-a-ENSG00000175634	ebi-a-GCST90038686	Osteoarthritis	RPS6KB2	Weighted mode	3	-0.00262474	0.00123329	0.167117	-0.00504199	-0.000207488	0.997379	0.994971	0.999793
eqtl-a-ENSG00000175857	ebi-a-GCST90038686	Osteoarthritis	GAPT	MR Egger	9	0.00209936	0.00203589	0.336766	-0.001891	0.00608971	1.0021	0.998111	1.00611
eqtl-a-ENSG00000175857	ebi-a-GCST90038686	Osteoarthritis	GAPT	Weighted median	9	0.00223439	0.00137496	0.10415	-0.000460532	0.00492932	1.00224	0.99954	1.00494
eqtl-a-ENSG00000175857	ebi-a-GCST90038686	Osteoarthritis	GAPT	Inverse variance weighted	9	0.0022005	0.000997779	0.0274262	0.000244853	0.00415615	1.0022	1.00024	1.00416
eqtl-a-ENSG00000175857	ebi-a-GCST90038686	Osteoarthritis	GAPT	Simple mode	9	0.000893508	0.00225565	0.702371	-0.00352755	0.00531457	1.00089	0.996479	1.00533
eqtl-a-ENSG00000175857	ebi-a-GCST90038686	Osteoarthritis	GAPT	Weighted mode	9	0.00394741	0.00166191	0.0448787	0.000690071	0.00720474	1.00396	1.00069	1.00723
eqtl-a-ENSG00000176022	ebi-a-GCST90038686	Osteoarthritis	B3GALT6	MR Egger	3	-0.000315954	0.00196437	0.898474	-0.00416611	0.00353421	0.999684	0.995843	1.00354
eqtl-a-ENSG00000176022	ebi-a-GCST90038686	Osteoarthritis	B3GALT6	Weighted median	3	-0.00255523	0.00114344	0.0254385	-0.00479637	-0.000314079	0.997448	0.995215	0.999686
eqtl-a-ENSG00000176022	ebi-a-GCST90038686	Osteoarthritis	B3GALT6	Inverse variance weighted	3	-0.00263493	0.00121998	0.0307869	-0.00502608	-0.000243772	0.997369	0.994987	0.999756
eqtl-a-ENSG00000176022	ebi-a-GCST90038686	Osteoarthritis	B3GALT6	Simple mode	3	-0.00648169	0.00270914	0.139144	-0.0117916	-0.00117177	0.993539	0.988278	0.998829
eqtl-a-ENSG00000176022	ebi-a-GCST90038686	Osteoarthritis	B3GALT6	Weighted mode	3	-0.00212475	0.00114824	0.205471	-0.00437531	0.000125802	0.997878	0.995634	1.00013
eqtl-a-ENSG00000176731	ebi-a-GCST90038686	Osteoarthritis	RBIS	MR Egger	3	-0.00338736	0.00860437	0.761239	-0.0202519	0.0134772	0.996618	0.979952	1.01357
eqtl-a-ENSG00000176731	ebi-a-GCST90038686	Osteoarthritis	RBIS	Weighted median	3	-0.0034958	0.00126844	0.00585155	-0.00598194	-0.00100966	0.99651	0.994036	0.998991
eqtl-a-ENSG00000176731	ebi-a-GCST90038686	Osteoarthritis	RBIS	Inverse variance weighted	3	-0.00325454	0.00134504	0.0155354	-0.00589083	-0.000618252	0.996751	0.994126	0.999382
eqtl-a-ENSG00000176731	ebi-a-GCST90038686	Osteoarthritis	RBIS	Simple mode	3	-0.00385768	0.00149179	0.122633	-0.0067816	-0.000933766	0.99615	0.993241	0.999067
eqtl-a-ENSG00000176731	ebi-a-GCST90038686	Osteoarthritis	RBIS	Weighted mode	3	-0.0034581	0.00133965	0.122992	-0.00608381	-0.000832385	0.996548	0.993935	0.999168
eqtl-a-ENSG00000176973	ebi-a-GCST90038686	Osteoarthritis	FAM89B	MR Egger	6	-0.00759261	0.00329916	0.0828136	-0.014059	-0.00112626	0.992436	0.986039	0.998874
eqtl-a-ENSG00000176973	ebi-a-GCST90038686	Osteoarthritis	FAM89B	Weighted median	6	-0.00468802	0.00159181	0.00322868	-0.00780797	-0.00156807	0.995323	0.992222	0.998433
eqtl-a-ENSG00000176973	ebi-a-GCST90038686	Osteoarthritis	FAM89B	Inverse variance weighted	6	-0.00434337	0.00143717	0.0025097	-0.00716021	-0.00152652	0.995666	0.992865	0.998475
eqtl-a-ENSG00000176973	ebi-a-GCST90038686	Osteoarthritis	FAM89B	Simple mode	6	-0.00547988	0.00259473	0.0884056	-0.0105655	-0.00039421	0.994535	0.98949	0.999606
eqtl-a-ENSG00000176973	ebi-a-GCST90038686	Osteoarthritis	FAM89B	Weighted mode	6	-0.00476278	0.00172495	0.0397819	-0.00814367	-0.00138189	0.995249	0.991889	0.998619
eqtl-a-ENSG00000177570	ebi-a-GCST90038686	Osteoarthritis	SAMD12	MR Egger	5	0.00233727	0.00161255	0.243081	-0.000823329	0.00549787	1.00234	0.999177	1.00551
eqtl-a-ENSG00000177570	ebi-a-GCST90038686	Osteoarthritis	SAMD12	Weighted median	5	0.00335751	0.00123727	0.00665468	0.000932466	0.00578256	1.00336	1.00093	1.0058
eqtl-a-ENSG00000177570	ebi-a-GCST90038686	Osteoarthritis	SAMD12	Inverse variance weighted	5	0.00344457	0.00119759	0.00402444	0.00109728	0.00579185	1.00345	1.0011	1.00581
eqtl-a-ENSG00000177570	ebi-a-GCST90038686	Osteoarthritis	SAMD12	Simple mode	5	0.00470941	0.00234309	0.114811	0.000116945	0.00930187	1.00472	1.00012	1.00935
eqtl-a-ENSG00000177570	ebi-a-GCST90038686	Osteoarthritis	SAMD12	Weighted mode	5	0.0032537	0.00129647	0.0660809	0.000712624	0.00579478	1.00326	1.00071	1.00581
eqtl-a-ENSG00000177685	ebi-a-GCST90038686	Osteoarthritis	CRACR2B	MR Egger	7	0.000123783	0.00221377	0.957575	-0.00421521	0.00446278	1.00012	0.995794	1.00447
eqtl-a-ENSG00000177685	ebi-a-GCST90038686	Osteoarthritis	CRACR2B	Weighted median	7	0.0028017	0.00132731	0.034789	0.000200167	0.00540324	1.00281	1.0002	1.00542
eqtl-a-ENSG00000177685	ebi-a-GCST90038686	Osteoarthritis	CRACR2B	Inverse variance weighted	7	0.00308723	0.00119682	0.00989366	0.00074146	0.005433	1.00309	1.00074	1.00545
eqtl-a-ENSG00000177685	ebi-a-GCST90038686	Osteoarthritis	CRACR2B	Simple mode	7	0.00283497	0.00233322	0.269988	-0.00173814	0.00740808	1.00284	0.998263	1.00744
eqtl-a-ENSG00000177685	ebi-a-GCST90038686	Osteoarthritis	CRACR2B	Weighted mode	7	0.00278801	0.00135108	0.0846402	0.000139897	0.00543613	1.00279	1.00014	1.00545
eqtl-a-ENSG00000178035	ebi-a-GCST90038686	Osteoarthritis	IMPDH2	MR Egger	3	0.0132255	0.0131602	0.498425	-0.0125685	0.0390196	1.01331	0.98751	1.03979
eqtl-a-ENSG00000178035	ebi-a-GCST90038686	Osteoarthritis	IMPDH2	Weighted median	3	0.00628185	0.00458108	0.170295	-0.00269708	0.0152608	1.0063	0.997307	1.01538
eqtl-a-ENSG00000178035	ebi-a-GCST90038686	Osteoarthritis	IMPDH2	Inverse variance weighted	3	0.00760223	0.00359171	0.0342931	0.000562492	0.014642	1.00763	1.00056	1.01475
eqtl-a-ENSG00000178035	ebi-a-GCST90038686	Osteoarthritis	IMPDH2	Simple mode	3	0.00345132	0.00593614	0.619762	-0.00818351	0.0150862	1.00346	0.99185	1.0152
eqtl-a-ENSG00000178035	ebi-a-GCST90038686	Osteoarthritis	IMPDH2	Weighted mode	3	0.00354898	0.00556895	0.589162	-0.00736617	0.0144641	1.00356	0.992661	1.01457
eqtl-a-ENSG00000178860	ebi-a-GCST90038686	Osteoarthritis	MSC	MR Egger	5	0.00357613	0.00147202	0.0933792	0.00069098	0.00646128	1.00358	1.00069	1.00648
eqtl-a-ENSG00000178860	ebi-a-GCST90038686	Osteoarthritis	MSC	Weighted median	5	0.00220788	0.00101779	0.0300613	0.000213005	0.00420274	1.00221	1.00021	1.00421
eqtl-a-ENSG00000178860	ebi-a-GCST90038686	Osteoarthritis	MSC	Inverse variance weighted	5	0.00196925	0.000927681	0.0337733	0.000150997	0.00378751	1.00197	1.00015	1.00379
eqtl-a-ENSG00000178860	ebi-a-GCST90038686	Osteoarthritis	MSC	Simple mode	5	0.00239069	0.00178424	0.251332	-0.00110641	0.0058878	1.00239	0.998894	1.00591
eqtl-a-ENSG00000178860	ebi-a-GCST90038686	Osteoarthritis	MSC	Weighted mode	5	0.00226094	0.000964909	0.0791036	0.000369724	0.00415217	1.00226	1.00037	1.00416
eqtl-a-ENSG00000179029	ebi-a-GCST90038686	Osteoarthritis	TMEM107	MR Egger	4	-0.00244316	0.00240734	0.416964	-0.00716155	0.00227522	0.99756	0.992864	1.00228
eqtl-a-ENSG00000179029	ebi-a-GCST90038686	Osteoarthritis	TMEM107	Weighted median	4	-0.00245841	0.00103906	0.0179813	-0.00449496	-0.000421861	0.997545	0.995515	0.999578
eqtl-a-ENSG00000179029	ebi-a-GCST90038686	Osteoarthritis	TMEM107	Inverse variance weighted	4	-0.00261134	0.00100874	0.00963343	-0.00458847	-0.000634212	0.997392	0.995422	0.999366
eqtl-a-ENSG00000179029	ebi-a-GCST90038686	Osteoarthritis	TMEM107	Simple mode	4	-0.00357253	0.00160545	0.112492	-0.0067192	-0.000425853	0.996434	0.993303	0.999574
eqtl-a-ENSG00000179029	ebi-a-GCST90038686	Osteoarthritis	TMEM107	Weighted mode	4	-0.00216099	0.00110315	0.145004	-0.00432315	1.18e-06	0.997841	0.995686	1
eqtl-a-ENSG00000180914	ebi-a-GCST90038686	Osteoarthritis	OXTR	MR Egger	7	-0.0134794	0.0084175	0.170198	-0.0299777	0.00301892	0.986611	0.970467	1.00302
eqtl-a-ENSG00000180914	ebi-a-GCST90038686	Osteoarthritis	OXTR	Weighted median	7	-0.0037937	0.00279279	0.174341	-0.00926757	0.00168018	0.996213	0.990775	1.00168
eqtl-a-ENSG00000180914	ebi-a-GCST90038686	Osteoarthritis	OXTR	Inverse variance weighted	7	-0.00508852	0.00207479	0.0141849	-0.00915512	-0.00102193	0.994924	0.990887	0.998979
eqtl-a-ENSG00000180914	ebi-a-GCST90038686	Osteoarthritis	OXTR	Simple mode	7	-0.00386838	0.00445859	0.418944	-0.0126072	0.00487046	0.996139	0.987472	1.00488
eqtl-a-ENSG00000180914	ebi-a-GCST90038686	Osteoarthritis	OXTR	Weighted mode	7	-0.00336969	0.00427394	0.460455	-0.0117466	0.00500724	0.996636	0.988322	1.00502
eqtl-a-ENSG00000181894	ebi-a-GCST90038686	Osteoarthritis	ZNF329	MR Egger	3	-0.0121065	0.00663252	0.319068	-0.0251062	0.000893271	0.987967	0.975206	1.00089
eqtl-a-ENSG00000181894	ebi-a-GCST90038686	Osteoarthritis	ZNF329	Weighted median	3	-0.00195866	0.00121021	0.105567	-0.00433067	0.000413353	0.998043	0.995679	1.00041
eqtl-a-ENSG00000181894	ebi-a-GCST90038686	Osteoarthritis	ZNF329	Inverse variance weighted	3	-0.0023223	0.0010813	0.0317392	-0.00444165	-0.000202939	0.99768	0.995568	0.999797
eqtl-a-ENSG00000181894	ebi-a-GCST90038686	Osteoarthritis	ZNF329	Simple mode	3	-0.000973037	0.00175325	0.634687	-0.00440941	0.00246334	0.999027	0.9956	1.00247
eqtl-a-ENSG00000181894	ebi-a-GCST90038686	Osteoarthritis	ZNF329	Weighted mode	3	-0.00104707	0.00174013	0.608486	-0.00445772	0.00236359	0.998953	0.995552	1.00237
eqtl-a-ENSG00000182179	ebi-a-GCST90038686	Osteoarthritis	UBA7	MR Egger	4	-0.000414203	0.00374186	0.921966	-0.00774824	0.00691983	0.999586	0.992282	1.00694
eqtl-a-ENSG00000182179	ebi-a-GCST90038686	Osteoarthritis	UBA7	Weighted median	4	-0.00250549	0.00100999	0.0131121	-0.00448506	-0.000525911	0.997498	0.995525	0.999474
eqtl-a-ENSG00000182179	ebi-a-GCST90038686	Osteoarthritis	UBA7	Inverse variance weighted	4	-0.00248231	0.000990058	0.0121678	-0.00442283	-0.000541799	0.997521	0.995587	0.999458
eqtl-a-ENSG00000182179	ebi-a-GCST90038686	Osteoarthritis	UBA7	Simple mode	4	-0.00528173	0.00230851	0.106157	-0.00980641	-0.000757051	0.994732	0.990242	0.999243
eqtl-a-ENSG00000182179	ebi-a-GCST90038686	Osteoarthritis	UBA7	Weighted mode	4	-0.00245228	0.00106502	0.104742	-0.00453972	-0.000364835	0.997551	0.995471	0.999635
eqtl-a-ENSG00000182809	ebi-a-GCST90038686	Osteoarthritis	CRIP2	MR Egger	7	0.0041139	0.00204127	0.0999593	0.000113019	0.00811478	1.00412	1.00011	1.00815
eqtl-a-ENSG00000182809	ebi-a-GCST90038686	Osteoarthritis	CRIP2	Weighted median	7	0.00276039	0.00140488	0.0494302	6.83e-06	0.00551395	1.00276	1.00001	1.00553
eqtl-a-ENSG00000182809	ebi-a-GCST90038686	Osteoarthritis	CRIP2	Inverse variance weighted	7	0.00266466	0.00127707	0.0369289	0.000161612	0.00516771	1.00267	1.00016	1.00518
eqtl-a-ENSG00000182809	ebi-a-GCST90038686	Osteoarthritis	CRIP2	Simple mode	7	0.000383979	0.00306482	0.90439	-0.00562307	0.00639103	1.00038	0.994393	1.00641
eqtl-a-ENSG00000182809	ebi-a-GCST90038686	Osteoarthritis	CRIP2	Weighted mode	7	0.0027826	0.00157582	0.127863	-0.000306005	0.0058712	1.00279	0.999694	1.00589
eqtl-a-ENSG00000183570	ebi-a-GCST90038686	Osteoarthritis	PCBP3	MR Egger	4	0.00364941	0.00346149	0.402315	-0.00313511	0.0104339	1.00366	0.99687	1.01049
eqtl-a-ENSG00000183570	ebi-a-GCST90038686	Osteoarthritis	PCBP3	Weighted median	4	0.00378651	0.00165676	0.0222841	0.000539259	0.00703377	1.00379	1.00054	1.00706
eqtl-a-ENSG00000183570	ebi-a-GCST90038686	Osteoarthritis	PCBP3	Inverse variance weighted	4	0.00412067	0.00157793	0.00901646	0.00102791	0.00721342	1.00413	1.00103	1.00724
eqtl-a-ENSG00000183570	ebi-a-GCST90038686	Osteoarthritis	PCBP3	Simple mode	4	0.00385803	0.00294363	0.281287	-0.00191148	0.00962754	1.00387	0.99809	1.00967
eqtl-a-ENSG00000183570	ebi-a-GCST90038686	Osteoarthritis	PCBP3	Weighted mode	4	0.00374219	0.00172544	0.118586	0.00036033	0.00712405	1.00375	1.00036	1.00715
eqtl-a-ENSG00000183605	ebi-a-GCST90038686	Osteoarthritis	SFXN4	MR Egger	5	0.00302317	0.00281993	0.36226	-0.00250388	0.00855023	1.00303	0.997499	1.00859
eqtl-a-ENSG00000183605	ebi-a-GCST90038686	Osteoarthritis	SFXN4	Weighted median	5	0.00213063	0.00120261	0.0764494	-0.000226488	0.00448775	1.00213	0.999774	1.0045
eqtl-a-ENSG00000183605	ebi-a-GCST90038686	Osteoarthritis	SFXN4	Inverse variance weighted	5	0.00238291	0.00116478	0.040776	9.99e-05	0.00466589	1.00239	1.0001	1.00468
eqtl-a-ENSG00000183605	ebi-a-GCST90038686	Osteoarthritis	SFXN4	Simple mode	5	4.43e-05	0.00173325	0.98082	-0.00335284	0.00344151	1.00004	0.996653	1.00345
eqtl-a-ENSG00000183605	ebi-a-GCST90038686	Osteoarthritis	SFXN4	Weighted mode	5	0.00208674	0.00108407	0.126554	-3.8e-05	0.00421151	1.00209	0.999962	1.00422
eqtl-a-ENSG00000184164	ebi-a-GCST90038686	Osteoarthritis	CRELD2	MR Egger	7	-0.0032989	0.00189915	0.142889	-0.00702123	0.000423438	0.996707	0.993003	1.00042
eqtl-a-ENSG00000184164	ebi-a-GCST90038686	Osteoarthritis	CRELD2	Weighted median	7	-0.0014482	0.00140393	0.30229	-0.0041999	0.0013035	0.998553	0.995809	1.0013
eqtl-a-ENSG00000184164	ebi-a-GCST90038686	Osteoarthritis	CRELD2	Inverse variance weighted	7	-0.00241291	0.00115929	0.0374004	-0.00468513	-0.000140698	0.99759	0.995326	0.999859
eqtl-a-ENSG00000184164	ebi-a-GCST90038686	Osteoarthritis	CRELD2	Simple mode	7	-0.00208804	0.00297773	0.509435	-0.0079244	0.00374831	0.997914	0.992107	1.00376
eqtl-a-ENSG00000184164	ebi-a-GCST90038686	Osteoarthritis	CRELD2	Weighted mode	7	-0.00140823	0.00147141	0.375494	-0.0042922	0.00147574	0.998593	0.995717	1.00148
eqtl-a-ENSG00000184517	ebi-a-GCST90038686	Osteoarthritis	ZFP1	MR Egger	3	0.000330939	0.00224249	0.906723	-0.00406433	0.00472621	1.00033	0.995944	1.00474
eqtl-a-ENSG00000184517	ebi-a-GCST90038686	Osteoarthritis	ZFP1	Weighted median	3	0.00240092	0.00112249	0.0324424	0.000200833	0.00460101	1.0024	1.0002	1.00461
eqtl-a-ENSG00000184517	ebi-a-GCST90038686	Osteoarthritis	ZFP1	Inverse variance weighted	3	0.00244095	0.00113146	0.0309784	0.000223293	0.00465861	1.00244	1.00022	1.00467
eqtl-a-ENSG00000184517	ebi-a-GCST90038686	Osteoarthritis	ZFP1	Simple mode	3	0.00653286	0.00293898	0.156284	0.000772459	0.0122933	1.00655	1.00077	1.01237
eqtl-a-ENSG00000184517	ebi-a-GCST90038686	Osteoarthritis	ZFP1	Weighted mode	3	0.00207739	0.0011325	0.208042	-0.000142318	0.00429709	1.00208	0.999858	1.00431
eqtl-a-ENSG00000185404	ebi-a-GCST90038686	Osteoarthritis	SP140L	MR Egger	5	0.00380655	0.00225034	0.189311	-0.00060411	0.00821721	1.00381	0.999396	1.00825
eqtl-a-ENSG00000185404	ebi-a-GCST90038686	Osteoarthritis	SP140L	Weighted median	5	0.00250314	0.00120032	0.0370346	0.0001505	0.00485577	1.00251	1.00015	1.00487
eqtl-a-ENSG00000185404	ebi-a-GCST90038686	Osteoarthritis	SP140L	Inverse variance weighted	5	0.00227372	0.00105328	0.0308738	0.000209283	0.00433815	1.00228	1.00021	1.00435
eqtl-a-ENSG00000185404	ebi-a-GCST90038686	Osteoarthritis	SP140L	Simple mode	5	0.00243754	0.0014545	0.169073	-0.000413271	0.00528835	1.00244	0.999587	1.0053
eqtl-a-ENSG00000185404	ebi-a-GCST90038686	Osteoarthritis	SP140L	Weighted mode	5	0.0025337	0.00128317	0.119544	1.87e-05	0.00504872	1.00254	1.00002	1.00506
eqtl-a-ENSG00000185614	ebi-a-GCST90038686	Osteoarthritis	INKA1	MR Egger	3	-0.0101988	0.00607263	0.341896	-0.0221012	0.00170355	0.989853	0.978141	1.0017
eqtl-a-ENSG00000185614	ebi-a-GCST90038686	Osteoarthritis	INKA1	Weighted median	3	-0.00706274	0.00287324	0.0139671	-0.0126943	-0.00143119	0.992962	0.987386	0.99857
eqtl-a-ENSG00000185614	ebi-a-GCST90038686	Osteoarthritis	INKA1	Inverse variance weighted	3	-0.00691783	0.00262763	0.00847027	-0.012068	-0.00176768	0.993106	0.988005	0.998234
eqtl-a-ENSG00000185614	ebi-a-GCST90038686	Osteoarthritis	INKA1	Simple mode	3	-0.00449268	0.00410987	0.388432	-0.012548	0.00356266	0.995517	0.98753	1.00357
eqtl-a-ENSG00000185614	ebi-a-GCST90038686	Osteoarthritis	INKA1	Weighted mode	3	-0.00768629	0.00279718	0.110847	-0.0131688	-0.00220382	0.992343	0.986918	0.997799
eqtl-a-ENSG00000185920	ebi-a-GCST90038686	Osteoarthritis	PTCH1	MR Egger	3	-0.00535294	0.00201216	0.228901	-0.00929677	-0.00140912	0.994661	0.990746	0.998592
eqtl-a-ENSG00000185920	ebi-a-GCST90038686	Osteoarthritis	PTCH1	Weighted median	3	-0.00439329	0.00136298	0.00126728	-0.00706474	-0.00172184	0.995616	0.99296	0.99828
eqtl-a-ENSG00000185920	ebi-a-GCST90038686	Osteoarthritis	PTCH1	Inverse variance weighted	3	-0.00424232	0.00132338	0.00134746	-0.00683614	-0.0016485	0.995767	0.993187	0.998353
eqtl-a-ENSG00000185920	ebi-a-GCST90038686	Osteoarthritis	PTCH1	Simple mode	3	-0.00252939	0.00319251	0.511241	-0.00878671	0.00372792	0.997474	0.991252	1.00373
eqtl-a-ENSG00000185920	ebi-a-GCST90038686	Osteoarthritis	PTCH1	Weighted mode	3	-0.00458443	0.00139329	0.0812659	-0.00731528	-0.00185358	0.995426	0.992711	0.998148
eqtl-a-ENSG00000186448	ebi-a-GCST90038686	Osteoarthritis	ZNF197	MR Egger	5	-0.00538656	0.00237884	0.108488	-0.0100491	-0.000724036	0.994628	0.990001	0.999276
eqtl-a-ENSG00000186448	ebi-a-GCST90038686	Osteoarthritis	ZNF197	Weighted median	5	-0.00338122	0.00144185	0.0190243	-0.00620726	-0.000555192	0.996624	0.993812	0.999445
eqtl-a-ENSG00000186448	ebi-a-GCST90038686	Osteoarthritis	ZNF197	Inverse variance weighted	5	-0.00316478	0.00137161	0.0210355	-0.00585313	-0.000476424	0.99684	0.994164	0.999524
eqtl-a-ENSG00000186448	ebi-a-GCST90038686	Osteoarthritis	ZNF197	Simple mode	5	-0.00559916	0.00322072	0.157117	-0.0119118	0.000713446	0.994416	0.988159	1.00071
eqtl-a-ENSG00000186448	ebi-a-GCST90038686	Osteoarthritis	ZNF197	Weighted mode	5	-0.00346021	0.00152231	0.0854435	-0.00644394	-0.000476492	0.996546	0.993577	0.999524
eqtl-a-ENSG00000186866	ebi-a-GCST90038686	Osteoarthritis	POFUT2	MR Egger	3	-0.00416039	0.00306217	0.403935	-0.0101623	0.00184146	0.995848	0.989889	1.00184
eqtl-a-ENSG00000186866	ebi-a-GCST90038686	Osteoarthritis	POFUT2	Weighted median	3	-0.00442357	0.00196249	0.0241923	-0.00827005	-0.000577093	0.995586	0.991764	0.999423
eqtl-a-ENSG00000186866	ebi-a-GCST90038686	Osteoarthritis	POFUT2	Inverse variance weighted	3	-0.00405863	0.00186309	0.0293737	-0.0077103	-0.000406965	0.99595	0.992319	0.999593
eqtl-a-ENSG00000186866	ebi-a-GCST90038686	Osteoarthritis	POFUT2	Simple mode	3	-0.0052526	0.00335325	0.257752	-0.011825	0.00131978	0.994761	0.988245	1.00132
eqtl-a-ENSG00000186866	ebi-a-GCST90038686	Osteoarthritis	POFUT2	Weighted mode	3	-0.00474724	0.00196472	0.136959	-0.00859809	-0.000896384	0.995264	0.991439	0.999104
eqtl-a-ENSG00000187134	ebi-a-GCST90038686	Osteoarthritis	AKR1C1	MR Egger	3	0.00877641	0.00646258	0.404071	-0.00389025	0.0214431	1.00882	0.996117	1.02167
eqtl-a-ENSG00000187134	ebi-a-GCST90038686	Osteoarthritis	AKR1C1	Weighted median	3	0.00625734	0.00321088	0.0513204	-3.6e-05	0.0125507	1.00628	0.999964	1.01263
eqtl-a-ENSG00000187134	ebi-a-GCST90038686	Osteoarthritis	AKR1C1	Inverse variance weighted	3	0.00733065	0.00279609	0.00874787	0.00185032	0.012811	1.00736	1.00185	1.01289
eqtl-a-ENSG00000187134	ebi-a-GCST90038686	Osteoarthritis	AKR1C1	Simple mode	3	0.00508771	0.00397882	0.329325	-0.00271077	0.0128862	1.0051	0.997293	1.01297
eqtl-a-ENSG00000187134	ebi-a-GCST90038686	Osteoarthritis	AKR1C1	Weighted mode	3	0.00977486	0.00373653	0.120314	0.00245127	0.0170985	1.00982	1.00245	1.01725
eqtl-a-ENSG00000187446	ebi-a-GCST90038686	Osteoarthritis	CHP1	MR Egger	3	0.00151769	0.00284651	0.688162	-0.00406147	0.00709686	1.00152	0.995947	1.00712
eqtl-a-ENSG00000187446	ebi-a-GCST90038686	Osteoarthritis	CHP1	Weighted median	3	0.00390822	0.00201425	0.052345	-3.97e-05	0.00785616	1.00392	0.99996	1.00789
eqtl-a-ENSG00000187446	ebi-a-GCST90038686	Osteoarthritis	CHP1	Inverse variance weighted	3	0.00434099	0.0019071	0.0228325	0.000603073	0.0080789	1.00435	1.0006	1.00811
eqtl-a-ENSG00000187446	ebi-a-GCST90038686	Osteoarthritis	CHP1	Simple mode	3	0.00585405	0.00487593	0.352815	-0.00370277	0.0154109	1.00587	0.996304	1.01553
eqtl-a-ENSG00000187446	ebi-a-GCST90038686	Osteoarthritis	CHP1	Weighted mode	3	0.0036909	0.0020902	0.219469	-0.000405895	0.00778769	1.0037	0.999594	1.00782
eqtl-a-ENSG00000188037	ebi-a-GCST90038686	Osteoarthritis	CLCN1	MR Egger	3	-0.00392748	0.00398081	0.504293	-0.0117299	0.00387491	0.99608	0.988339	1.00388
eqtl-a-ENSG00000188037	ebi-a-GCST90038686	Osteoarthritis	CLCN1	Weighted median	3	-0.00287138	0.00118595	0.0154704	-0.00519583	-0.000546928	0.997133	0.994818	0.999453
eqtl-a-ENSG00000188037	ebi-a-GCST90038686	Osteoarthritis	CLCN1	Inverse variance weighted	3	-0.00294442	0.00116936	0.0118028	-0.00523636	-0.000652485	0.99706	0.994777	0.999348
eqtl-a-ENSG00000188037	ebi-a-GCST90038686	Osteoarthritis	CLCN1	Simple mode	3	-0.00188705	0.00261624	0.545656	-0.00701489	0.00324077	0.998115	0.99301	1.00325
eqtl-a-ENSG00000188037	ebi-a-GCST90038686	Osteoarthritis	CLCN1	Weighted mode	3	-0.00284283	0.0011114	0.124852	-0.00502118	-0.000664484	0.997161	0.994991	0.999336
eqtl-a-ENSG00000188042	ebi-a-GCST90038686	Osteoarthritis	ARL4C	MR Egger	4	-0.00295247	0.00388665	0.526796	-0.0105703	0.00466535	0.997052	0.989485	1.00468
eqtl-a-ENSG00000188042	ebi-a-GCST90038686	Osteoarthritis	ARL4C	Weighted median	4	-0.00446364	0.00157244	0.00453009	-0.00754561	-0.00138166	0.995546	0.992483	0.998619
eqtl-a-ENSG00000188042	ebi-a-GCST90038686	Osteoarthritis	ARL4C	Inverse variance weighted	4	-0.00319193	0.00138675	0.0213508	-0.00590997	-0.000473886	0.996813	0.994107	0.999526
eqtl-a-ENSG00000188042	ebi-a-GCST90038686	Osteoarthritis	ARL4C	Simple mode	4	-0.00427034	0.00236959	0.169317	-0.00891474	0.000374069	0.995739	0.991125	1.00037
eqtl-a-ENSG00000188042	ebi-a-GCST90038686	Osteoarthritis	ARL4C	Weighted mode	4	-0.00440161	0.00189596	0.102937	-0.0081177	-0.000685523	0.995608	0.991915	0.999315
eqtl-a-ENSG00000196204	ebi-a-GCST90038686	Osteoarthritis	RNF216P1	MR Egger	3	-0.00261842	0.00473577	0.678463	-0.0119005	0.00666369	0.997385	0.98817	1.00669
eqtl-a-ENSG00000196204	ebi-a-GCST90038686	Osteoarthritis	RNF216P1	Weighted median	3	-0.00383473	0.00207717	0.0648728	-0.00790597	0.000236519	0.996173	0.992125	1.00024
eqtl-a-ENSG00000196204	ebi-a-GCST90038686	Osteoarthritis	RNF216P1	Inverse variance weighted	3	-0.00383466	0.00189118	0.042596	-0.00754137	-0.000127938	0.996173	0.992487	0.999872
eqtl-a-ENSG00000196204	ebi-a-GCST90038686	Osteoarthritis	RNF216P1	Simple mode	3	-0.00473397	0.00263921	0.21472	-0.00990683	0.000438892	0.995277	0.990142	1.00044
eqtl-a-ENSG00000196204	ebi-a-GCST90038686	Osteoarthritis	RNF216P1	Weighted mode	3	-0.00411007	0.00222254	0.205656	-0.00846625	0.0002461	0.995898	0.991569	1.00025
eqtl-a-ENSG00000196345	ebi-a-GCST90038686	Osteoarthritis	ZKSCAN7	MR Egger	4	-0.0125659	0.0177469	0.552303	-0.0473498	0.022218	0.987513	0.953754	1.02247
eqtl-a-ENSG00000196345	ebi-a-GCST90038686	Osteoarthritis	ZKSCAN7	Weighted median	4	-0.00641232	0.00172922	0.000208734	-0.00980159	-0.00302304	0.993608	0.990246	0.996982
eqtl-a-ENSG00000196345	ebi-a-GCST90038686	Osteoarthritis	ZKSCAN7	Inverse variance weighted	4	-0.00616462	0.00168619	0.000256241	-0.00946955	-0.00285968	0.993854	0.990575	0.997144
eqtl-a-ENSG00000196345	ebi-a-GCST90038686	Osteoarthritis	ZKSCAN7	Simple mode	4	-0.00762339	0.00311446	0.0918639	-0.0137277	-0.00151906	0.992406	0.986366	0.998482
eqtl-a-ENSG00000196345	ebi-a-GCST90038686	Osteoarthritis	ZKSCAN7	Weighted mode	4	-0.00637808	0.00189817	0.0437292	-0.0100985	-0.00265767	0.993642	0.989952	0.997346
eqtl-a-ENSG00000196715	ebi-a-GCST90038686	Osteoarthritis	VKORC1L1	MR Egger	3	0.00188673	0.00257958	0.597975	-0.00316923	0.0069427	1.00189	0.996836	1.00697
eqtl-a-ENSG00000196715	ebi-a-GCST90038686	Osteoarthritis	VKORC1L1	Weighted median	3	0.0027147	0.00117073	0.0204048	0.00042008	0.00500933	1.00272	1.00042	1.00502
eqtl-a-ENSG00000196715	ebi-a-GCST90038686	Osteoarthritis	VKORC1L1	Inverse variance weighted	3	0.00271514	0.00114995	0.0182212	0.000461236	0.00496904	1.00272	1.00046	1.00498
eqtl-a-ENSG00000196715	ebi-a-GCST90038686	Osteoarthritis	VKORC1L1	Simple mode	3	0.00348335	0.00141558	0.132987	0.000708807	0.00625788	1.00349	1.00071	1.00628
eqtl-a-ENSG00000196715	ebi-a-GCST90038686	Osteoarthritis	VKORC1L1	Weighted mode	3	0.00245724	0.00124752	0.187691	1.21e-05	0.0049024	1.00246	1.00001	1.00491
eqtl-a-ENSG00000197093	ebi-a-GCST90038686	Osteoarthritis	GAL3ST4	MR Egger	3	-0.00544227	0.00302825	0.323255	-0.0113776	0.000493095	0.994573	0.988687	1.00049
eqtl-a-ENSG00000197093	ebi-a-GCST90038686	Osteoarthritis	GAL3ST4	Weighted median	3	-0.00510662	0.00161098	0.00152502	-0.00826414	-0.00194909	0.994906	0.99177	0.998053
eqtl-a-ENSG00000197093	ebi-a-GCST90038686	Osteoarthritis	GAL3ST4	Inverse variance weighted	3	-0.00495585	0.00158607	0.00178044	-0.00806455	-0.00184715	0.995056	0.991968	0.998155
eqtl-a-ENSG00000197093	ebi-a-GCST90038686	Osteoarthritis	GAL3ST4	Simple mode	3	-0.00489953	0.00261026	0.201318	-0.0100156	0.000216575	0.995112	0.990034	1.00022
eqtl-a-ENSG00000197093	ebi-a-GCST90038686	Osteoarthritis	GAL3ST4	Weighted mode	3	-0.00516431	0.00157878	0.0821117	-0.00825872	-0.0020699	0.994849	0.991775	0.997932
eqtl-a-ENSG00000197208	ebi-a-GCST90038686	Osteoarthritis	SLC22A4	MR Egger	6	0.00206496	0.0024584	0.448203	-0.0027535	0.00688343	1.00207	0.99725	1.00691
eqtl-a-ENSG00000197208	ebi-a-GCST90038686	Osteoarthritis	SLC22A4	Weighted median	6	0.00294831	0.00144682	0.0415709	0.000112548	0.00578406	1.00295	1.00011	1.0058
eqtl-a-ENSG00000197208	ebi-a-GCST90038686	Osteoarthritis	SLC22A4	Inverse variance weighted	6	0.00304386	0.00138199	0.027629	0.000335153	0.00575257	1.00305	1.00034	1.00577
eqtl-a-ENSG00000197208	ebi-a-GCST90038686	Osteoarthritis	SLC22A4	Simple mode	6	0.00409229	0.00320456	0.257683	-0.00218866	0.0103732	1.0041	0.997814	1.01043
eqtl-a-ENSG00000197208	ebi-a-GCST90038686	Osteoarthritis	SLC22A4	Weighted mode	6	0.0028694	0.00156893	0.126949	-0.000205701	0.00594449	1.00287	0.999794	1.00596
eqtl-a-ENSG00000197746	ebi-a-GCST90038686	Osteoarthritis	PSAP	MR Egger	3	0.00683725	0.00413256	0.346106	-0.00126257	0.0149371	1.00686	0.998738	1.01505
eqtl-a-ENSG00000197746	ebi-a-GCST90038686	Osteoarthritis	PSAP	Weighted median	3	0.00665303	0.00264572	0.0119154	0.00146742	0.0118386	1.00668	1.00147	1.01191
eqtl-a-ENSG00000197746	ebi-a-GCST90038686	Osteoarthritis	PSAP	Inverse variance weighted	3	0.00694862	0.00253178	0.00605927	0.00198633	0.0119109	1.00697	1.00199	1.01198
eqtl-a-ENSG00000197746	ebi-a-GCST90038686	Osteoarthritis	PSAP	Simple mode	3	0.00648286	0.00389992	0.238345	-0.00116099	0.0141267	1.0065	0.99884	1.01423
eqtl-a-ENSG00000197746	ebi-a-GCST90038686	Osteoarthritis	PSAP	Weighted mode	3	0.00663667	0.00267901	0.131549	0.00138581	0.0118875	1.00666	1.00139	1.01196
eqtl-a-ENSG00000198586	ebi-a-GCST90038686	Osteoarthritis	TLK1	MR Egger	3	0.00863685	0.00740734	0.451309	-0.00588153	0.0231552	1.00867	0.994136	1.02343
eqtl-a-ENSG00000198586	ebi-a-GCST90038686	Osteoarthritis	TLK1	Weighted median	3	0.00687303	0.00336562	0.0411388	0.000276413	0.0134697	1.0069	1.00028	1.01356
eqtl-a-ENSG00000198586	ebi-a-GCST90038686	Osteoarthritis	TLK1	Inverse variance weighted	3	0.00599514	0.00280126	0.0323424	0.000504656	0.0114856	1.00601	1.0005	1.01155
eqtl-a-ENSG00000198586	ebi-a-GCST90038686	Osteoarthritis	TLK1	Simple mode	3	0.00710126	0.00363937	0.190305	-3.19e-05	0.0142344	1.00713	0.999968	1.01434
eqtl-a-ENSG00000198586	ebi-a-GCST90038686	Osteoarthritis	TLK1	Weighted mode	3	0.00711499	0.00378333	0.200766	-0.000300342	0.0145303	1.00714	0.9997	1.01464
eqtl-a-ENSG00000198792	ebi-a-GCST90038686	Osteoarthritis	TMEM184B	MR Egger	3	0.00114531	0.00262873	0.738419	-0.004007	0.00629762	1.00115	0.996001	1.00632
eqtl-a-ENSG00000198792	ebi-a-GCST90038686	Osteoarthritis	TMEM184B	Weighted median	3	0.0031445	0.00150142	0.0362292	0.00020171	0.00608729	1.00315	1.0002	1.00611
eqtl-a-ENSG00000198792	ebi-a-GCST90038686	Osteoarthritis	TMEM184B	Inverse variance weighted	3	0.00333645	0.00146756	0.0229982	0.00046003	0.00621288	1.00334	1.00046	1.00623
eqtl-a-ENSG00000198792	ebi-a-GCST90038686	Osteoarthritis	TMEM184B	Simple mode	3	0.00705476	0.00377472	0.202567	-0.000343684	0.0144532	1.00708	0.999656	1.01456
eqtl-a-ENSG00000198792	ebi-a-GCST90038686	Osteoarthritis	TMEM184B	Weighted mode	3	0.00280672	0.00154297	0.210522	-0.000217492	0.00583093	1.00281	0.999783	1.00585
eqtl-a-ENSG00000204084	ebi-a-GCST90038686	Osteoarthritis	INPP5B	MR Egger	9	0.00488221	0.00420461	0.283639	-0.00335882	0.0131232	1.00489	0.996647	1.01321
eqtl-a-ENSG00000204084	ebi-a-GCST90038686	Osteoarthritis	INPP5B	Weighted median	9	0.00135481	0.0013231	0.30585	-0.00123846	0.00394808	1.00136	0.998762	1.00396
eqtl-a-ENSG00000204084	ebi-a-GCST90038686	Osteoarthritis	INPP5B	Inverse variance weighted	9	0.00265429	0.00119293	0.0260803	0.000316142	0.00499243	1.00266	1.00032	1.005
eqtl-a-ENSG00000204084	ebi-a-GCST90038686	Osteoarthritis	INPP5B	Simple mode	9	0.000771867	0.0031445	0.812276	-0.00539135	0.00693509	1.00077	0.994623	1.00696
eqtl-a-ENSG00000204084	ebi-a-GCST90038686	Osteoarthritis	INPP5B	Weighted mode	9	0.00104556	0.00147061	0.497303	-0.00183683	0.00392795	1.00105	0.998165	1.00394
eqtl-a-ENSG00000204219	ebi-a-GCST90038686	Osteoarthritis	TCEA3	MR Egger	3	-0.00584589	0.00272355	0.27756	-0.011184	-0.000507735	0.994171	0.988878	0.999492
eqtl-a-ENSG00000204219	ebi-a-GCST90038686	Osteoarthritis	TCEA3	Weighted median	3	-0.00418943	0.00150402	0.00534487	-0.00713732	-0.00124154	0.995819	0.992888	0.998759
eqtl-a-ENSG00000204219	ebi-a-GCST90038686	Osteoarthritis	TCEA3	Inverse variance weighted	3	-0.00402665	0.0015021	0.00734737	-0.00697077	-0.00108253	0.995981	0.993053	0.998918
eqtl-a-ENSG00000204219	ebi-a-GCST90038686	Osteoarthritis	TCEA3	Simple mode	3	-0.00358076	0.00287588	0.339195	-0.00921749	0.00205597	0.996426	0.990825	1.00206
eqtl-a-ENSG00000204219	ebi-a-GCST90038686	Osteoarthritis	TCEA3	Weighted mode	3	-0.00426974	0.00150123	0.104584	-0.00721215	-0.00132733	0.995739	0.992814	0.998674
eqtl-a-ENSG00000204267	ebi-a-GCST90038686	Osteoarthritis	TAP2	MR Egger	3	-0.00568149	0.00355651	0.356065	-0.0126523	0.00128927	0.994335	0.987427	1.00129
eqtl-a-ENSG00000204267	ebi-a-GCST90038686	Osteoarthritis	TAP2	Weighted median	3	-0.00278751	0.00150385	0.0637982	-0.00573506	0.000160029	0.997216	0.994281	1.00016
eqtl-a-ENSG00000204267	ebi-a-GCST90038686	Osteoarthritis	TAP2	Inverse variance weighted	3	-0.00279975	0.00142329	0.0491724	-0.0055894	-1.01e-05	0.997204	0.994426	0.99999
eqtl-a-ENSG00000204267	ebi-a-GCST90038686	Osteoarthritis	TAP2	Simple mode	3	-8.94e-05	0.00241901	0.973876	-0.00483066	0.00465186	0.999911	0.995181	1.00466
eqtl-a-ENSG00000204267	ebi-a-GCST90038686	Osteoarthritis	TAP2	Weighted mode	3	-0.00340574	0.00156978	0.162261	-0.0064825	-0.000328983	0.9966	0.993538	0.999671
eqtl-a-ENSG00000204338	ebi-a-GCST90038686	Osteoarthritis	CYP21A1P	MR Egger	3	-0.00339896	0.00320016	0.480827	-0.00967128	0.00287335	0.996607	0.990375	1.00288
eqtl-a-ENSG00000204338	ebi-a-GCST90038686	Osteoarthritis	CYP21A1P	Weighted median	3	-0.00326922	0.00159861	0.0408508	-0.00640249	-0.000135947	0.996736	0.993618	0.999864
eqtl-a-ENSG00000204338	ebi-a-GCST90038686	Osteoarthritis	CYP21A1P	Inverse variance weighted	3	-0.00333679	0.00157881	0.0345595	-0.00643126	-0.000242319	0.996669	0.993589	0.999758
eqtl-a-ENSG00000204338	ebi-a-GCST90038686	Osteoarthritis	CYP21A1P	Simple mode	3	-0.00323246	0.00224136	0.286003	-0.00762552	0.00116061	0.996773	0.992403	1.00116
eqtl-a-ENSG00000204338	ebi-a-GCST90038686	Osteoarthritis	CYP21A1P	Weighted mode	3	-0.00326788	0.00180039	0.211168	-0.00679664	0.000260875	0.996737	0.993226	1.00026
eqtl-a-ENSG00000204642	ebi-a-GCST90038686	Osteoarthritis	HLA-F	MR Egger	9	0.00339795	0.00110263	0.0177732	0.0012368	0.0055591	1.0034	1.00124	1.00557
eqtl-a-ENSG00000204642	ebi-a-GCST90038686	Osteoarthritis	HLA-F	Weighted median	9	0.00180766	0.000788141	0.0218151	0.000262902	0.00335241	1.00181	1.00026	1.00336
eqtl-a-ENSG00000204642	ebi-a-GCST90038686	Osteoarthritis	HLA-F	Inverse variance weighted	9	0.00164519	0.000671265	0.0142507	0.000329512	0.00296087	1.00165	1.00033	1.00297
eqtl-a-ENSG00000204642	ebi-a-GCST90038686	Osteoarthritis	HLA-F	Simple mode	9	0.00200932	0.00104819	0.0915473	-4.51e-05	0.00406378	1.00201	0.999955	1.00407
eqtl-a-ENSG00000204642	ebi-a-GCST90038686	Osteoarthritis	HLA-F	Weighted mode	9	0.00209449	0.000836497	0.0367194	0.000454953	0.00373402	1.0021	1.00046	1.00374
eqtl-a-ENSG00000204644	ebi-a-GCST90038686	Osteoarthritis	ZFP57	MR Egger	5	0.00162237	0.00220515	0.515204	-0.00269972	0.00594446	1.00162	0.997304	1.00596
eqtl-a-ENSG00000204644	ebi-a-GCST90038686	Osteoarthritis	ZFP57	Weighted median	5	0.00202036	0.000971325	0.0375255	0.000116559	0.00392415	1.00202	1.00012	1.00393
eqtl-a-ENSG00000204644	ebi-a-GCST90038686	Osteoarthritis	ZFP57	Inverse variance weighted	5	0.00223318	0.00107028	0.0369299	0.000135432	0.00433093	1.00224	1.00014	1.00434
eqtl-a-ENSG00000204644	ebi-a-GCST90038686	Osteoarthritis	ZFP57	Simple mode	5	0.000631882	0.00176521	0.738461	-0.00282793	0.00409169	1.00063	0.997176	1.0041
eqtl-a-ENSG00000204644	ebi-a-GCST90038686	Osteoarthritis	ZFP57	Weighted mode	5	0.00209064	0.00101142	0.107592	0.000108248	0.00407303	1.00209	1.00011	1.00408
eqtl-a-ENSG00000204815	ebi-a-GCST90038686	Osteoarthritis	ODAD4	MR Egger	10	0.00655909	0.0024414	0.0276414	0.00177395	0.0113442	1.00658	1.00178	1.01141
eqtl-a-ENSG00000204815	ebi-a-GCST90038686	Osteoarthritis	ODAD4	Weighted median	10	0.00300501	0.00143324	0.0360239	0.000195863	0.00581416	1.00301	1.0002	1.00583
eqtl-a-ENSG00000204815	ebi-a-GCST90038686	Osteoarthritis	ODAD4	Inverse variance weighted	10	0.00240671	0.00117099	0.0398532	0.000111558	0.00470186	1.00241	1.00011	1.00471
eqtl-a-ENSG00000204815	ebi-a-GCST90038686	Osteoarthritis	ODAD4	Simple mode	10	0.0015812	0.00210665	0.472075	-0.00254784	0.00571025	1.00158	0.997455	1.00573
eqtl-a-ENSG00000204815	ebi-a-GCST90038686	Osteoarthritis	ODAD4	Weighted mode	10	0.00377174	0.00151686	0.0346175	0.000798701	0.00674479	1.00378	1.0008	1.00677
eqtl-a-ENSG00000205581	ebi-a-GCST90038686	Osteoarthritis	HMGN1	MR Egger	4	0.00759636	0.0065729	0.367213	-0.00528652	0.0204792	1.00763	0.994727	1.02069
eqtl-a-ENSG00000205581	ebi-a-GCST90038686	Osteoarthritis	HMGN1	Weighted median	4	0.00307209	0.00130691	0.0187404	0.000510551	0.00563363	1.00308	1.00051	1.00565
eqtl-a-ENSG00000205581	ebi-a-GCST90038686	Osteoarthritis	HMGN1	Inverse variance weighted	4	0.0029784	0.00124729	0.0169446	0.000533724	0.00542308	1.00298	1.00053	1.00544
eqtl-a-ENSG00000205581	ebi-a-GCST90038686	Osteoarthritis	HMGN1	Simple mode	4	0.00248413	0.00217482	0.336267	-0.00177852	0.00674677	1.00249	0.998223	1.00677
eqtl-a-ENSG00000205581	ebi-a-GCST90038686	Osteoarthritis	HMGN1	Weighted mode	4	0.00329516	0.00138027	0.0969738	0.00058984	0.00600049	1.0033	1.00059	1.00602
eqtl-a-ENSG00000206337	ebi-a-GCST90038686	Osteoarthritis	HCP5	MR Egger	3	-0.010465	0.00647266	0.352632	-0.0231514	0.00222137	0.98959	0.977114	1.00222
eqtl-a-ENSG00000206337	ebi-a-GCST90038686	Osteoarthritis	HCP5	Weighted median	3	-0.00747686	0.00318545	0.0189155	-0.0137203	-0.00123338	0.992551	0.986373	0.998767
eqtl-a-ENSG00000206337	ebi-a-GCST90038686	Osteoarthritis	HCP5	Inverse variance weighted	3	-0.00705748	0.00298875	0.0182086	-0.0129154	-0.00119953	0.992967	0.987168	0.998801
eqtl-a-ENSG00000206337	ebi-a-GCST90038686	Osteoarthritis	HCP5	Simple mode	3	-0.00718618	0.00444997	0.247699	-0.0159081	0.00153577	0.99284	0.984218	1.00154
eqtl-a-ENSG00000206337	ebi-a-GCST90038686	Osteoarthritis	HCP5	Weighted mode	3	-0.00784579	0.00353411	0.156592	-0.0147726	-0.000918937	0.992185	0.985336	0.999081
eqtl-a-ENSG00000211638	ebi-a-GCST90038686	Osteoarthritis	IGLV8-61	MR Egger	5	-0.00115315	0.00170249	0.546752	-0.00449003	0.00218373	0.998848	0.99552	1.00219
eqtl-a-ENSG00000211638	ebi-a-GCST90038686	Osteoarthritis	IGLV8-61	Weighted median	5	-0.00240552	0.00103234	0.0197971	-0.00442891	-0.000382141	0.997597	0.995581	0.999618
eqtl-a-ENSG00000211638	ebi-a-GCST90038686	Osteoarthritis	IGLV8-61	Inverse variance weighted	5	-0.00264562	0.000977599	0.00680502	-0.00456171	-0.000729522	0.997358	0.995449	0.999271
eqtl-a-ENSG00000211638	ebi-a-GCST90038686	Osteoarthritis	IGLV8-61	Simple mode	5	-0.00722504	0.00276944	0.0594921	-0.0126531	-0.00179694	0.992801	0.987427	0.998205
eqtl-a-ENSG00000211638	ebi-a-GCST90038686	Osteoarthritis	IGLV8-61	Weighted mode	5	-0.00213149	0.00103763	0.109169	-0.00416524	-9.77e-05	0.997871	0.995843	0.999902
eqtl-a-ENSG00000211710	ebi-a-GCST90038686	Osteoarthritis	TRBV4-1	MR Egger	5	0.00314788	0.00446621	0.531714	-0.0056059	0.0119016	1.00315	0.99441	1.01197
eqtl-a-ENSG00000211710	ebi-a-GCST90038686	Osteoarthritis	TRBV4-1	Weighted median	5	0.00255347	0.00128244	0.0464693	3.99e-05	0.00506706	1.00256	1.00004	1.00508
eqtl-a-ENSG00000211710	ebi-a-GCST90038686	Osteoarthritis	TRBV4-1	Inverse variance weighted	5	0.00247754	0.00119503	0.0381536	0.000135278	0.0048198	1.00248	1.00014	1.00483
eqtl-a-ENSG00000211710	ebi-a-GCST90038686	Osteoarthritis	TRBV4-1	Simple mode	5	0.00238939	0.00187749	0.272085	-0.00129049	0.00606927	1.00239	0.99871	1.00609
eqtl-a-ENSG00000211710	ebi-a-GCST90038686	Osteoarthritis	TRBV4-1	Weighted mode	5	0.00265888	0.00143202	0.136918	-0.000147881	0.00546564	1.00266	0.999852	1.00548
eqtl-a-ENSG00000211751	ebi-a-GCST90038686	Osteoarthritis	TRBC1	MR Egger	4	-0.00394231	0.0175654	0.843261	-0.0383704	0.0304858	0.996065	0.962356	1.03096
eqtl-a-ENSG00000211751	ebi-a-GCST90038686	Osteoarthritis	TRBC1	Weighted median	4	-0.0057758	0.00309556	0.0620648	-0.0118431	0.0002915	0.994241	0.988227	1.00029
eqtl-a-ENSG00000211751	ebi-a-GCST90038686	Osteoarthritis	TRBC1	Inverse variance weighted	4	-0.00621983	0.00256418	0.0152804	-0.0112456	-0.00119404	0.993799	0.988817	0.998807
eqtl-a-ENSG00000211751	ebi-a-GCST90038686	Osteoarthritis	TRBC1	Simple mode	4	-0.00558362	0.00443377	0.296977	-0.0142738	0.00310657	0.994432	0.985828	1.00311
eqtl-a-ENSG00000211751	ebi-a-GCST90038686	Osteoarthritis	TRBC1	Weighted mode	4	-0.00490118	0.00367321	0.274343	-0.0121007	0.00229831	0.995111	0.987972	1.0023
eqtl-a-ENSG00000211785	ebi-a-GCST90038686	Osteoarthritis	TRAV12-1	MR Egger	3	0.0156384	0.0401841	0.763729	-0.0631224	0.0943992	1.01576	0.938829	1.099
eqtl-a-ENSG00000211785	ebi-a-GCST90038686	Osteoarthritis	TRAV12-1	Weighted median	3	0.00854183	0.00308571	0.00563678	0.00249385	0.0145898	1.00858	1.0025	1.0147
eqtl-a-ENSG00000211785	ebi-a-GCST90038686	Osteoarthritis	TRAV12-1	Inverse variance weighted	3	0.00757424	0.00255711	0.00305621	0.0025623	0.0125862	1.0076	1.00257	1.01267
eqtl-a-ENSG00000211785	ebi-a-GCST90038686	Osteoarthritis	TRAV12-1	Simple mode	3	0.0101119	0.00417626	0.136502	0.00192639	0.0182973	1.01016	1.00193	1.01847
eqtl-a-ENSG00000211785	ebi-a-GCST90038686	Osteoarthritis	TRAV12-1	Weighted mode	3	0.0100323	0.00420996	0.140037	0.00178074	0.0182838	1.01008	1.00178	1.01845
eqtl-a-ENSG00000211815	ebi-a-GCST90038686	Osteoarthritis	TRAV36DV7	MR Egger	3	0.0105068	0.0248212	0.745079	-0.0381428	0.0591564	1.01056	0.962575	1.06094
eqtl-a-ENSG00000211815	ebi-a-GCST90038686	Osteoarthritis	TRAV36DV7	Weighted median	3	0.00832892	0.00378957	0.0279597	0.000901358	0.0157565	1.00836	1.0009	1.01588
eqtl-a-ENSG00000211815	ebi-a-GCST90038686	Osteoarthritis	TRAV36DV7	Inverse variance weighted	3	0.00817664	0.00349092	0.0191675	0.00133443	0.0150189	1.00821	1.00134	1.01513
eqtl-a-ENSG00000211815	ebi-a-GCST90038686	Osteoarthritis	TRAV36DV7	Simple mode	3	0.00834459	0.00463943	0.213896	-0.000748699	0.0174379	1.00838	0.999252	1.01759
eqtl-a-ENSG00000211815	ebi-a-GCST90038686	Osteoarthritis	TRAV36DV7	Weighted mode	3	0.00842148	0.00466082	0.212526	-0.000713732	0.0175567	1.00846	0.999287	1.01771
eqtl-a-ENSG00000213073	ebi-a-GCST90038686	Osteoarthritis	CHP1P2	MR Egger	4	-0.00308991	0.00359647	0.480791	-0.010139	0.00395916	0.996915	0.989912	1.00397
eqtl-a-ENSG00000213073	ebi-a-GCST90038686	Osteoarthritis	CHP1P2	Weighted median	4	-0.00368738	0.00174661	0.0347576	-0.00711073	-0.000264037	0.996319	0.992914	0.999736
eqtl-a-ENSG00000213073	ebi-a-GCST90038686	Osteoarthritis	CHP1P2	Inverse variance weighted	4	-0.00344478	0.0016099	0.0323749	-0.00660017	-0.000289381	0.996561	0.993422	0.999711
eqtl-a-ENSG00000213073	ebi-a-GCST90038686	Osteoarthritis	CHP1P2	Simple mode	4	-0.00383549	0.00243733	0.213631	-0.00861266	0.000941673	0.996172	0.991424	1.00094
eqtl-a-ENSG00000213073	ebi-a-GCST90038686	Osteoarthritis	CHP1P2	Weighted mode	4	-0.0037131	0.00188912	0.144074	-0.00741576	-1.04e-05	0.996294	0.992612	0.99999
eqtl-a-ENSG00000213088	ebi-a-GCST90038686	Osteoarthritis	ACKR1	MR Egger	4	-0.00346638	0.00231318	0.272728	-0.00800022	0.00106745	0.99654	0.992032	1.00107
eqtl-a-ENSG00000213088	ebi-a-GCST90038686	Osteoarthritis	ACKR1	Weighted median	4	-0.00310403	0.00147378	0.0351898	-0.00599264	-0.000215419	0.996901	0.994025	0.999785
eqtl-a-ENSG00000213088	ebi-a-GCST90038686	Osteoarthritis	ACKR1	Inverse variance weighted	4	-0.00291756	0.00143339	0.0418077	-0.005727	-0.000108119	0.997087	0.994289	0.999892
eqtl-a-ENSG00000213088	ebi-a-GCST90038686	Osteoarthritis	ACKR1	Simple mode	4	-0.00313576	0.00310137	0.386443	-0.00921445	0.00294293	0.996869	0.990828	1.00295
eqtl-a-ENSG00000213088	ebi-a-GCST90038686	Osteoarthritis	ACKR1	Weighted mode	4	-0.00319656	0.00149992	0.122877	-0.00613641	-0.000256711	0.996809	0.993882	0.999743
eqtl-a-ENSG00000213859	ebi-a-GCST90038686	Osteoarthritis	KCTD11	MR Egger	3	0.00578322	0.0025753	0.266708	0.000735627	0.0108308	1.0058	1.00074	1.01089
eqtl-a-ENSG00000213859	ebi-a-GCST90038686	Osteoarthritis	KCTD11	Weighted median	3	0.00477484	0.00172348	0.00559751	0.00139683	0.00815285	1.00479	1.0014	1.00819
eqtl-a-ENSG00000213859	ebi-a-GCST90038686	Osteoarthritis	KCTD11	Inverse variance weighted	3	0.00447357	0.00166306	0.00714604	0.00121397	0.00773318	1.00448	1.00121	1.00776
eqtl-a-ENSG00000213859	ebi-a-GCST90038686	Osteoarthritis	KCTD11	Simple mode	3	0.00468375	0.00283974	0.240852	-0.000882135	0.0102496	1.00469	0.999118	1.0103
eqtl-a-ENSG00000213859	ebi-a-GCST90038686	Osteoarthritis	KCTD11	Weighted mode	3	0.00479172	0.00176259	0.112858	0.00133704	0.0082464	1.0048	1.00134	1.00828
eqtl-a-ENSG00000213901	ebi-a-GCST90038686	Osteoarthritis	SLC23A3	MR Egger	6	0.00300867	0.0016677	0.145545	-0.000260018	0.00627736	1.00301	0.99974	1.0063
eqtl-a-ENSG00000213901	ebi-a-GCST90038686	Osteoarthritis	SLC23A3	Weighted median	6	0.00321697	0.0013229	0.0150261	0.000624079	0.00580985	1.00322	1.00062	1.00583
eqtl-a-ENSG00000213901	ebi-a-GCST90038686	Osteoarthritis	SLC23A3	Inverse variance weighted	6	0.00247087	0.00116559	0.0340187	0.000186319	0.00475541	1.00247	1.00019	1.00477
eqtl-a-ENSG00000213901	ebi-a-GCST90038686	Osteoarthritis	SLC23A3	Simple mode	6	0.00251654	0.00280381	0.410561	-0.00297892	0.00801201	1.00252	0.997026	1.00804
eqtl-a-ENSG00000213901	ebi-a-GCST90038686	Osteoarthritis	SLC23A3	Weighted mode	6	0.00327123	0.00125998	0.0484684	0.000801671	0.00574079	1.00328	1.0008	1.00576
eqtl-a-ENSG00000214894	ebi-a-GCST90038686	Osteoarthritis	LINC00243	MR Egger	4	0.0018563	0.00272483	0.56601	-0.00348437	0.00719697	1.00186	0.996522	1.00722
eqtl-a-ENSG00000214894	ebi-a-GCST90038686	Osteoarthritis	LINC00243	Weighted median	4	0.00351303	0.0012821	0.00614304	0.0010001	0.00602596	1.00352	1.001	1.00604
eqtl-a-ENSG00000214894	ebi-a-GCST90038686	Osteoarthritis	LINC00243	Inverse variance weighted	4	0.00403606	0.00152818	0.00826404	0.00104082	0.00703128	1.00404	1.00104	1.00706
eqtl-a-ENSG00000214894	ebi-a-GCST90038686	Osteoarthritis	LINC00243	Simple mode	4	0.00363133	0.00247871	0.239153	-0.00122694	0.00848961	1.00364	0.998774	1.00853
eqtl-a-ENSG00000214894	ebi-a-GCST90038686	Osteoarthritis	LINC00243	Weighted mode	4	0.00349434	0.00138903	0.086505	0.000771844	0.00621683	1.0035	1.00077	1.00624
eqtl-a-ENSG00000221957	ebi-a-GCST90038686	Osteoarthritis	KIR2DS4	MR Egger	4	-0.00352046	0.00232971	0.269872	-0.0080867	0.00104578	0.996486	0.991946	1.00105
eqtl-a-ENSG00000221957	ebi-a-GCST90038686	Osteoarthritis	KIR2DS4	Weighted median	4	-0.0025859	0.00111585	0.0204805	-0.00477296	-0.000398834	0.997417	0.995238	0.999601
eqtl-a-ENSG00000221957	ebi-a-GCST90038686	Osteoarthritis	KIR2DS4	Inverse variance weighted	4	-0.0024457	0.00106024	0.0210689	-0.00452377	-0.000367635	0.997557	0.995486	0.999632
eqtl-a-ENSG00000221957	ebi-a-GCST90038686	Osteoarthritis	KIR2DS4	Simple mode	4	-0.00301538	0.00170909	0.175869	-0.00636521	0.000334439	0.996989	0.993655	1.00033
eqtl-a-ENSG00000221957	ebi-a-GCST90038686	Osteoarthritis	KIR2DS4	Weighted mode	4	-0.00257988	0.00109787	0.100315	-0.0047317	-0.000428055	0.997423	0.995279	0.999572
eqtl-a-ENSG00000226660	ebi-a-GCST90038686	Osteoarthritis	TRBV2	MR Egger	3	0.00616986	0.0128291	0.714622	-0.0189753	0.031315	1.00619	0.981204	1.03181
eqtl-a-ENSG00000226660	ebi-a-GCST90038686	Osteoarthritis	TRBV2	Weighted median	3	0.00591674	0.00344213	0.0856293	-0.000829835	0.0126633	1.00593	0.999171	1.01274
eqtl-a-ENSG00000226660	ebi-a-GCST90038686	Osteoarthritis	TRBV2	Inverse variance weighted	3	0.00601691	0.00293098	0.0400852	0.0002722	0.0117616	1.00604	1.00027	1.01183
eqtl-a-ENSG00000226660	ebi-a-GCST90038686	Osteoarthritis	TRBV2	Simple mode	3	0.00926943	0.0044288	0.171417	0.000588983	0.0179499	1.00931	1.00059	1.01811
eqtl-a-ENSG00000226660	ebi-a-GCST90038686	Osteoarthritis	TRBV2	Weighted mode	3	0.00655431	0.00449103	0.281858	-0.00224812	0.0153567	1.00658	0.997754	1.01548
eqtl-a-ENSG00000228078	ebi-a-GCST90038686	Osteoarthritis	HLA-U	MR Egger	5	0.00525613	0.00972805	0.626519	-0.0138108	0.0243231	1.00527	0.986284	1.02462
eqtl-a-ENSG00000228078	ebi-a-GCST90038686	Osteoarthritis	HLA-U	Weighted median	5	0.00207854	0.00133645	0.119881	-0.0005409	0.00469799	1.00208	0.999459	1.00471
eqtl-a-ENSG00000228078	ebi-a-GCST90038686	Osteoarthritis	HLA-U	Inverse variance weighted	5	0.00231229	0.00114154	0.0428064	7.49e-05	0.0045497	1.00231	1.00007	1.00456
eqtl-a-ENSG00000228078	ebi-a-GCST90038686	Osteoarthritis	HLA-U	Simple mode	5	0.00199216	0.00212854	0.402296	-0.00217977	0.0061641	1.00199	0.997823	1.00618
eqtl-a-ENSG00000228078	ebi-a-GCST90038686	Osteoarthritis	HLA-U	Weighted mode	5	0.00174242	0.00144954	0.29564	-0.00109868	0.00458353	1.00174	0.998902	1.00459
eqtl-a-ENSG00000229153	ebi-a-GCST90038686	Osteoarthritis	EPHA1-AS1	MR Egger	3	0.000468845	0.00406245	0.926852	-0.00749356	0.00843125	1.00047	0.992534	1.00847
eqtl-a-ENSG00000229153	ebi-a-GCST90038686	Osteoarthritis	EPHA1-AS1	Weighted median	3	0.00270945	0.00130207	0.0374452	0.00015739	0.0052615	1.00271	1.00016	1.00528
eqtl-a-ENSG00000229153	ebi-a-GCST90038686	Osteoarthritis	EPHA1-AS1	Inverse variance weighted	3	0.00274032	0.00130616	0.0359061	0.000180236	0.0053004	1.00274	1.00018	1.00531
eqtl-a-ENSG00000229153	ebi-a-GCST90038686	Osteoarthritis	EPHA1-AS1	Simple mode	3	0.00439267	0.00193328	0.151017	0.000603443	0.00818189	1.0044	1.0006	1.00822
eqtl-a-ENSG00000229153	ebi-a-GCST90038686	Osteoarthritis	EPHA1-AS1	Weighted mode	3	0.00243937	0.00135221	0.213003	-0.000210962	0.00508969	1.00244	0.999789	1.0051
eqtl-a-ENSG00000230513	ebi-a-GCST90038686	Osteoarthritis	THAP7-AS1	MR Egger	3	-0.00519816	0.00252042	0.287414	-0.0101382	-0.000258125	0.994815	0.989913	0.999742
eqtl-a-ENSG00000230513	ebi-a-GCST90038686	Osteoarthritis	THAP7-AS1	Weighted median	3	-0.0036485	0.0012994	0.00498738	-0.00619532	-0.00110169	0.996358	0.993824	0.998899
eqtl-a-ENSG00000230513	ebi-a-GCST90038686	Osteoarthritis	THAP7-AS1	Inverse variance weighted	3	-0.00350191	0.00129857	0.00700198	-0.0060471	-0.000956718	0.996504	0.993971	0.999044
eqtl-a-ENSG00000230513	ebi-a-GCST90038686	Osteoarthritis	THAP7-AS1	Simple mode	3	-0.00301239	0.00251428	0.353595	-0.00794038	0.00191559	0.996992	0.992091	1.00192
eqtl-a-ENSG00000230513	ebi-a-GCST90038686	Osteoarthritis	THAP7-AS1	Weighted mode	3	-0.00372046	0.00143239	0.121744	-0.00652795	-0.000912966	0.996286	0.993493	0.999087
eqtl-a-ENSG00000231793	ebi-a-GCST90038686	Osteoarthritis	DOC2GP	MR Egger	4	-0.00334914	0.00270295	0.341005	-0.00864693	0.00194865	0.996656	0.99139	1.00195
eqtl-a-ENSG00000231793	ebi-a-GCST90038686	Osteoarthritis	DOC2GP	Weighted median	4	-0.00310078	0.00136746	0.0233567	-0.005781	-0.00042056	0.996904	0.994236	0.99958
eqtl-a-ENSG00000231793	ebi-a-GCST90038686	Osteoarthritis	DOC2GP	Inverse variance weighted	4	-0.00319439	0.00127755	0.012405	-0.00569838	-0.000690397	0.996811	0.994318	0.99931
eqtl-a-ENSG00000231793	ebi-a-GCST90038686	Osteoarthritis	DOC2GP	Simple mode	4	-0.00141377	0.00203406	0.537023	-0.00540054	0.002573	0.998587	0.994614	1.00258
eqtl-a-ENSG00000231793	ebi-a-GCST90038686	Osteoarthritis	DOC2GP	Weighted mode	4	-0.00340079	0.00142658	0.0972775	-0.00619689	-0.000604685	0.996605	0.993822	0.999395
eqtl-a-ENSG00000236242	ebi-a-GCST90038686	Osteoarthritis	MYO16-AS1	MR Egger	3	-0.00119003	0.00254735	0.721775	-0.00618285	0.00380279	0.998811	0.993836	1.00381
eqtl-a-ENSG00000236242	ebi-a-GCST90038686	Osteoarthritis	MYO16-AS1	Weighted median	3	-0.00261683	0.00152711	0.086606	-0.00560997	0.000376313	0.997387	0.994406	1.00038
eqtl-a-ENSG00000236242	ebi-a-GCST90038686	Osteoarthritis	MYO16-AS1	Inverse variance weighted	3	-0.00289783	0.00147598	0.0496093	-0.00579075	-4.9e-06	0.997106	0.994226	0.999995
eqtl-a-ENSG00000236242	ebi-a-GCST90038686	Osteoarthritis	MYO16-AS1	Simple mode	3	-0.00208309	0.00261941	0.509853	-0.00721713	0.00305095	0.997919	0.992809	1.00306
eqtl-a-ENSG00000236242	ebi-a-GCST90038686	Osteoarthritis	MYO16-AS1	Weighted mode	3	-0.00261875	0.00157751	0.238778	-0.00571066	0.000473171	0.997385	0.994306	1.00047
eqtl-a-ENSG00000240356	ebi-a-GCST90038686	Osteoarthritis	RPL23AP7	MR Egger	6	-0.00417733	0.00631581	0.544506	-0.0165563	0.00820166	0.995831	0.98358	1.00824
eqtl-a-ENSG00000240356	ebi-a-GCST90038686	Osteoarthritis	RPL23AP7	Weighted median	6	-0.00319464	0.00124784	0.0104633	-0.00564041	-0.000748868	0.99681	0.994375	0.999251
eqtl-a-ENSG00000240356	ebi-a-GCST90038686	Osteoarthritis	RPL23AP7	Inverse variance weighted	6	-0.00268337	0.00109429	0.0142001	-0.00482818	-0.000538568	0.99732	0.995183	0.999462
eqtl-a-ENSG00000240356	ebi-a-GCST90038686	Osteoarthritis	RPL23AP7	Simple mode	6	-0.00327407	0.00196913	0.157262	-0.00713357	0.000585439	0.996731	0.992892	1.00059
eqtl-a-ENSG00000240356	ebi-a-GCST90038686	Osteoarthritis	RPL23AP7	Weighted mode	6	-0.00268863	0.00128266	0.0901936	-0.00520264	-0.000174626	0.997315	0.994811	0.999825
eqtl-a-ENSG00000241106	ebi-a-GCST90038686	Osteoarthritis	HLA-DOB	MR Egger	5	0.00334838	0.00274149	0.309172	-0.00202494	0.0087217	1.00335	0.997977	1.00876
eqtl-a-ENSG00000241106	ebi-a-GCST90038686	Osteoarthritis	HLA-DOB	Weighted median	5	0.0031242	0.00136363	0.0219583	0.000451484	0.00579692	1.00313	1.00045	1.00581
eqtl-a-ENSG00000241106	ebi-a-GCST90038686	Osteoarthritis	HLA-DOB	Inverse variance weighted	5	0.0029202	0.00114941	0.0110658	0.000667362	0.00517304	1.00292	1.00067	1.00519
eqtl-a-ENSG00000241106	ebi-a-GCST90038686	Osteoarthritis	HLA-DOB	Simple mode	5	0.00233732	0.00207048	0.322067	-0.00172082	0.00639546	1.00234	0.998281	1.00642
eqtl-a-ENSG00000241106	ebi-a-GCST90038686	Osteoarthritis	HLA-DOB	Weighted mode	5	0.00314124	0.00156854	0.115765	6.69e-05	0.00621557	1.00315	1.00007	1.00623
eqtl-a-ENSG00000241878	ebi-a-GCST90038686	Osteoarthritis	PISD	MR Egger	10	0.0031674	0.00154274	0.0741508	0.000143624	0.00619117	1.00317	1.00014	1.00621
eqtl-a-ENSG00000241878	ebi-a-GCST90038686	Osteoarthritis	PISD	Weighted median	10	0.00232733	0.00107709	0.0307151	0.000216221	0.00443843	1.00233	1.00022	1.00445
eqtl-a-ENSG00000241878	ebi-a-GCST90038686	Osteoarthritis	PISD	Inverse variance weighted	10	0.00208296	0.00087013	0.0166725	0.000377506	0.00378841	1.00209	1.00038	1.0038
eqtl-a-ENSG00000241878	ebi-a-GCST90038686	Osteoarthritis	PISD	Simple mode	10	0.00220896	0.00155327	0.188703	-0.00083544	0.00525336	1.00221	0.999165	1.00527
eqtl-a-ENSG00000241878	ebi-a-GCST90038686	Osteoarthritis	PISD	Weighted mode	10	0.00263438	0.00107626	0.0368945	0.000524913	0.00474386	1.00264	1.00053	1.00476
eqtl-a-ENSG00000243417	ebi-a-GCST90038686	Osteoarthritis	RPS3AP18	MR Egger	3	-0.00636773	0.00721649	0.539725	-0.0205121	0.00777659	0.993652	0.979697	1.00781
eqtl-a-ENSG00000243417	ebi-a-GCST90038686	Osteoarthritis	RPS3AP18	Weighted median	3	-0.00683814	0.00329651	0.038046	-0.0132993	-0.000376983	0.993185	0.986789	0.999623
eqtl-a-ENSG00000243417	ebi-a-GCST90038686	Osteoarthritis	RPS3AP18	Inverse variance weighted	3	-0.00663303	0.00296545	0.0253012	-0.0124453	-0.000820756	0.993389	0.987632	0.99918
eqtl-a-ENSG00000243417	ebi-a-GCST90038686	Osteoarthritis	RPS3AP18	Simple mode	3	-0.00691501	0.0041107	0.234557	-0.014972	0.00114197	0.993109	0.98514	1.00114
eqtl-a-ENSG00000243417	ebi-a-GCST90038686	Osteoarthritis	RPS3AP18	Weighted mode	3	-0.00691501	0.00384162	0.213662	-0.0144446	0.000614558	0.993109	0.985659	1.00061
eqtl-a-ENSG00000243566	ebi-a-GCST90038686	Osteoarthritis	UPK3B	MR Egger	3	-0.00125735	0.00297345	0.745316	-0.00708532	0.00457061	0.998743	0.99294	1.00458
eqtl-a-ENSG00000243566	ebi-a-GCST90038686	Osteoarthritis	UPK3B	Weighted median	3	-0.00236627	0.0011996	0.0485465	-0.00471749	-1.51e-05	0.997637	0.995294	0.999985
eqtl-a-ENSG00000243566	ebi-a-GCST90038686	Osteoarthritis	UPK3B	Inverse variance weighted	3	-0.00254999	0.00120395	0.034174	-0.00490974	-0.000190239	0.997453	0.995102	0.99981
eqtl-a-ENSG00000243566	ebi-a-GCST90038686	Osteoarthritis	UPK3B	Simple mode	3	-0.00271741	0.00185646	0.280826	-0.00635606	0.000921244	0.997286	0.993664	1.00092
eqtl-a-ENSG00000243566	ebi-a-GCST90038686	Osteoarthritis	UPK3B	Weighted mode	3	-0.00212962	0.00130511	0.244317	-0.00468764	0.000428396	0.997873	0.995323	1.00043
eqtl-a-ENSG00000244509	ebi-a-GCST90038686	Osteoarthritis	APOBEC3C	MR Egger	3	-0.00267801	0.00420135	0.638733	-0.0109127	0.00555664	0.997326	0.989147	1.00557
eqtl-a-ENSG00000244509	ebi-a-GCST90038686	Osteoarthritis	APOBEC3C	Weighted median	3	-0.00286777	0.00140628	0.041424	-0.00562407	-0.000111462	0.997136	0.994392	0.999889
eqtl-a-ENSG00000244509	ebi-a-GCST90038686	Osteoarthritis	APOBEC3C	Inverse variance weighted	3	-0.00299468	0.0014958	0.045279	-0.00592645	-6.29e-05	0.99701	0.994091	0.999937
eqtl-a-ENSG00000244509	ebi-a-GCST90038686	Osteoarthritis	APOBEC3C	Simple mode	3	-0.00122532	0.002691	0.693519	-0.00649969	0.00404904	0.998775	0.993521	1.00406
eqtl-a-ENSG00000244509	ebi-a-GCST90038686	Osteoarthritis	APOBEC3C	Weighted mode	3	-0.00254787	0.00143146	0.21705	-0.00535353	0.000257782	0.997455	0.994661	1.00026
eqtl-a-ENSG00000249667	ebi-a-GCST90038686	Osteoarthritis	LINC01259	MR Egger	3	-0.00610122	0.00440956	0.39841	-0.014744	0.00254152	0.993917	0.985364	1.00254
eqtl-a-ENSG00000249667	ebi-a-GCST90038686	Osteoarthritis	LINC01259	Weighted median	3	-0.00564179	0.00258662	0.0291726	-0.0107116	-0.000572022	0.994374	0.989346	0.999428
eqtl-a-ENSG00000249667	ebi-a-GCST90038686	Osteoarthritis	LINC01259	Inverse variance weighted	3	-0.00546061	0.00240217	0.023014	-0.0101689	-0.000752363	0.994554	0.989883	0.999248
eqtl-a-ENSG00000249667	ebi-a-GCST90038686	Osteoarthritis	LINC01259	Simple mode	3	-0.00561502	0.00358039	0.257358	-0.0126326	0.00140253	0.994401	0.987447	1.0014
eqtl-a-ENSG00000249667	ebi-a-GCST90038686	Osteoarthritis	LINC01259	Weighted mode	3	-0.00565519	0.0026932	0.170575	-0.0109339	-0.00037651	0.994361	0.989126	0.999624
eqtl-a-ENSG00000251301	ebi-a-GCST90038686	Osteoarthritis	LINC02384	MR Egger	3	0.00102839	0.00405503	0.841881	-0.00691946	0.00897624	1.00103	0.993104	1.00902
eqtl-a-ENSG00000251301	ebi-a-GCST90038686	Osteoarthritis	LINC02384	Weighted median	3	0.00247068	0.0010466	0.0182419	0.000419343	0.00452202	1.00247	1.00042	1.00453
eqtl-a-ENSG00000251301	ebi-a-GCST90038686	Osteoarthritis	LINC02384	Inverse variance weighted	3	0.00249308	0.00101641	0.0141743	0.000500905	0.00448525	1.0025	1.0005	1.0045
eqtl-a-ENSG00000251301	ebi-a-GCST90038686	Osteoarthritis	LINC02384	Simple mode	3	0.00146145	0.00169749	0.48	-0.00186563	0.00478852	1.00146	0.998136	1.0048
eqtl-a-ENSG00000251301	ebi-a-GCST90038686	Osteoarthritis	LINC02384	Weighted mode	3	0.00216708	0.00111534	0.191488	-1.9e-05	0.00435314	1.00217	0.999981	1.00436
eqtl-a-ENSG00000251381	ebi-a-GCST90038686	Osteoarthritis	LINC00958	MR Egger	5	0.00176702	0.00547083	0.767907	-0.00895581	0.0124898	1.00177	0.991084	1.01257
eqtl-a-ENSG00000251381	ebi-a-GCST90038686	Osteoarthritis	LINC00958	Weighted median	5	0.00165178	0.00093662	0.0778075	-0.000183997	0.00348755	1.00165	0.999816	1.00349
eqtl-a-ENSG00000251381	ebi-a-GCST90038686	Osteoarthritis	LINC00958	Inverse variance weighted	5	0.00192275	0.000938118	0.0404058	8.4e-05	0.00376146	1.00192	1.00008	1.00377
eqtl-a-ENSG00000251381	ebi-a-GCST90038686	Osteoarthritis	LINC00958	Simple mode	5	0.00195517	0.00183029	0.345598	-0.0016322	0.00554254	1.00196	0.998369	1.00556
eqtl-a-ENSG00000251381	ebi-a-GCST90038686	Osteoarthritis	LINC00958	Weighted mode	5	0.00168144	0.00101284	0.172227	-0.000303729	0.00366662	1.00168	0.999696	1.00367
eqtl-a-ENSG00000254052	ebi-a-GCST90038686	Osteoarthritis	IGHVIII-67-4	MR Egger	3	-0.00905622	0.0119975	0.588366	-0.0325713	0.0144589	0.990985	0.967953	1.01456
eqtl-a-ENSG00000254052	ebi-a-GCST90038686	Osteoarthritis	IGHVIII-67-4	Weighted median	3	-0.0053432	0.00228356	0.0192909	-0.00981898	-0.000867433	0.994671	0.990229	0.999133
eqtl-a-ENSG00000254052	ebi-a-GCST90038686	Osteoarthritis	IGHVIII-67-4	Inverse variance weighted	3	-0.00431483	0.00207015	0.0371324	-0.00837232	-0.000257331	0.995694	0.991663	0.999743
eqtl-a-ENSG00000254052	ebi-a-GCST90038686	Osteoarthritis	IGHVIII-67-4	Simple mode	3	-0.006055	0.00317355	0.196626	-0.0122751	0.000165153	0.993963	0.9878	1.00017
eqtl-a-ENSG00000254052	ebi-a-GCST90038686	Osteoarthritis	IGHVIII-67-4	Weighted mode	3	-0.00572271	0.00263717	0.16221	-0.0108916	-0.000553852	0.994294	0.989168	0.999446
eqtl-a-ENSG00000255284	ebi-a-GCST90038686	Osteoarthritis	GATD1-DT	MR Egger	3	0.00453367	0.00241142	0.311202	-0.000192717	0.00926005	1.00454	0.999807	1.0093
eqtl-a-ENSG00000255284	ebi-a-GCST90038686	Osteoarthritis	GATD1-DT	Weighted median	3	0.00410356	0.00126951	0.00122751	0.00161533	0.0065918	1.00411	1.00162	1.00661
eqtl-a-ENSG00000255284	ebi-a-GCST90038686	Osteoarthritis	GATD1-DT	Inverse variance weighted	3	0.00410195	0.00127437	0.00128728	0.00160418	0.00659972	1.00411	1.00161	1.00662
eqtl-a-ENSG00000255284	ebi-a-GCST90038686	Osteoarthritis	GATD1-DT	Simple mode	3	0.00299151	0.0024744	0.3502	-0.00185831	0.00784132	1.003	0.998143	1.00787
eqtl-a-ENSG00000255284	ebi-a-GCST90038686	Osteoarthritis	GATD1-DT	Weighted mode	3	0.00419666	0.0013329	0.0877947	0.00158418	0.00680915	1.00421	1.00159	1.00683
eqtl-a-ENSG00000255833	ebi-a-GCST90038686	Osteoarthritis	TIFAB	MR Egger	5	-0.00275407	0.00416462	0.555673	-0.0109167	0.0054086	0.99725	0.989143	1.00542
eqtl-a-ENSG00000255833	ebi-a-GCST90038686	Osteoarthritis	TIFAB	Weighted median	5	-0.00323978	0.00209084	0.12126	-0.00733783	0.000858274	0.996765	0.992689	1.00086
eqtl-a-ENSG00000255833	ebi-a-GCST90038686	Osteoarthritis	TIFAB	Inverse variance weighted	5	-0.00403866	0.00183015	0.0273324	-0.00762576	-0.000451567	0.995969	0.992403	0.999549
eqtl-a-ENSG00000255833	ebi-a-GCST90038686	Osteoarthritis	TIFAB	Simple mode	5	-0.00405032	0.00367791	0.332598	-0.011259	0.00315839	0.995958	0.988804	1.00316
eqtl-a-ENSG00000255833	ebi-a-GCST90038686	Osteoarthritis	TIFAB	Weighted mode	5	-0.00309252	0.00237611	0.262985	-0.0077497	0.00156466	0.996912	0.99228	1.00157
eqtl-a-ENSG00000264538	ebi-a-GCST90038686	Osteoarthritis	SUZ12P1	MR Egger	3	0.00195311	0.0022678	0.547375	-0.00249177	0.006398	1.00196	0.997511	1.00642
eqtl-a-ENSG00000264538	ebi-a-GCST90038686	Osteoarthritis	SUZ12P1	Weighted median	3	0.00597661	0.00162812	0.000241723	0.0027855	0.00916771	1.00599	1.00279	1.00921
eqtl-a-ENSG00000264538	ebi-a-GCST90038686	Osteoarthritis	SUZ12P1	Inverse variance weighted	3	0.00632984	0.00311181	0.0419382	0.000230689	0.012429	1.00635	1.00023	1.01251
eqtl-a-ENSG00000264538	ebi-a-GCST90038686	Osteoarthritis	SUZ12P1	Simple mode	3	0.0167953	0.00795969	0.169318	0.00119431	0.0323963	1.01694	1.0012	1.03293
eqtl-a-ENSG00000264538	ebi-a-GCST90038686	Osteoarthritis	SUZ12P1	Weighted mode	3	0.00463483	0.00157277	0.0984399	0.0015522	0.00771745	1.00465	1.00155	1.00775
eqtl-a-ENSG00000267080	ebi-a-GCST90038686	Osteoarthritis	ASB16-AS1	MR Egger	4	-0.00596642	0.00660755	0.461846	-0.0189172	0.00698439	0.994051	0.981261	1.00701
eqtl-a-ENSG00000267080	ebi-a-GCST90038686	Osteoarthritis	ASB16-AS1	Weighted median	4	-0.00415875	0.00139722	0.00291614	-0.0068973	-0.00142019	0.99585	0.993126	0.998581
eqtl-a-ENSG00000267080	ebi-a-GCST90038686	Osteoarthritis	ASB16-AS1	Inverse variance weighted	4	-0.00434655	0.00152881	0.00446772	-0.007343	-0.00135009	0.995663	0.992684	0.998651
eqtl-a-ENSG00000267080	ebi-a-GCST90038686	Osteoarthritis	ASB16-AS1	Simple mode	4	-2.71e-06	0.00364599	0.999454	-0.00714885	0.00714343	0.999997	0.992877	1.00717
eqtl-a-ENSG00000267080	ebi-a-GCST90038686	Osteoarthritis	ASB16-AS1	Weighted mode	4	-0.00418872	0.00155275	0.0739356	-0.00723212	-0.00114533	0.99582	0.992794	0.998855

## Sheet: Table S3
Table S3. The expression difference of 5 core genes
			id	logFC	AveExpr	t	P.Value	adj.P.Val	B
			ARL4C	-0.670198	4.20537	-3.49224	0.000731374	0.0123246	-0.64983
			CDKN2D	-0.717773	3.16477	-5.63137	1.84441e-07	0.000116428	6.96621
			CMIP	-0.594887	3.55952	-5.07011	1.985e-06	0.000448542	4.76269
			GAPDH	-0.642573	5.80158	-3.73091	0.000326147	0.00769443	0.0797631
			SLC22A4	-0.596744	3.57577	-3.22092	0.00175488	0.0216513	-1.43423

## Sheet: Table S4
Table S4. Intersection table of GEO data and MR
		Only EDG	Only MR	EDG AND MR
		HECW2	RBM6	CDKN2D
		CSRNP3	SLC22A16	CMIP
		FOXS1	SLC25A13	GAPDH
		CD34	PIGQ	ARL4C
		TAF4B	TRAF3IP3	SLC22A4
		TLR7	NCAPD2
		GYS1	IFFO1
		HEY2	MTMR11
		LOC100132057	OSBPL5
		GYPC	DEF6
		CFI	DAPK2
		TM4SF18	SDCCAG8
		MTHFD2	IP6K2
		SLC2A5	DRD4
		SLC19A2	ACAP1
		PIM1	GSDMB
		HIST1H2AD	GRAMD4
		IER2	VPS9D1
		TMEM38B	HOXA9
		HIST1H3G	LXN
		CRIP1	FDFT1
		NARF	AP4E1
		NOP16	PLOD1
		PDK1	CD59
		CX3CR1	MGST2
		SLC44A3	EIF2AK1
		COL22A1	EPDR1
		GUCY1A3	LRRFIP2
		COL14A1	SF3A1
		SIAH2	RBM23
		HTR2A	HIF1A
		CSN1S1	UQCC1
		PFKFB3	CDC25B
		PON3	CHMP4B
		OTOR	LPIN2
		THSD4	SMCHD1
		GLRX	MYOM1
		NELL1	DHRS12
		IDH2	OLFM4
		HIST1H2BB	MGRN1
		CLEC4D	MON1B
		PTN	CIAO3
		SP7	PIEZO1
		PLA2G2A	ZDHHC2
		CCDC65	KLHDC4
		CPLX1	DENND3
		STMN2	CARD8
		BMP3	BCAT2
		SHOX2	ZNF85
		SYAP1	PTGDS
		SLC25A37	SPOCK2
		IL1R2	RPL28
		ZNF214	BLMH
		RTP4	CPD
		RGL4	TMEM97
		C1orf54	MFSD10
		BNIP3	PITPNM1
		RASSF9	SCNN1A
		TSPAN11	LTBR
		CD177	ARHGDIB
		CXCL14	RAB23
		NMNAT2	TRIM38
		RNF144B	CRYZ
		KCNK2	AKT3
		MMP16	PRDX1
		GRAMD2	DR1
		ADH4	PHF19
		PPFIBP2	ATL2
		SBK1	YPEL5
		PRSS21	TNFRSF10B
		VEGFA	SCPEP1
		DKFZp547J222	PLAU
		SLC7A5	ITPR2
		ABCC9	GUCY1B2
		PGD	SLC17A3
		HIST1H2BE	RUNX2
		LRG1	BBS2
		DHRS13	TRAP1
		PRG4	RHOT1
		PNPLA2	F2RL3
		FCN2	SRD5A3
		HIST1H2AE	A4GALT
		NKX3-2	WDFY4
		FGFR3	CDO1
		CCL3	LAMA5
		EFEMP1	PPT1
		GLT8D2	CHSY1
		KLF2	EMILIN2
		INSC	WBP2
		PCDHB6	PATJ
		CCR5	RBM17
		CCDC102B	IL2RA
		DDIT4	DOCK2
		SCN4B	EMP1
		HRH4	HAVCR2
		HIST1H2AL	OASL
		BGLAP	TES
		IFI44L	AHI1
		TNFRSF10C	AOAH
		GCA	ST6GALNAC4
		SEMA5A	RABEPK
		RHBDL2	TUBB2A
		CBLN2	ERP27
		SCARA5	CPNE8
		LINGO1	VAMP1
		FZD8	DUSP6
		CADM3	ZSCAN29
		NEIL3	UBE2Q2
		SMPD3	MAN2C1
		PRTN3	ULK3
		FPR1	SCAMP2
		ADAMTS4	MBTPS1
		TMEM176A	ZCCHC14
		GNG4	IMPA2
		TMEM119	NT5C3B
		EREG	EMP3
		BLNK	SIGLEC10
		LOC100130992	ZNF697
		GZMA	NME7
		HERC6	XCL1
		ANKRD9	XCL2
		ALOX12	ANKMY1
		FLRT3	NXPE3
		ARG1	USP53
		ISM1	IQGAP2
		CPE	ZNF300
		NPTX2	WASH2P
		GABRB1	DOCK5
		C6orf195	LACTB2
		SLC2A1	GBGT1
		DPT	CCDC82
		CROCCP3	KLRF1
		CRTAM	DIXDC1
		RGS17	DIP2C
		EGR1	DST
		C10orf10	CD96
		BEX1	ASAP1
		NDNF	GRAP
		FASN	SAMSN1
		SALL4	RWDD2B
		RFTN2	TMED6
		LOC152225	CD1D
		PKD1L1	SPATA2L
		ADM	CPAMD8
		SLC7A1	ZNF66
		C10orf107	SPATC1L
		FCER1A	PRMT2
		COL10A1	TNFSF13
		HTR1F	C1orf87
		SERPINF1	IER5
		MRAP2	ACP6
		AURKB	IL15
		CXCL10	SLC25A46
		GYPA	DEFA4
		TMOD1	ZMAT4
		PLAT	KIF27
		SIRT4	FBP1
		ID1	NCF1C
		IFIT1	CLMN
		PENK	CYB5A
		NFIL3	ATF7IP2
		RETN	LDHD
		MYOM3	ANPEP
		PDZRN4	SGSM1
		KIF25	ZNF91
		EMX2OS	CDK12
		HMGB2	DPEP2
		FOSB	CD3D
		CXCL11	CACNB3
		COL8A1	TRANK1
		IRX5	TTC21A
		FAM155A	ULK4
		LRRC10B	MLKL
		EZH2	LCMT2
		AZU1	MAT2A
		MMP9	PARM1
		CENPV	PTK2
		PADI4	ITGAM
		PPIF	ZNF282
		THBS4	OR2A20P
		CLDN1	EMB
		COL24A1	RASA4B
		SFRP2	INSR
		MGP	CHST11
		IFIT2	ZIK1
		GGT5	LGALS9C
		RGS9	CYP4F22
		PRSS23	JMJD1C
		MFAP4	TEFM
		SGMS2	SUCLG2
		SELE	SSH3
		GLI1	LRRN3
		HIST1H3B	MAP3K11
		SOX18	TLR10
		EGR2	TLR1
		CXCL9	FAM53A
		EDDM3B	TP53I11
		GADD45A	CATSPER1
		PRSS35	RPS6KB2
		DLX3	GAPT
		CRISP3	B3GALT6
		NOX5	RBIS
		PLIN2	FAM89B
		HTR2B	SAMD12
		C8orf4	CRACR2B
		KLK1	IMPDH2
		FOSL1	MSC
		LYZL1	TMEM107
		CDNF	OXTR
		HEY1	ZNF329
		ELANE	UBA7
		HOMER2	CRIP2
		ENPP6	PCBP3
		SEMA3D	SFXN4
		HHIP	CRELD2
		TIMP4	ZFP1
		ARSI	SP140L
		FAM134B	INKA1
		GZMH	PTCH1
		GATA1	ZNF197
		HIST1H2AM	POFUT2
		MPO	AKR1C1
		WISP2	CHP1
		CRTAC1	CLCN1
		MURC	RNF216P1
		HIST1H3F	ZKSCAN7
		FAM201A	VKORC1L1
		CD83	GAL3ST4
		SLC8A3	PSAP
		KLF4	TLK1
		CDKN3	TMEM184B
		SFRP4	INPP5B
		PPP1R27	TCEA3
		MATN4	TAP2
		BHLHE22	CYP21A1P
		KAZALD1	HLA-F
		P2RY8	ZFP57
		LMO3	ODAD4
		PTTG1	HMGN1
		BAMBI	HCP5
		GPR34	IGLV8-61
		GZMK	TRBV4-1
		BTC	TRBC1
		ACP5	TRAV12-1
		DSCR8	TRAV36DV7
		B3GALT2	CHP1P2
		DPPA4	ACKR1
		CRISPLD1	KCTD11
		DIRAS1	SLC23A3
		LGALS12	LINC00243
		TPPP3	KIR2DS4
		EPX	TRBV2
		PTPRZ1	HLA-U
		UBE2C	EPHA1-AS1
		CCNB2	THAP7-AS1
		FGF10	DOC2GP
		AREG	MYO16-AS1
		QRFPR	RPL23AP7
		LINC00313	HLA-DOB
		CMYA5	PISD
		ADIPOQ	RPS3AP18
		TRAPPC6B	UPK3B
		TOX3	APOBEC3C
		MMP1	LINC01259
		ANGPTL4	LINC02384
		SMOC2	LINC00958
		C9orf84	IGHVIII-67-4
		THY1	GATD1-DT
		CFD	TIFAB
		BUB1	SUZ12P1
		TP63	ASB16-AS1
		JPH1
		VWF
		GYS2
		OPCML
		RAD54L
		LMNB1
		LUM
		SPP1
		RSPO2
		CYS1
		VAT1L
		CCL8
		MYOM2
		HJURP
		S100P
		AHSP
		ANO5
		PRG2
		CRLF1
		HTRA1
		PRKAR2B
		ALAS2
		COL11A1
		TNNI1
		HAPLN1
		GPD1
		ACADL
		CA2
		GLT1D1

## Sheet: Table S5
Table S5. The combined data of the three datasets
geneNames	GSE51588_GSM1248759_Control	GSE51588_GSM1248760_Control	GSE51588_GSM1248761_Control	GSE51588_GSM1248762_Control	GSE51588_GSM1248763_Control	GSE51588_GSM1248764_Control	GSE51588_GSM1248765_Control	GSE51588_GSM1248766_Control	GSE51588_GSM1248767_Control	GSE51588_GSM1248768_Control	GSE51588_GSM1248769_Treat	GSE51588_GSM1248770_Treat	GSE51588_GSM1248771_Treat	GSE51588_GSM1248772_Treat	GSE51588_GSM1248773_Treat	GSE51588_GSM1248774_Treat	GSE51588_GSM1248775_Treat	GSE51588_GSM1248776_Treat	GSE51588_GSM1248777_Treat	GSE51588_GSM1248778_Treat	GSE51588_GSM1248779_Treat	GSE51588_GSM1248780_Treat	GSE51588_GSM1248781_Treat	GSE51588_GSM1248782_Treat	GSE51588_GSM1248783_Treat	GSE51588_GSM1248784_Treat	GSE51588_GSM1248785_Treat	GSE51588_GSM1248786_Treat	GSE51588_GSM1248787_Treat	GSE51588_GSM1248788_Treat	GSE51588_GSM1248789_Treat	GSE51588_GSM1248790_Treat	GSE51588_GSM1248791_Treat	GSE51588_GSM1248792_Treat	GSE51588_GSM1248793_Treat	GSE51588_GSM1248794_Treat	GSE51588_GSM1248795_Treat	GSE51588_GSM1248796_Treat	GSE51588_GSM1248797_Treat	GSE51588_GSM1248798_Treat	GSE51588_GSM1248799_Treat	GSE51588_GSM1248800_Treat	GSE51588_GSM1248801_Treat	GSE51588_GSM1248802_Treat	GSE51588_GSM1248803_Treat	GSE51588_GSM1248804_Treat	GSE51588_GSM1248805_Treat	GSE51588_GSM1248806_Treat	GSE51588_GSM1248807_Treat
A1BG	3.09701	3.15642	4.24302	4.37809	3.7211	3.01671	3.42789	4.31706	4.21862	3.64205	3.09354	2.98518	2.94921	2.99344	2.71381	2.6791	2.95792	3.61572	2.92651	2.98478	3.01441	3.14914	2.52216	2.70195	2.9978	3.6758	2.96221	3.1418	3.30194	2.87775	3.88622	3.40081	3.79202	3.89795	4.12396	3.04672	3.73421	3.48195	4.20048	4.04493	2.9888	4.01183	4.10431	3.46939	3.14527	3.78955	3.65756	4.36048	4.11653
A1BG-AS1	2.99508	2.86727	3.08303	2.77873	3.59188	3.22451	3.00816	2.60509	3.33238	3.61253	3.20468	2.84464	2.9038	2.65678	3.10484	3.44341	2.86023	3.21503	3.36163	3.18529	3.12202	2.22286	3.01824	2.17649	2.44049	2.99387	1.73421	2.5136	2.68871	1.92084	4.1761	3.3263	3.46832	3.58882	3.45545	1.90074	3.65682	2.89571	4.06095	3.55473	3.08809	3.61348	3.44514	3.87439	2.1934	2.98886	2.52122	3.55527	3.89818
A1CF	4.04035	3.88216	3.42486	4.17315	3.39718	3.17241	3.35917	3.81396	3.02038	3.27173	3.02123	2.88233	2.84297	3.43765	3.17422	3.13035	3.23561	3.1018	3.69315	3.76768	3.93889	4.295	2.9222	4.12872	3.38738	3.70403	3.89383	4.04355	3.46641	3.12375	3.1766	4.30276	4.46519	4.44027	4.57983	4.51094	4.07928	3.48196	4.2095	4.21853	3.06366	3.66154	4.38867	2.8324	3.45379	3.57796	3.78223	3.66719	3.64385
A2M	4.59239	4.42396	5.35697	4.18307	4.77708	5.09204	4.58949	4.93192	4.49514	5.0014	5.60612	6.04368	5.40271	5.64207	5.81297	5.78298	5.32994	5.23699	5.10578	5.14471	4.81871	4.61603	6.38725	5.21022	4.62917	4.34628	5.76822	5.62411	5.5245	6.09682	6.00474	5.72449	5.50964	5.6859	5.41738	5.27259	5.1886	4.98377	6.11498	5.45051	6.60478	5.639	5.3883	5.85528	4.74816	4.36073	5.79634	6.42486	5.70892
A2ML1	3.7901	3.79316	4.43897	4.171	2.56743	3.55947	3.33284	4.3084	4.21691	2.37773	1.63134	2.65095	2.44567	2.59713	2.61543	2.25014	3.16734	4.07258	4.11889	3.52272	1.79439	3.34881	2.09775	2.60329	3.81425	4.11116	1.9717	3.10802	1.88235	1.53881	1.30291	2.14228	1.63134	2.42528	1.99115	2.18735	3.69422	3.28954	2.80696	2.54684	1.89431	3.17979	3.51068	2.6188	3.58727	2.96782	2.10216	3.46463	2.89432
A4GALT	3.41337	3.94171	3.7956	3.98237	4.72755	3.82019	3.96546	4.24377	4.73985	4.86944	4.47035	5.29192	4.975	4.5064	3.72715	4.90176	4.94859	3.53031	3.96575	4.03324	3.2221	3.52623	3.74709	3.71071	4.25803	4.07495	3.06381	3.40058	3.72206	3.99312	4.27189	4.63047	4.302	4.22878	4.4436	4.25952	3.38848	4.28706	3.14421	3.28114	3.13475	3.63648	3.94048	4.59472	4.41004	4.31781	3.90144	3.03842	3.93656
A4GNT	3.25901	3.63307	2.71093	3.01546	3.49457	3.11076	3.48882	3.09202	3.25502	3.19924	1.55887	2.79229	2.61498	2.55835	2.82177	2.81806	2.87916	3.56032	3.57117	3.82752	3.29077	3.10721	2.29228	2.88124	2.73932	2.98083	3.23359	4.02762	3.44845	3.57054	2.23948	2.00536	3.22554	2.06976	2.61854	1.94259	3.94901	3.12675	3.41112	2.36721	3.05011	3.08532	3.54094	2.55443	3.10496	3.25653	3.53903	3.28467	3.81878
AAAS	3.36622	3.51001	3.67701	3.68335	3.33865	3.04583	3.30364	3.66589	4.03642	3.24819	3.38921	3.57943	3.9048	4.00509	4.08007	3.67879	3.54626	3.75343	4.39173	3.90176	4.49223	3.94523	4.1367	3.44825	2.87883	2.8894	3.72783	3.87241	3.73144	3.19947	3.63176	3.83506	3.51667	3.09409	3.69406	3.43848	3.95543	3.14814	4.18625	4.00013	4.66063	4.50749	3.80978	4.02944	2.95547	2.98799	3.5608	4.15457	3.57334
AACS	5.02261	5.23111	3.82556	4.02922	3.8783	5.2149	5.3069	3.47597	3.94649	3.90696	4.2863	3.84766	3.98508	4.09339	3.78285	4.54626	3.65532	4.10126	4.17488	3.77669	4.12356	3.39326	4.26686	3.4557	3.4012	2.80952	3.9486	3.91492	4.11601	4.24482	4.20248	4.27343	3.62508	3.84004	3.92561	3.99777	3.90696	3.00635	3.79302	4.10894	4.20542	3.97267	3.936	3.74143	3.58221	3.50705	3.66224	4.29242	3.98713
AACSP1	2.62554	3.23381	3.78253	2.14105	2.56831	2.53863	2.98607	3.37337	2.47115	2.20163	3.11078	2.39179	2.75189	3.0278	2.58706	3.13198	3.23501	3.41534	3.54187	4.05046	4.11392	3.6265	2.78461	2.92326	3.45054	3.16434	3.59648	3.93027	3.47288	3.30009	3.37033	0.251452	2.67862	2.14037	3.43708	2.96013	4.06455	4.02183	4.28417	3.10575	2.60996	2.98457	2.90121	2.31564	4.05814	4.01243	3.40702	2.93614	3.34176
AADAC	2.48897	3.19202	1.23576	2.83431	3.15489	1.79013	3.037	2.35616	2.35433	2.97532	3.13129	1.95035	2.14503	1.38753	1.47653	1.58961	1.99723	0.464141	2.08916	2.2351	2.48079	2.70867	1.78814	3.01051	3.17054	2.34275	2.54226	2.76978	1.31138	3.20651	3.14807	2.44909	3.04323	3.3578	3.0708	2.61288	1.53272	2.70785	1.99734	2.73134	1.48156	2.03603	3.01697	1.6223	3.54241	3.48005	2.59026	1.58458	2.61359
AADACL2	2.54241	5.09486	0.494032	2.75958	3.48258	2.65384	3.02317	1.74097	2.45966	3.78337	3.92516	2.43672	2.8944	1.22657	2.04009	2.69688	2.74403	2.12568	1.77558	-0.671374	5.55876	4.11206	3.09093	3.75891	2.20648	2.21448	2.94866	3.92122	1.96937	3.64037	4.20207	2.63396	3.18705	2.90788	3.11668	3.32943	3.14151	4.17271	3.68793	3.73893	0.431272	2.74492	2.54198	1.55455	2.92463	2.90769	3.34311	1.44555	3.68507
AADAT	2.52138	2.01003	2.70234	2.13701	1.95439	2.90732	2.22841	1.91496	2.30009	1.88148	2.83624	2.92859	3.01594	3.54636	3.31525	2.91358	2.63681	3.15248	2.76619	3.0267	2.86295	2.81106	3.18606	2.43093	2.30937	1.96269	3.46034	3.24963	3.40354	3.42327	3.16811	3.23735	3.2936	3.18844	3.28809	3.67342	2.72617	2.80139	3.81002	3.94852	3.49941	4.24573	3.06793	3.1339	2.99162	2.91575	3.60553	3.95932	3.99858
AAGAB	4.88783	4.87432	4.01438	4.10367	4.58763	4.76294	4.80127	4.18145	4.38765	4.56499	3.71869	3.55265	3.91907	4.05274	3.42508	3.8356	3.86647	3.43825	3.45533	3.57711	3.48006	4.10822	3.45301	3.91698	3.88078	4.00151	3.53158	3.7672	3.77601	4.29447	4.08738	4.5477	4.40007	4.30625	4.26424	4.60332	4.43167	3.52994	4.36915	4.56747	4.22697	4.78698	4.43689	4.0726	4.44132	4.52653	4.72971	4.67123	4.61951
AAK1	3.72783	3.71306	3.92964	3.93886	3.73514	3.90062	3.61767	4.03338	4.08491	3.69472	4.22574	4.14423	3.92617	3.67365	4.08456	4.05736	3.70932	4.39033	4.04465	4.01623	3.86183	3.83849	4.27151	3.72886	4.46298	4.16852	3.98697	3.6355	3.5857	3.79685	3.84296	3.70762	3.95722	3.92011	3.89971	3.94212	3.97786	3.96954	3.88556	3.63693	4.21308	3.65071	4.14465	3.99416	4.33093	4.13181	3.80827	3.28782	3.73283
AAMP	4.65654	4.36177	4.30531	3.84161	3.89275	4.66724	4.59491	4.28915	3.53476	3.83122	4.27489	4.16188	4.69523	3.98665	3.79178	3.9015	4.72194	3.39839	4.17857	3.78205	4.10011	3.41355	4.3733	4.1806	2.60483	3.33961	3.86461	3.70596	3.74069	4.01233	3.46609	3.43621	3.26067	3.49255	3.27139	3.17314	3.9782	3.09531	3.02889	3.25733	3.70921	3.86769	2.58922	4.05591	1.71887	2.0587	3.35083	3.95027	3.26572
AANAT	4.05507	4.45437	3.22073	3.71273	3.40505	3.82395	3.94117	3.79248	3.60555	3.41233	3.53234	3.27891	3.39808	3.26074	3.32701	3.74361	2.92959	3.72512	3.62622	3.72809	3.99166	4.17662	3.89614	4.20324	3.65548	4.37937	3.08324	3.97326	2.94867	3.48158	4.31767	5.48339	6.67623	5.60759	4.1934	5.84364	4.19535	3.95494	5.00701	6.19426	3.61773	3.57668	4.56731	3.46803	3.77438	4.31618	4.24219	2.78793	3.48396
AARS	4.40907	4.62675	4.42244	4.17431	3.85569	4.36173	4.72852	4.07069	4.23561	4.0391	4.90299	5.08958	4.07435	4.22873	3.92581	4.27348	4.27895	4.41115	4.54016	4.13386	4.79737	4.08205	4.78816	4.57517	3.03496	3.46428	3.96435	3.8168	3.69138	4.16255	4.6949	4.94515	3.62212	4.28769	4.27097	3.91164	4.15084	3.8797	4.00814	3.34963	4.32796	4.21431	3.803	4.25912	2.59907	3.04814	4.37794	4.63075	3.74994
AARS2	2.91439	2.76113	3.39446	2.86253	3.11708	3.11966	3.01035	3.05935	3.32088	3.2664	3.94838	3.60716	3.73364	3.28906	3.66326	3.27628	3.41057	3.82307	3.70647	3.5266	3.60197	3.144	3.8275	3.19509	3.20647	3.17671	3.31251	3.19693	3.29093	3.01125	3.7544	2.7295	2.71246	3.01433	2.8081	2.81153	3.21261	3.21175	2.92956	2.69062	3.50499	3.12272	3.01401	3.91462	2.74253	2.88615	2.67777	2.75814	3.04699
AASDH	3.82652	3.4966	4.1832	3.48151	3.84256	3.90568	3.82628	3.86273	3.82484	3.94684	4.0137	4.1637	4.20629	4.11779	4.14544	4.42479	3.89468	3.99824	3.75859	3.66292	3.81729	4.11233	3.98076	3.74212	4.69658	3.72444	3.76343	4.04672	3.8603	4.07202	4.1653	4.06983	4.23991	4.34886	3.77344	3.94484	3.46893	4.4176	4.14583	4.55433	3.84545	4.58947	3.97689	4.1637	4.41986	4.0817	4.02078	4.29235	3.7053
AASDHPPT	3.9698	3.36131	3.86992	3.24088	3.95425	4.20226	3.85095	3.6201	3.51663	3.99041	3.23496	3.65642	3.75667	4.16946	3.64907	2.90078	3.86023	3.00935	2.68621	2.77069	2.9994	2.53316	3.05457	3.52551	3.27784	3.16936	3.97476	3.85542	4.55703	3.48041	3.14406	3.78023	3.54019	3.25946	3.62755	3.16349	2.28396	3.01033	3.6311	4.207	2.98514	4.28819	3.04687	3.77317	3.26732	3.22773	4.17221	4.38531	4.51474
AASS	5.17672	4.84456	3.27306	2.98657	3.24223	5.21057	5.06698	2.83436	2.7876	3.32022	3.35661	3.71596	3.85689	3.63	3.68931	3.45103	3.54969	4.15642	3.53527	3.52546	3.40371	3.21119	3.69784	2.72427	3.55478	2.82481	3.97396	3.92392	3.91568	3.96456	2.97403	3.07676	3.28594	3.09922	2.96492	3.54328	3.65986	3.52001	3.63552	3.47552	3.87905	3.63333	3.02039	3.64053	3.46251	3.2035	3.4285	3.4684	3.5992
AATF	4.60673	4.65717	4.19693	4.08462	4.1297	4.44353	4.77676	4.1043	4.28376	4.19122	3.87634	4.14618	4.20327	3.99261	3.82705	3.98191	4.13478	3.83125	4.00396	3.77874	3.75595	3.70977	4.32017	4.03935	3.56174	3.49582	3.50202	3.53869	3.63285	3.85357	3.96939	3.89987	3.43567	3.59107	3.78815	3.47177	3.92332	3.5167	3.29695	3.49003	4.1483	4.14432	3.8778	4.03731	3.23399	3.34319	3.76875	3.83145	3.53014
AATK	4.04743	4.35783	3.04127	4.50808	4.32327	3.7698	4.03835	4.11959	4.36841	4.18278	3.66999	3.3144	3.33795	2.20533	3.46396	2.62425	3.12983	3.44768	2.81945	3.46669	3.86201	3.67594	3.9461	3.58857	3.32383	4.09706	3.58008	3.70147	3.3911	3.55977	3.75253	3.11132	3.34832	3.26381	3.41859	3.24443	3.20612	3.77368	4.0634	3.55864	2.91927	3.20166	4.22223	3.28856	3.56008	3.42512	3.7374	4.02376	3.80153
ABAT	2.96342	3.1051	3.3684	3.4151	3.6166	3.22371	3.35019	3.42793	3.80591	3.44312	2.5255	3.27783	3.35938	2.31691	2.69482	3.31091	3.74898	3.86902	3.65185	3.70508	3.19708	2.87349	3.24818	2.91988	3.87712	3.84373	3.35129	3.66887	3.83623	3.09954	2.7522	3.12905	3.75015	3.19173	3.11641	3.07864	3.71816	3.76765	3.41276	2.51484	2.82926	3.20561	3.64684	3.11926	4.04657	4.02408	3.37902	3.35478	3.93892
ABCA1	5.01227	5.03636	4.3032	4.3716	4.45447	5.2924	5.11041	4.23474	3.75306	4.46274	5.13239	4.66613	4.0786	4.30468	4.32085	3.99308	5.22564	4.58148	4.05695	3.66349	4.37264	4.26046	4.24865	5.05722	4.73404	3.62635	4.13277	4.47494	4.77955	4.5575	4.28021	4.09454	3.98352	4.00408	4.08073	3.94845	3.91649	3.79532	3.42751	4.31273	4.159	4.32339	3.84717	4.22624	4.49546	3.97717	3.91196	3.87219	4.47087
ABCA11P	3.48093	3.19427	4.02487	2.90628	2.77822	3.53016	3.25934	3.26619	3.69459	2.72193	3.90541	3.52799	4.68402	3.81721	4.29984	4.54805	3.93829	4.26154	4.50282	3.97181	4.24856	3.66653	4.16379	3.94139	4.54313	4.03132	4.1549	3.91334	3.65493	3.77309	2.96721	3.39464	3.4922	3.866	2.53833	3.49271	3.95469	3.8519	3.364	2.91253	3.57312	3.33893	3.141	3.58887	3.8728	3.63254	2.93578	2.75996	3.00288
ABCA12	4.26841	3.91513	2.62361	2.72285	2.90227	4.01864	3.80761	2.91015	3.41027	2.98664	2.66798	3.13194	2.67358	3.11355	3.17045	2.76896	2.84739	3.78559	3.91308	4.98706	2.77535	3.52202	2.8264	2.69701	4.26924	3.42886	4.13619	4.30287	3.85205	2.60896	3.52612	2.64854	4.11788	3.51867	4.34579	3.76297	5.06181	2.63736	6.45428	3.22056	3.24171	4.47138	4.14972	3.0647	3.40357	4.93304	4.84599	4.78123	4.99116
ABCA13	1.23565	1.11413	4.0457	4.11209	4.7367	1.26857	0.919767	4.01125	4.23534	4.6681	2.98907	1.37184	1.88591	0.780537	-0.235842	2.91711	1.24148	4.05651	0.859333	1.89032	1.20283	2.17298	-0.214877	1.73352	0.751994	4.38181	2.02767	1.84074	2.53426	0.999405	1.57182	1.99153	1.64397	2.29134	2.01276	2.31873	1.21312	1.84083	1.57035	1.51339	0.0467859	1.95637	1.78256	1.80123	1.51492	2.15284	1.87882	1.841	3.00531
ABCA17P	2.43114	2.20199	3.02408	2.24416	2.099	2.46323	2.0196	2.69812	1.92499	1.57979	2.27264	2.17284	1.77157	2.20812	1.93749	2.70338	3.81944	2.70407	2.93304	3.01956	2.93386	3.4846	2.67388	2.76123	2.6704	2.02599	2.68927	2.85055	2.38787	3.60728	2.51628	1.46702	1.77652	2.57237	2.51713	3.05791	2.71851	2.30495	2.59708	2.90553	2.59014	2.31713	2.27369	2.23437	2.48839	2.84179	2.89721	1.78332	1.89047
ABCA2	3.59851	3.8843	3.59126	4.27788	3.54473	3.70736	3.74022	3.92632	4.27098	3.53532	4.43737	3.96684	3.98403	3.84491	4.0872	4.00708	3.9307	4.3572	4.29466	4.54509	4.58293	4.21861	4.73709	4.15464	3.94578	3.7127	4.18503	3.72791	3.98798	3.7924	4.45716	4.14192	4.26701	4.29731	4.54308	4.21271	4.24384	4.42206	4.17609	3.89482	4.88082	4.18625	4.4651	4.11873	4.11998	4.06776	4.11946	4.20082	3.87982
ABCA3	2.98399	3.47921	3.60869	3.74695	3.93338	3.0783	3.08229	3.42261	3.38991	4.08688	4.8059	4.41549	4.43925	4.28051	4.57609	4.59599	4.88155	4.29213	4.55642	4.09284	4.99128	4.0139	5.02144	4.64272	3.79628	3.95433	4.08228	3.80206	3.803	3.75281	4.00306	3.68614	3.55313	3.49447	3.34762	2.90933	2.9707	3.53614	3.29461	2.47245	3.92256	3.09587	3.45088	3.78529	4.24462	2.61361	2.87897	3.511	2.75009
ABCA4	6.31754	7.59099	5.25595	5.12374	5.28721	5.05392	5.3743	4.87195	5.28167	5.10634	4.78191	4.96881	5.78114	5.19561	4.96957	5.0181	5.20035	5.42627	6.11112	5.40152	5.71127	5.31638	5.47094	5.58908	5.33773	4.94752	4.90599	5.03425	4.87967	4.7008	4.30541	3.85549	4.86992	4.4269	4.25345	4.87416	5.06941	4.56017	4.91143	3.66613	3.84131	4.97514	3.51572	4.7834	5.31697	4.6773	3.89795	4.00721	3.63933
ABCA5	4.22612	3.77861	4.05208	3.42594	3.29569	4.42623	4.24907	3.72071	3.71875	3.37496	4.52647	4.6197	5.19311	4.78041	4.88448	4.56785	4.60242	4.90811	4.73105	4.238	4.22028	4.27921	3.98425	4.05472	5.12127	4.61334	5.35424	4.55954	4.83136	5.01071	3.39183	3.14698	3.18495	3.31736	2.41762	3.13753	3.37676	4.12353	3.59313	3.34147	3.3456	3.53738	3.07467	4.30837	4.00978	3.92629	3.41394	3.57368	3.69753
ABCA6	4.04475	3.57069	3.61691	2.55995	3.82032	3.93252	3.74328	2.80308	2.24579	3.80035	4.13204	5.06251	5.12449	5.05033	4.21391	4.43422	4.33614	4.11786	4.5708	4.15223	4.31292	4.1301	4.05692	4.14232	4.47778	4.24194	4.50977	4.30324	5.13717	5.38195	2.97028	4.04523	3.63275	3.25736	2.49764	2.24165	3.86684	3.65108	3.05767	3.45239	3.27134	2.40762	3.08346	4.04475	3.73414	2.66154	3.25581	3.37717	3.58006
ABCA7	3.08928	3.58151	5.27212	5.23853	4.40134	2.9165	3.21944	5.26311	5.3417	4.42363	4.96427	4.41808	3.74622	3.82723	4.17801	4.45895	3.70726	5.37884	4.42363	4.17683	4.64815	3.80953	4.7288	4.14212	4.29763	4.83811	3.72315	3.40481	3.91852	3.90951	4.7295	3.91344	3.95741	4.19282	3.53622	3.9435	3.90217	4.21932	4.1862	3.41264	4.24969	3.60699	4.43935	3.9451	3.74049	3.7148	3.59957	3.33124	3.66384
ABCA8	3.81647	3.46321	4.00367	3.04351	3.25429	3.68636	3.50461	3.34499	2.303	3.41812	4.41399	4.83578	5.51292	5.13414	5.1949	4.98997	4.49517	4.34644	5.30267	4.38227	5.01605	4.7102	4.78663	4.90038	4.72614	4.65069	4.52678	4.35359	4.78338	4.96402	2.24847	3.59974	3.77546	4.06244	3.02921	2.52419	4.38092	4.3164	3.43932	3.31883	4.23464	2.38612	3.71022	4.35478	4.20895	2.5024	3.01223	3.08719	3.08547
ABCA9	5.07923	4.93496	5.46081	5.13391	4.88033	5.43349	5.16452	5.42788	5.69703	4.7552	5.83959	5.25567	6.32832	5.3329	5.78117	6.05264	5.68323	6.24343	6.06061	5.75641	5.49073	5.41472	5.92423	5.18316	6.37864	6.1909	5.6944	5.46305	5.35463	5.88851	5.55447	4.46877	5.3917	4.94681	4.46668	5.28778	5.58808	5.73644	5.54617	4.84543	5.95546	4.87527	5.2087	5.9229	6.04737	5.90462	5.28717	4.2902	5.14576
ABCB1	3.19256	3.02369	3.04918	2.71964	2.93734	3.3194	3.17709	2.59434	2.70127	2.83555	3.10338	3.82896	3.76245	3.24944	3.63405	3.99905	3.35588	3.55245	3.30502	3.69288	3.1339	3.27327	3.10815	2.92199	3.42058	3.04798	3.41399	3.03773	3.20486	3.46756	3.56957	4.33755	5.00962	4.76997	3.70032	4.18312	4.4826	4.2987	4.82102	3.72975	3.88521	3.46504	4.85112	4.32914	3.7903	3.56425	4.28977	4.06338	4.62644
ABCB10	3.34221	3.07057	5.10083	4.83822	4.1208	3.71034	3.35614	5.02502	4.94051	4.09981	3.55536	3.48254	3.58043	3.91229	3.65481	2.91184	3.48684	4.11649	3.0252	2.91986	3.05296	3.4724	3.16093	3.06829	3.01601	3.76544	3.33788	3.67487	3.9015	3.46433	3.61808	3.57035	3.24816	2.88313	2.98913	3.49727	2.51276	2.88716	3.03518	4.16939	2.96932	4.05177	2.49809	3.18547	2.89563	2.93106	3.18417	3.46938	3.80035
ABCB11	3.22286	3.87563	2.34465	3.55442	2.92597	2.97794	3.0924	2.62622	2.40422	2.72838	2.40492	1.98798	2.24301	2.30433	2.56592	1.89805	2.40256	2.50015	2.6562	3.62386	3.35276	3.70573	2.12982	3.40566	2.35426	2.38038	3.01516	2.71316	3.12255	1.84145	2.99733	3.00642	3.48853	3.59992	3.37017	3.58353	2.61159	2.93816	3.2049	3.44404	2.72475	2.56894	3.38091	1.7253	2.46976	2.31088	3.05023	2.85048	2.96289
ABCB4	-1.45927	0.237581	3.12561	1.66024	1.59427	1.22144	1.29905	3.15637	2.48465	1.73238	2.96694	3.19338	2.4937	2.80304	2.36547	2.98396	2.46507	3.21936	2.66439	2.6772	2.05106	1.70299	2.74317	1.60527	2.6388	2.31825	2.89846	1.7654	2.43344	3.15667	3.70894	3.39362	2.97781	3.10301	3.21224	3.66793	3.15321	3.30022	3.8801	3.28351	3.29476	3.5984	2.91242	3.4968	2.83359	3.07708	3.6394	3.929	3.98567
ABCB5	1.36275	1.51959	3.2014	2.73124	1.77039	2.36362	1.65274	3.14643	1.96671	2.68528	4.56305	2.32955	1.64053	2.58906	2.66977	2.20457	1.39047	3.8341	3.05153	2.41754	2.33123	2.58283	3.10303	1.60482	3.42224	1.83987	2.96257	1.80215	2.97439	2.85021	3.3823	1.96005	2.22264	2.725	2.65657	3.21833	2.76359	2.37621	2.87897	2.81333	1.59631	3.32551	2.7948	2.17025	2.64325	3.11439	3.20009	2.94815	3.838
ABCB6	3.99314	4.02398	4.963	4.61795	4.00153	3.74863	3.91948	4.91502	4.92144	4.22582	4.0168	3.7309	3.5917	3.64403	3.31283	3.71689	3.48417	4.80288	3.96976	3.60339	3.48753	3.24221	3.55059	3.21082	3.51249	3.82091	3.39088	3.18067	3.70075	3.92935	3.88644	3.66099	3.91338	3.31977	3.45531	2.97076	3.41213	3.81273	3.61771	3.02935	3.79757	3.59909	3.94802	4.26942	3.55252	3.72952	3.29306	3.75828	3.80338
ABCB7	4.49819	4.16152	4.65511	4.09978	4.21118	4.6554	4.54466	4.50732	4.73819	4.18634	3.62542	4.0308	4.46571	4.2484	3.98157	4.13243	4.05906	4.01558	3.85329	3.65733	3.08006	3.34358	3.75746	3.24428	4.35672	3.74439	3.79184	3.49931	3.58599	3.84541	3.57826	3.87031	3.79184	3.78846	3.54384	3.56813	4.03117	3.50699	3.51979	4.16228	4.24827	4.30128	3.94509	3.91881	4.10502	3.97328	4.08086	4.18827	3.79815
ABCB8	2.42264	2.80181	3.0763	3.30406	3.07188	2.47384	2.55854	3.33565	3.68443	3.29049	3.95966	3.37724	3.28313	3.20329	3.45537	3.58197	3.46209	3.85115	3.84535	3.38047	3.61008	3.25404	3.95763	3.43809	2.922	3.06087	2.76851	2.74569	2.79815	3.1757	4.25837	3.21948	3.32771	3.36302	3.93977	3.52256	3.64207	3.41586	3.52179	3.25607	4.14471	3.84097	4.16992	4.1945	3.3515	3.70806	3.12821	3.05647	3.42277
ABCB9	3.18709	3.11187	3.53553	3.80286	3.35795	3.12364	2.90616	3.7133	4.06969	3.32204	3.52772	3.19389	3.37822	3.13106	3.75687	3.89166	3.51831	3.61478	4.4424	4.47957	4.39287	3.65599	4.02908	3.83677	3.13178	3.90432	3.44748	3.61195	3.51777	2.78726	3.61804	2.84611	3.21316	3.61091	3.08677	3.79168	3.92064	3.64401	3.43448	2.91107	3.53395	3.20089	2.89888	3.54788	2.97242	3.16107	3.12141	2.88362	3.39609
ABCC1	3.84576	3.94023	3.887	3.88022	3.67962	3.92669	3.92812	3.98652	4.2545	3.64439	3.28215	3.70991	3.67423	3.57224	3.69007	3.82093	3.59653	4.16386	3.67289	3.73815	3.55857	3.26241	4.20108	3.86958	3.60838	3.31409	3.27964	3.82714	3.42459	3.84025	3.7764	3.69844	3.75312	4.04918	3.66335	3.86649	4.22793	3.03423	3.73059	3.82492	3.95462	4.11011	3.57826	4.30792	4.16861	3.93671	3.36318	3.75492	3.9202
ABCC10	4.38124	4.40455	4.30739	4.85763	4.20277	4.08379	4.14705	4.64191	4.45608	4.13829	4.3356	4.07727	4.16629	4.14275	4.40744	4.45709	4.58007	4.57688	4.78224	4.71842	4.95891	4.87428	4.39949	4.66032	4.4061	4.75197	4.44295	4.37841	4.12519	4.01217	4.67983	4.8553	5.1138	5.10122	4.81802	5.11413	4.72646	4.69578	4.70453	4.53772	4.76407	4.21792	4.71092	4.1275	4.45431	4.48426	4.35204	3.96959	4.331
ABCC11	2.40614	2.61661	2.26193	2.76875	3.2681	2.46621	2.58827	2.19057	2.85885	3.33168	2.28321	2.88789	2.81623	2.97171	5.22202	2.8681	2.60399	2.54986	2.71699	3.11468	3.26233	3.60377	1.02174	3.66524	2.86943	2.94351	3.64113	3.6352	3.33443	3.04502	2.4555	3.32008	3.36522	3.69435	3.52644	3.21013	3.08641	3.00488	2.62092	3.0803	2.39489	2.74725	3.9195	3.81041	3.0573	2.7378	3.5167	2.61606	3.16351
ABCC12	4.29606	3.96767	2.75133	2.74136	2.91816	4.12383	3.86372	3.16684	3.25181	2.86895	2.12248	3.01553	2.69732	3.15264	3.37149	3.10873	3.24554	3.01307	2.41541	3.46976	2.40243	3.34149	2.56153	2.07309	3.22204	3.3465	2.99558	3.25464	3.38957	2.47666	2.34733	2.64954	5.12256	3.51954	3.19896	3.3901	2.60428	3.04127	2.40016	4.0701	2.80123	2.26258	2.84653	3.08763	3.50665	3.327	3.26965	3.47571	2.51943
ABCC13	3.01971	2.99723	3.45805	2.97869	2.63126	2.49112	2.45179	3.45695	3.13197	2.31874	1.46072	1.95645	1.86508	1.87248	1.95822	1.40541	2.16611	2.97999	2.00509	2.31464	2.06136	2.34636	2.0759	2.10523	1.22793	2.45324	2.3765	2.39529	2.01591	2.61848	1.2287	0.772955	1.43786	1.14443	1.95747	1.62635	2.7212	2.48489	2.54813	1.22295	2.31957	2.08619	2.27551	1.48562	2.90943	2.40308	2.23938	3.04244	2.36207
ABCC2	3.76344	3.68286	2.89222	3.17621	2.43175	3.45449	3.30558	2.86456	3.37933	2.38422	2.18235	2.33765	2.10371	2.04669	2.80401	3.83755	2.07972	3.62277	3.02544	3.83928	3.4888	3.46732	1.90843	2.71998	3.29133	3.32826	2.54973	3.4057	1.81727	2.82915	2.2004	2.96809	4.05071	3.03582	2.86531	3.1827	3.79794	3.57967	2.77823	2.83081	2.23242	2.54014	2.28915	2.49771	3.84307	3.60452	2.19361	2.6494	3.1897
ABCC3	2.63426	2.73872	4.05587	3.04371	3.70446	2.84597	2.56883	3.85413	3.23154	3.79556	4.00968	3.33124	3.25951	3.56247	3.65315	4.22981	2.89148	3.90497	4.66704	4.69897	3.87821	3.23966	4.13415	2.86204	3.54941	3.18651	3.93064	3.17414	3.15196	4.26087	5.32136	3.03416	3.71951	3.17565	2.81643	3.49486	3.55329	3.71557	4.75031	3.29384	4.29277	3.3245	4.02839	3.96068	3.08196	3.1407	3.69158	2.76837	4.01376
ABCC4	2.41504	2.1744	3.83369	3.60104	2.72732	2.58076	2.45431	3.74682	3.67525	2.82612	2.55159	2.72076	2.53577	2.51401	2.9061	2.82193	1.82343	2.74686	1.32885	1.50372	2.10325	1.42724	2.66383	1.94398	3.11044	2.49332	2.09852	2.00486	1.60736	1.79381	2.93397	3.41127	2.82143	2.91509	3.21055	3.34698	2.29144	2.84074	2.5326	3.05226	2.38522	3.28406	2.78085	3.39543	3.15929	3.76378	3.46735	2.30485	3.09787
ABCC5	3.12274	3.12495	4.40709	4.0616	4.37917	2.97251	3.04947	4.30207	4.23199	4.4808	4.82511	4.16324	4.02436	4.21582	4.21483	3.92875	3.88095	4.78083	4.16836	4.05502	4.45585	4.09124	4.3362	3.68574	4.2704	4.30162	4.03186	3.81134	4.40378	4.02872	5.00815	3.74896	4.00206	4.09508	3.76297	4.34487	4.02503	4.44885	4.40187	4.14142	4.34898	4.14429	4.08609	4.11025	4.32354	4.25042	4.14778	4.03388	4.58379
ABCC6	2.77356	2.908	3.78512	3.85302	3.96426	2.85138	2.8629	3.83907	3.41597	3.89896	4.61768	3.77711	4.47365	5.18906	5.02029	4.16211	5.40158	3.8996	4.94744	3.68005	5.18694	4.38786	4.16052	4.97251	3.87548	4.60636	3.87179	3.9281	5.13729	4.18706	2.95446	3.3772	3.66684	3.64242	3.64257	3.31919	3.49418	3.68794	3.39347	3.2686	3.78814	3.572	3.33476	3.74348	3.34145	3.18176	3.29135	3.45781	3.34269
ABCC6P1	2.48651	2.69268	2.64637	2.77718	2.92247	2.51288	2.75025	2.30198	2.32177	2.91125	3.01883	2.57815	3.12718	4.068	4.31852	2.7077	4.21455	3.54222	4.02705	3.52976	4.25743	4.20591	2.9262	4.0293	3.51412	4.21418	3.62464	3.63614	5.00426	3.00311	2.4919	2.3343	3.0581	3.1483	2.74014	2.79816	3.38043	3.9314	3.61263	3.24471	2.99394	2.45229	3.10282	2.8162	2.85568	1.92711	3.08974	3.25056	3.42787
ABCC8	2.98396	2.85349	3.49358	3.11819	3.20321	3.36415	2.87921	2.47991	3.53867	3.1684	4.46813	3.31156	4.47677	3.45005	4.31914	3.92517	3.31214	4.64362	3.90854	3.95949	3.99246	3.71482	5.17437	2.64983	3.75869	3.79587	4.4373	3.50621	3.84153	3.9142	3.07513	2.96919	3.71476	3.56629	3.29377	2.81772	3.98796	4.96585	4.68155	3.3175	5.85988	2.56731	3.8485	3.25687	3.98335	2.76779	3.73765	2.71142	3.34396
ABCC9	2.29419	2.46468	2.42695	2.33943	2.80244	2.48059	2.09015	2.41534	1.51021	3.0581	3.6014	3.44508	2.67784	2.44283	3.84648	3.62429	3.96499	2.70494	2.64551	2.50366	2.99168	3.7066	2.63649	3.25532	3.7575	3.1538	2.55068	2.65696	2.80199	2.40613	3.48875	3.73415	3.87708	3.86644	3.55568	3.9233	2.99752	3.81115	3.87227	2.27438	2.48761	2.84883	3.59566	4.00492	4.5683	3.9821	2.98445	2.43389	3.30063
ABCD1	3.64786	4.48494	3.53174	3.87218	3.55924	3.81327	3.76586	3.92023	3.65604	3.52596	3.87007	3.5102	3.58777	3.37222	3.75573	3.59655	4.26801	3.91183	4.06917	3.67446	4.37906	3.98859	4.0326	4.4158	3.4376	3.41775	3.30996	3.6949	3.42051	3.58968	3.89421	3.14895	3.2269	3.24396	3.60868	3.42677	3.66401	3.26999	3.37877	3.14404	3.79656	3.38501	3.58876	3.51327	3.8891	3.18847	3.16279	3.19095	3.07592
ABCD2	3.41566	3.61509	2.16393	2.8309	2.97914	3.41903	3.44626	1.95657	0.771839	3.1426	3.46546	3.63748	3.91947	3.76385	3.94506	2.89792	4.16931	2.53878	3.19565	1.02443	3.16615	3.16654	1.90822	3.60394	3.69517	3.70506	2.84618	4.51984	4.49264	3.71207	0.673855	2.58743	0.783577	2.06637	1.34695	0.687366	1.96803	2.99833	0.731454	2.58464	2.00934	0.809758	1.68873	2.80443	3.06183	1.05633	0.820272	2.02527	1.09653
ABCD3	3.77826	3.34025	3.99614	4.06774	3.28439	3.96403	3.52881	4.38516	4.22779	3.32582	3.70952	3.6784	3.94946	3.80167	3.89107	4.09516	4.13726	4.15488	4.38469	4.19372	3.81583	4.31941	3.74127	3.51728	4.37841	4.48127	4.06569	3.8176	3.83641	3.74319	3.58404	3.33913	3.98909	3.94845	3.66367	3.9101	4.33376	4.03898	3.76436	3.53343	4.36607	3.84404	4.00263	3.89309	4.49421	4.33625	3.85774	3.1986	4.07544
ABCD4	3.26545	3.10838	3.57026	3.72419	3.58859	3.5953	3.36617	3.32441	3.39345	3.60945	3.60982	3.32187	3.40251	3.41063	3.79891	2.96098	3.43845	3.86367	3.66968	3.35563	3.66985	3.59299	3.56029	3.44881	3.34539	3.32564	3.55703	3.42589	3.74552	3.23882	3.78614	3.25967	3.56832	3.74856	3.13029	3.42454	3.18496	3.48263	3.61225	3.62721	3.86296	3.45	3.62775	3.17911	3.28779	3.27642	3.38237	3.5073	3.48098
ABCE1	4.76409	4.61057	4.1753	3.86497	4.27482	4.74124	4.82855	3.83075	3.99133	4.31565	3.87931	4.11542	4.00739	4.29258	3.95641	3.76614	3.75084	3.73555	3.68232	3.58596	3.49554	3.57156	3.98999	3.33863	3.76125	3.42733	3.87197	3.91096	4.33267	4.22874	4.07883	4.42729	4.02404	4.00437	4.24224	4.08985	3.99629	3.74515	4.14179	4.7738	4.26899	5.08364	4.08946	4.02585	3.98438	4.08312	4.42578	4.43188	4.82267
ABCF1	4.68587	4.80154	4.41384	4.3007	4.3499	4.64767	4.85222	4.18889	4.39611	4.39009	4.22257	4.16738	4.04882	3.96455	4.11605	4.10128	4.08562	3.86305	3.89888	3.8269	4.10536	3.7629	4.4769	4.01853	3.08952	3.44666	3.85476	3.75722	3.56996	3.92778	4.30979	4.16007	3.55782	3.89706	4.13085	4.08318	3.95533	3.33905	3.86595	3.80842	4.19521	4.29717	3.88702	4.09917	3.13998	3.27937	3.98112	4.12762	4.01659
ABCF2	4.99526	5.13917	4.40549	4.25932	4.26312	5.07164	5.37001	4.22195	4.422	4.29372	4.26481	4.34768	4.12898	3.97277	3.99737	4.38968	3.91557	3.89496	3.98295	4.00415	4.14363	3.77663	4.48785	4.13441	3.14218	3.49707	3.95595	3.52123	3.37481	3.91425	4.52681	4.31646	3.79249	4.06242	4.16383	4.1528	4.08729	3.56046	3.90745	3.784	4.05395	4.33935	4.11585	4.32419	2.87433	3.26693	4.00649	3.99458	3.97319
ABCF3	4.24983	4.50845	4.11709	3.87489	3.70608	4.23391	4.51809	3.91482	3.99904	3.77917	4.12833	4.07468	4.22466	3.93638	4.04692	4.31018	4.16186	3.84232	4.17352	3.74127	4.14341	3.74562	4.57905	4.18157	3.93042	3.71944	3.31642	2.87187	3.33014	3.44086	4.32767	3.65245	3.11232	4.0064	4.03457	3.89367	3.85715	3.53454	3.26692	3.26334	4.4489	4.13711	4.28749	4.65304	3.65055	3.69005	3.23939	3.4372	3.43134
ABCG1	5.09221	5.61615	4.1731	4.33226	3.84568	5.18268	5.36745	4.25492	3.79789	3.76666	3.74332	4.10822	3.80878	4.03951	3.87817	3.91393	4.30409	3.49173	3.59964	3.70865	4.05415	4.25291	4.07346	4.36383	4.15191	4.12155	3.47352	3.95044	3.69159	3.82615	3.54502	4.50088	4.30342	4.49029	4.40888	4.2133	3.98141	4.08892	3.86654	4.32519	3.48093	4.07174	3.55139	3.92988	4.43087	4.16198	3.93696	4.14505	3.74304
ABCG2	2.77867	2.63303	3.45853	2.84795	2.07277	3.05789	2.48297	3.32532	2.48601	2.21309	3.23748	4.31429	3.98442	2.29485	3.00209	3.73656	4.21497	2.90161	2.86669	3.36691	3.52126	3.12326	3.29826	2.84623	4.00117	3.65197	2.99233	3.53596	3.66835	2.71233	2.9086	3.20145	3.92064	3.88269	3.2684	3.38319	3.5685	4.63311	3.90213	2.29562	3.28237	3.07666	2.85532	3.19454	3.79339	2.98861	2.92983	4.34062	3.70257
ABCG4	1.51458	2.00395	2.67183	2.91739	1.98974	1.4906	2.15416	3.05797	2.71846	2.32998	2.79042	2.73208	3.18182	2.21603	3.2884	2.66586	3.05107	3.04129	3.93508	3.87797	3.23102	3.26299	2.92359	3.32851	2.49985	3.509	2.77473	3.57545	3.32675	2.72303	4.57543	3.48397	4.15992	3.22071	3.72372	3.94784	3.88034	3.54796	4.39599	3.58485	3.31417	3.59543	3.61534	3.51445	3.54796	3.95513	3.97691	3.6375	4.40423
ABCG5	2.58589	2.63217	2.19323	3.27489	2.03724	1.72567	2.29496	2.81267	2.0232	1.83755	1.76296	1.63406	1.59835	2.01384	1.72669	2.10746	2.2098	1.532	1.67832	2.15602	2.25561	2.9529	1.1502	2.84886	2.5981	2.89795	1.9553	2.09879	1.61794	1.30593	2.17894	3.37973	3.5614	3.82566	3.65658	3.55493	2.47045	2.84206	2.75804	2.85607	1.97956	1.84337	2.9767	1.75353	2.99465	3.07125	2.46994	2.32281	2.18226
ABCG8	2.93534	2.8746	3.03819	3.66278	3.33007	1.8086	2.84587	3.06693	3.07711	3.3033	3.11122	2.99061	2.68236	3.20776	3.63754	3.72965	4.3489	3.65605	2.53454	3.03907	3.53842	3.62381	2.26316	3.85231	3.1434	3.53823	3.25419	3.01991	3.14197	2.87232	3.85849	3.37714	4.18627	4.17325	3.43704	4.02362	3.26991	3.84929	4.42274	3.48922	3.53091	3.23703	3.93405	3.14629	4.13586	3.66719	3.76942	3.93423	3.96091
ABHD1	2.77602	2.99909	3.37343	3.72442	3.20053	2.90378	2.84457	3.43249	3.00702	3.36081	4.22119	3.47892	4.14694	3.92303	4.38205	3.48996	4.83506	3.73834	3.95491	3.5114	4.57834	3.92119	3.71863	4.32928	3.82938	4.23771	3.81317	3.77739	4.17781	3.47132	2.87196	3.03232	3.35649	3.41325	2.931	2.87137	2.67206	3.51272	3.03522	2.93142	3.21409	2.69898	2.99054	3.53138	3.41023	2.87601	2.76059	2.95326	2.59896
ABHD10	4.05064	3.75459	2.56264	2.51827	3.10845	3.76334	3.52985	2.97919	2.9661	2.73561	2.24886	2.79866	2.49493	2.90818	3.10845	2.9216	2.75466	2.68269	2.41454	2.27742	2.41936	2.5816	2.51707	2.19469	3.00805	3.14779	2.68622	3.19105	2.00471	2.48214	1.81168	2.61493	2.13288	2.52375	2.35236	2.65168	2.35193	2.92263	2.50967	2.31176	2.63638	3.20562	2.84173	2.86717	3.27379	3.1349	2.76782	3.11292	2.37827
ABHD11	3.6003	3.4607	4.1348	3.88572	3.94686	3.69058	3.53303	4.36494	4.03268	3.9262	4.40977	4.29693	3.95335	3.96465	3.77232	4.31374	4.39342	3.6686	3.94801	3.77658	4.04257	3.75195	4.2065	3.97079	3.60683	3.57183	3.65474	3.64685	3.74907	3.96708	4.39182	4.24795	4.16751	3.84209	3.84319	3.93811	3.95391	3.65888	3.6868	3.34347	3.46841	3.88462	3.47193	3.85273	3.66659	3.72152	3.91215	3.92454	3.65085
ABHD12	3.21948	3.21733	3.45752	2.93088	3.26333	3.47829	3.52192	3.40925	3.31373	3.29543	3.74388	3.26219	2.93782	3.06081	2.65557	3.78628	2.97812	2.48869	2.92105	2.45518	3.12581	1.88547	3.77224	2.98012	2.09712	2.05183	2.42479	3.02142	2.21845	3.66511	4.37088	3.58148	2.69161	2.84647	2.94599	2.73905	2.71982	1.81566	2.35933	2.73982	5.35209	3.36368	1.91478	3.32337	1.88781	2.20723	3.02779	3.35833	2.84895
ABHD12B	3.64146	3.49629	2.61114	3.24374	3.74432	3.11076	3.32239	3.39819	2.85337	3.46758	2.40678	2.89618	3.11076	2.62148	2.65169	4.12889	2.75515	2.5239	2.53694	3.40695	2.61924	3.58466	2.3483	3.32864	3.09821	3.43642	2.5239	3.5032	2.36517	3.91438	2.97514	2.90048	3.36691	5.09673	3.09399	3.07299	3.83995	2.97154	2.61161	2.57969	2.61363	2.53578	3.23281	2.59212	3.37114	3.82498	2.30434	3.03291	2.44341
ABHD13	1.80333	1.68081	3.10735	2.4038	2.65439	2.82495	2.87935	2.85594	2.54803	2.54614	2.59621	3.20678	2.55212	2.60826	2.28112	2.21611	2.77975	2.51051	2.16327	2.14264	2.32933	2.20237	2.38986	2.50923	2.28805	2.62614	2.89748	2.60797	3.18012	2.68664	2.19349	2.3408	1.75413	2.12605	1.86057	1.91887	1.44899	2.62801	1.86079	2.65083	2.01799	2.50482	1.96542	3.20439	2.25273	2.21585	2.40782	2.54315	2.68222
ABHD14A	3.58576	3.66767	4.5038	4.80616	5.10835	3.86462	3.67846	4.6434	5.08531	5.21609	5.06252	5.06309	5.06088	5.05875	4.60796	5.08922	5.31595	4.19791	4.71892	4.32429	4.07826	4.26611	4.4816	4.7578	4.50526	4.70701	4.30121	3.87787	4.74366	4.56465	4.54197	4.90356	4.51184	4.62936	4.59462	4.14408	4.10561	4.27535	4.08689	4.42394	4.8672	4.78206	4.51555	5.41748	4.63569	4.59476	4.80979	4.7488	4.33825
ABHD14B	2.80434	3.09106	3.50955	3.33386	3.5289	3.12429	3.10251	3.42153	3.29737	3.56189	3.73175	4.2568	4.33108	4.0824	3.97103	3.68223	4.36361	3.29141	4.12025	3.26742	3.88595	3.37085	3.99231	3.87889	3.01973	3.22407	3.09646	3.3361	3.48773	3.2867	2.92976	3.11287	2.37211	2.52973	3.06594	2.39075	3.21674	3.00718	2.32717	2.64911	3.40671	3.35685	2.60586	3.6265	2.30033	2.17711	2.54024	3.02802	2.45446
ABHD15	3.14499	3.01443	3.50449	3.59692	3.97786	3.30223	2.97501	3.45274	3.40161	4.0259	3.76897	4.40947	4.36606	4.00151	4.31661	3.53499	4.91062	3.57785	4.07316	2.89539	3.47612	3.48888	3.61343	4.81339	4.11054	3.90689	3.85683	4.23572	4.39785	4.5347	2.80887	3.27748	2.44231	2.88424	3.11838	2.49978	2.95255	2.76418	2.07875	3.44567	3.44199	3.53835	2.79156	4.04386	3.20882	3.06166	2.82284	3.06836	2.74116
ABHD16B	2.73257	2.69693	2.67418	3.00212	2.66918	2.18189	2.28319	3.05593	2.67964	2.60447	2.02051	2.23384	2.22295	2.02526	3.41858	2.92094	3.095	2.09527	2.35337	2.8697	2.6072	2.42462	1.65153	2.84374	2.92425	2.89305	2.76149	2.67894	2.20498	1.6641	2.55706	3.29759	3.46217	2.50637	3.32429	3.26198	2.89037	3.35791	2.78371	2.42945	2.09306	1.72155	2.65441	2.18564	3.56071	3.45204	2.54627	2.33715	2.47738
ABHD2	4.19584	4.0823	4.47127	4.26635	4.06475	4.49219	4.28495	4.12579	4.35126	4.09456	4.16542	3.89103	3.74158	4.14913	3.89518	4.23002	3.5553	3.98933	3.49941	3.17152	4.15503	3.00169	4.16859	3.4018	1.63388	2.4813	4.17648	4.35609	4.26015	4.40742	4.9862	4.50856	3.7407	3.38587	3.98997	3.94295	2.72274	2.01339	3.69691	4.38585	3.56956	4.49077	2.45566	3.73748	1.76155	2.7342	4.38578	4.51507	4.70478
ABHD3	3.17962	3.09314	3.15746	2.91187	4.28239	3.53708	3.26362	2.63538	2.82939	4.24644	3.53927	3.91981	3.24253	3.93169	4.00067	2.92802	3.31321	3.66884	3.42271	2.85487	3.17974	2.81365	3.14261	3.49583	3.68784	3.04804	3.88912	4.22946	4.54901	3.7454	3.21903	3.7961	2.57393	3.02647	2.73397	2.42929	2.90073	2.75371	2.54914	3.92539	2.85253	4.05377	2.75868	3.67289	3.71151	3.3498	3.34126	3.4073	4.04542
ABHD4	4.38087	4.69153	4.54841	4.78089	4.50276	4.26924	4.60028	4.76603	4.63211	4.54802	4.77084	4.80551	4.79312	5.0172	4.67714	5.06271	5.32187	4.50798	4.82856	4.54198	4.97669	5.00511	4.79037	5.50326	4.68546	4.9751	4.08411	3.80827	4.12408	3.93649	4.93242	5.57118	4.97571	5.28007	5.50622	4.92073	4.80589	4.69057	4.78192	4.45708	4.72589	4.95766	6.04111	5.11417	4.64851	4.63146	4.51536	4.8505	4.25123
ABHD5	4.87683	5.14481	4.76417	4.86739	5.05972	4.67762	5.08525	4.73223	4.57889	5.12716	3.60783	4.60434	4.50273	4.25785	4.3543	3.57125	4.72691	3.91198	3.59133	2.64802	3.41466	3.78811	3.61159	4.73939	4.64428	3.87346	2.74308	3.70162	4.34137	3.81709	3.0674	4.0479	2.97101	3.44391	3.79519	3.33035	3.50922	3.20779	2.80341	3.82338	3.36647	3.97708	3.8904	4.1511	4.14702	3.51229	3.10119	3.444	3.68903
ABHD6	2.61572	2.81146	3.33456	2.96536	3.54797	2.76387	2.81207	2.98514	2.60445	3.62593	3.79291	4.16908	4.34949	3.48486	4.31678	3.58285	3.88752	3.13341	3.67177	3.5894	3.59861	3.13503	3.54863	3.52419	3.542	3.88341	3.29481	3.42593	3.69743	3.81989	3.41999	3.20534	3.14198	2.89635	3.04844	2.46284	3.1281	2.9792	2.78081	3.14973	3.43039	3.17772	2.79689	3.64128	2.83372	2.71958	2.85973	3.18452	3.12253
ABHD8	2.99352	3.19694	3.47204	3.02805	4.20013	3.23631	3.18545	3.7539	3.7301	4.28742	4.15726	4.23811	3.10959	3.27187	2.86774	3.551	3.23715	2.5692	3.26588	3.30662	2.65513	3.24683	3.95584	3.32699	3.77135	3.44898	3.36463	2.63712	3.07436	3.80318	4.02869	3.50271	2.40472	3.11652	3.68129	2.90686	3.43987	3.27449	3.17376	2.93	4.08789	3.64163	3.63383	3.83529	3.57503	3.6281	3.59549	3.75684	3.25304
ABI1	3.62568	3.15338	4.39078	3.10252	3.95468	4.29723	3.8656	3.98066	3.66665	4.03752	3.78051	4.02753	3.75038	4.62697	3.96117	3.40597	3.82392	3.63033	3.4381	3.6556	3.06727	2.6999	3.79639	3.24603	3.54107	3.18497	4.31877	4.27713	4.58285	4.17482	4.04448	4.07262	3.25247	3.40508	3.44828	4.25501	3.28527	3.09799	3.82664	4.60684	3.23796	4.59679	2.50628	3.72235	3.15648	3.40924	4.42502	4.58236	4.54969
ABI2	4.01879	3.61699	3.85859	3.16831	3.33874	4.34264	4.0101	3.04321	3.41348	3.34942	3.82677	3.97942	4.25552	4.24715	4.26839	3.73023	3.65925	3.81883	4.07851	4.05051	3.94416	3.5182	4.27162	3.3878	3.20048	2.75039	4.51382	4.45201	4.13568	4.3336	4.08411	4.01588	4.13657	3.7399	3.80459	3.93404	3.86522	3.15373	4.35537	4.53328	4.28078	4.49907	3.53609	3.73567	2.83693	3.0035	3.99768	4.32243	4.41183
ABI3	4.36636	4.25272	3.81966	4.05187	3.63358	3.82337	3.99044	4.03683	4.00461	3.76251	3.94622	4.30162	4.00857	3.84546	3.96684	4.17065	3.9927	3.84483	4.14436	4.16211	3.6713	4.01869	4.31951	4.0778	4.00213	4.35441	3.62297	4.02051	3.46509	3.14388	4.71961	4.54244	4.56069	4.52713	4.44081	4.38301	4.20134	3.83459	4.07666	4.06382	4.19261	4.18895	4.03652	4.01067	4.17504	4.19527	3.74654	3.60158	4.10746
ABI3BP	5.43455	4.17115	5.12567	3.81032	3.68778	5.53121	5.33878	4.23643	4.69143	3.60141	5.34773	4.56958	5.02752	4.81327	4.60103	6.72367	4.3982	6.17941	4.88716	5.47327	4.40619	4.80633	4.52492	4.02087	5.54735	5.03925	4.7835	5.23496	4.17353	3.89191	7.07882	4.7456	6.84414	5.81157	4.80693	5.47103	5.09987	7.01285	5.86351	5.32138	5.81604	5.20592	4.68979	6.49577	5.69853	6.55321	5.47724	5.56305	5.44826
ABL1	4.88794	4.79552	3.95117	4.25557	3.71139	4.79409	4.87251	4.01359	4.29481	3.83901	4.17763	4.54171	4.52255	3.90602	4.47996	4.46228	4.43639	4.1116	4.07788	4.10618	4.40988	3.82716	4.33617	4.20429	4.07486	3.96913	3.80461	4.03519	3.62365	4.16281	3.87926	3.86801	3.85497	3.55996	3.67898	3.64112	3.87434	3.72396	3.45898	3.20057	3.96771	3.94201	3.56232	4.09025	3.79624	3.71645	3.27618	3.31874	3.49429
ABL2	5.47179	5.48095	4.14201	4.49412	3.6937	5.36097	5.3559	4.12665	3.60868	3.61186	3.88096	4.53294	4.18027	3.5879	4.60942	4.61595	3.38721	3.83571	3.33678	3.63028	3.42728	3.41437	3.98029	3.43594	4.13642	3.60399	3.12968	3.20459	2.78396	3.47891	4.15405	4.08407	4.34161	4.18947	4.04554	4.68213	3.92943	4.00629	3.8105	3.62081	3.67522	3.86335	4.71598	4.6141	4.18878	4.36143	3.59971	3.34713	4.01278
ABLIM1	4.45114	4.75665	4.01794	4.5867	3.20933	4.64915	4.62053	4.03419	4.39894	3.30833	5.49367	4.45289	4.92018	4.81101	5.0779	4.93188	4.90477	4.68951	4.48857	4.71327	4.68422	4.85974	5.1856	4.82459	5.23537	4.58339	4.18262	4.073	4.60131	4.05507	4.22635	4.1474	4.8581	5.35701	5.12969	4.61809	4.81959	5.50171	5.16809	4.20622	5.81049	4.36076	5.34142	4.8296	5.38264	4.19757	4.28064	4.85075	3.86545
ABLIM2	4.17461	4.26579	4.25512	3.22272	3.62023	3.9981	4.2012	4.28782	2.71811	3.93824	3.68703	3.89277	3.49009	3.80127	3.44698	3.4749	3.31187	3.66428	3.55847	3.37825	2.99277	3.11463	3.43579	2.96906	3.8219	3.30291	3.10808	2.47461	3.33363	3.30496	3.35089	3.49164	3.71774	3.44859	3.57551	3.80252	3.91807	3.91927	3.4943	3.4287	2.62612	3.46106	3.85248	3.66598	3.94673	3.84203	3.63003	3.39266	4.11577
ABLIM3	4.35943	5.06568	3.82706	4.05165	3.76009	4.39474	4.89398	3.69287	3.00373	3.7836	4.06362	4.50738	4.32773	3.82637	4.8763	4.22686	4.76773	3.58377	3.9734	3.68193	4.58022	4.10972	4.41746	4.77811	3.81421	4.23316	2.91552	3.91714	4.18595	3.92176	3.29819	3.13405	2.59122	3.03929	2.83341	3.04245	2.98714	3.19329	2.70542	2.51061	3.11368	3.21493	2.86992	4.03272	3.13583	2.95883	2.78512	2.43603	2.75159
ABO	3.92316	4.3147	4.70149	4.51701	4.29931	4.03035	4.15346	4.85282	4.90693	3.93721	5.0728	4.0608	4.91915	3.99631	4.62376	5.38821	5.21268	4.72704	6.16028	6.01723	5.48015	4.75232	5.17156	4.81444	6.27196	5.7142	4.75305	4.02965	3.54591	4.28361	4.20197	3.386	5.05261	4.67207	3.37535	3.94971	5.46219	5.73922	4.79899	3.44746	4.34846	3.27302	4.52547	4.89596	6.69025	5.12467	3.77157	3.44474	3.56471
ABR	4.07331	4.09195	4.16383	4.3197	4.19863	4.17607	3.90695	4.2328	5.45591	4.27134	4.90305	4.70409	4.72574	4.38999	4.92542	4.88313	4.74824	4.97339	4.69863	4.80342	4.65825	4.3238	4.96992	3.98381	4.89052	4.66731	4.43253	4.47654	3.89482	4.581	5.10937	4.66577	4.95077	4.80544	5.06498	4.94404	4.68098	5.0596	4.32461	3.88878	5.06208	4.45051	4.95704	5.19274	5.00158	4.97332	4.5263	4.64796	4.45401
ABRA	2.34043	2.5716	1.43831	3.66257	4.1263	2.48173	2.97079	2.82608	0.452812	3.703	1.40809	1.73144	1.38364	2.43317	2.77255	2.97841	2.8795	1.3339	3.89409	3.72134	3.51024	4.47236	2.50443	4.61508	4.00418	3.91056	3.5313	2.50192	1.76694	2.51892	2.16443	2.21018	5.25976	3.98644	4.12168	4.05009	3.06993	2.57694	2.59047	2.98945	3.70417	3.39235	3.59365	2.22057	3.0862	4.13037	2.3957	5.70277	2.70399
ABT1	2.67635	2.22584	3.55283	3.34483	3.10175	3.56717	3.02258	3.72574	3.86758	3.3466	3.32648	3.6634	3.81986	3.57735	2.87284	3.41022	3.53946	2.85691	2.74355	3.53823	2.45708	2.604	3.39103	2.51869	3.556	3.39805	3.54912	3.18487	3.52109	3.96639	3.50427	3.30053	3.44411	3.3724	3.45356	3.379	3.20372	3.32773	3.09515	3.40036	3.02086	4.07967	3.30082	3.40972	3.53021	3.79422	3.80156	4.17004	3.69936
ABTB1	3.75268	3.99054	4.80072	4.85122	4.54386	3.82687	3.89898	4.7685	5.06704	4.51596	4.66539	4.78834	4.82141	4.6268	4.79385	4.65341	4.91715	4.95618	4.77816	4.63613	5.20132	4.69014	4.95886	4.59217	4.5617	4.79059	4.14796	4.28744	4.5119	3.91772	4.07531	3.99063	3.82414	4.29949	3.91534	3.72547	4.59654	4.79945	4.39805	3.59408	4.84397	4.01029	4.60913	4.84688	4.26489	4.03087	3.5817	3.87556	3.69766
ABTB2	5.01859	4.52098	3.80995	3.26208	3.14993	5.28017	4.72502	3.51955	3.68032	3.20054	3.83141	4.10242	3.47501	3.47815	3.60317	5.07939	3.62983	4.0135	3.46062	3.54196	3.89777	3.31372	3.88891	3.2691	2.98659	3.23983	4.28472	3.81871	3.55057	3.33069	4.01882	3.97048	3.95393	3.69793	3.61749	3.99622	3.69736	3.1099	3.58574	4.23522	3.25978	3.79856	4.03772	3.63934	3.29153	3.47963	3.34334	3.81057	4.35536
ACAA1	3.95084	4.20166	4.49496	4.1639	4.38617	4.11622	4.24517	4.41636	4.45064	4.44941	4.58577	4.56418	4.43279	4.35252	4.4517	4.2729	4.56935	4.27994	4.21411	3.91538	4.08308	3.73463	4.63305	4.37281	4.04434	4.08742	3.8428	3.83602	4.21835	4.05734	4.44856	4.48902	3.26818	3.83918	4.06056	3.85019	3.90045	3.71137	3.4053	3.77518	4.49066	4.42194	4.04263	4.46459	3.79617	3.77347	3.60674	3.91731	3.85073
ACAA2	3.85581	3.99584	4.60662	4.44082	5.01322	4.22229	4.26475	4.54846	3.85715	5.15847	4.63757	4.7319	4.57267	4.90903	4.50127	4.03607	4.98687	3.85207	4.1701	2.65641	3.86222	3.17815	3.67091	4.27393	3.77306	3.75459	3.42308	3.69744	4.43888	4.77122	4.28053	4.17435	2.96751	3.41163	3.8184	3.04985	3.69454	3.15787	3.04617	3.56614	4.10903	4.15338	3.69575	4.60468	3.57204	3.37545	4.05789	4.11607	3.83068
ACACA	4.23693	4.26828	3.03816	3.91832	4.12564	4.03478	4.29292	2.98544	3.3938	4.20717	4.00475	3.56416	3.45331	3.49929	3.45569	3.69496	4.47191	3.54441	3.62824	2.70221	3.17611	3.22937	2.95535	3.18133	3.81847	3.91358	2.72721	3.08042	3.39095	3.61258	3.50638	3.1011	3.19136	2.893	3.30745	3.22097	2.68814	3.77592	2.78871	3.05163	2.75417	2.75673	3.10718	3.37359	4.00879	3.85185	2.34195	2.79305	3.20382
ACACB	5.65082	6.05157	3.84272	4.30478	4.00614	5.50477	5.66918	3.71278	3.08672	4.13774	5.26404	4.70257	5.77207	4.95606	5.43032	4.99783	5.07118	4.62942	5.21017	4.48233	5.66521	5.53684	5.12519	5.29422	5.27658	4.95606	4.64362	5.10703	5.12828	5.08729	3.45885	3.6724	3.51142	4.18241	3.22792	3.11343	4.19378	4.90551	3.49733	3.09989	4.48368	2.92044	3.81063	4.59918	4.48926	3.36107	2.94043	3.44149	2.95481
ACAD10	3.57246	3.84557	4.13224	4.16666	3.88461	3.51811	3.54841	4.24379	4.05686	3.74518	4.18755	3.94076	3.98157	3.7292	3.97776	4.26902	4.13799	4.06343	3.96745	3.69031	4.40366	4.19261	3.98969	3.87116	4.00823	3.95799	3.62262	3.45071	3.46245	3.62964	4.20349	4.08438	4.26144	4.29839	3.96745	4.21476	3.72348	4.13648	3.81686	3.37745	3.96235	3.37122	4.16169	3.83547	4.16482	3.94932	3.75984	3.34646	3.31884
ACAD11	3.42904	2.95545	4.43496	3.45493	3.67488	3.6753	3.32356	3.85455	3.94113	3.76245	4.78915	3.40888	4.40175	4.23895	4.70718	4.29862	3.80041	5.0681	4.94842	4.66204	4.43871	3.95668	4.98526	4.14828	3.99269	3.55712	4.22863	3.97074	4.24459	4.0176	4.66424	2.79846	3.51864	4.0892	3.12446	4.07884	4.26199	4.22818	3.99341	4.15356	4.88242	4.43072	3.99361	4.36654	3.5744	3.78417	3.8641	3.41139	4.37029
ACAD8	4.24273	4.36106	3.94408	3.8134	3.96686	4.20627	4.47016	3.69719	3.92392	3.83151	3.85327	3.44739	3.61903	3.93919	4.00686	3.59361	3.45946	3.81705	3.7803	3.98918	4.38631	3.63585	4.20391	3.22633	3.16883	3.20004	4.01681	4.01158	4.13243	3.95323	4.49984	3.84587	3.86084	3.46795	3.38035	3.77668	3.75785	3.29782	3.9699	3.98659	3.8821	4.20461	3.48257	3.35041	3.25996	3.09392	3.91207	4.13328	4.19554
ACAD9	3.94107	4.21611	4.70908	4.81976	4.35676	4.12258	4.41895	4.44759	4.95814	4.42552	4.84441	4.24595	4.47696	4.52337	4.05672	4.633	4.5213	4.23281	4.25267	4.07682	4.46315	3.96245	4.39974	4.00255	3.77178	3.97494	3.94298	4.48679	4.10097	4.32263	4.76178	4.3817	3.82688	4.15725	4.05689	4.28178	3.8509	3.80915	3.81962	3.67318	3.97876	4.19544	3.77997	4.21594	3.47086	3.72914	3.94443	4.54742	3.97449
ACADL	3.10732	8.9926	2.62675	2.45546	3.01072	3.29519	3.0032	2.32367	1.10856	3.0221	3.87257	3.48816	3.71556	4.78542	4.11935	3.39019	4.76251	3.24857	3.68978	1.29265	3.79427	3.65294	2.65369	3.81738	3.74601	3.60418	3.5251	3.84122	4.74183	3.95793	0.805438	1.69129	0.603818	1.56687	1.17561	0.595305	0.874228	2.66117	0.743572	1.23915	1.0581	1.16435	0.9423	2.51419	1.84258	0.985437	0.0877001	1.47909	0.35506
ACADM	3.71152	3.83951	4.73182	4.42048	5.15999	4.29491	3.95457	4.32598	4.27272	5.26287	4.52002	4.90178	4.72445	5.34909	4.55541	4.39677	5.00437	4.07806	4.40646	3.20419	3.77961	4.03571	3.70646	4.02016	5.07325	4.1688	4.16552	4.50354	5.06525	4.82467	3.55678	4.11367	3.10563	4.44065	3.72705	3.70406	3.87523	4.00727	3.78067	4.55881	4.56861	5.08008	4.2125	4.85027	4.84896	4.56076	3.95347	4.89097	4.47473
ACADS	3.1041	3.61409	3.82316	3.68638	3.71311	3.30667	3.44599	3.85291	3.59219	3.72067	4.0835	3.8214	3.80573	3.84678	3.61311	3.28867	4.26926	3.33788	3.83278	3.01549	4.17388	3.6565	3.70882	4.14486	2.71998	3.14039	2.94902	3.31896	3.22825	3.39775	3.17206	2.98361	1.98761	2.62561	2.71606	2.21989	3.13405	3.14806	2.01744	1.84316	3.17367	2.57459	2.89404	3.64707	1.91419	1.90297	2.73005	2.69968	2.01963
ACADSB	3.16869	3.01367	4.06175	3.33317	3.73091	3.67177	3.21263	3.73315	3.24147	3.91009	4.51742	4.42219	4.36425	4.49793	4.2848	3.96201	4.35703	4.22119	3.71268	3.48102	3.89885	3.57372	3.77667	3.59923	4.21869	3.86517	4.06452	3.9996	4.34318	4.45925	3.77277	3.39731	3.34842	3.90648	3.28835	3.33357	3.3143	4.16797	3.46476	3.45853	3.63463	3.76171	3.20228	4.01676	3.7478	3.52698	3.73356	3.85536	3.73156
ACADVL	5.39522	5.82789	5.40408	5.49522	5.60993	5.19589	5.53573	5.63128	5.61232	5.63106	5.81231	5.44638	5.65407	5.27384	5.69686	5.57047	5.54769	5.25236	5.64406	5.35233	5.93166	5.29286	5.85688	5.39763	5.59606	5.4291	4.55242	4.52683	4.84294	5.26328	6.02835	4.77455	4.85809	4.93364	4.67838	4.62908	5.3954	5.27548	5.19885	4.3081	6.00735	5.14832	5.73339	5.92533	5.44442	4.99771	4.57827	4.62829	4.25686
ACAN	4.63332	4.02519	4.04576	3.56281	3.26208	4.931	4.60268	3.32258	5.13896	2.96181	5.48322	4.63468	4.16178	5.89735	4.45111	6.24106	3.78866	5.28628	4.92039	4.06552	4.12152	4.79409	5.34341	4.49819	5.35358	3.97316	6.15935	5.32602	3.43724	5.09973	5.73181	4.85431	4.72087	4.6606	3.7588	4.74418	3.22001	4.15763	4.18605	4.41203	4.42898	4.4619	4.20908	5.24269	4.89207	6.31621	4.13591	5.11906	3.87805
ACAP1	2.60363	3.05821	4.05433	4.21807	4.11035	2.56425	2.98919	4.09021	4.33171	4.05687	3.1312	3.18841	2.9956	2.75444	2.97635	2.7641	2.0731	3.88412	4.64816	3.9849	3.74884	3.17166	4.18192	3.57864	2.73774	3.59495	3.36816	3.20926	3.38277	2.56356	2.14505	2.92415	2.3519	2.34757	2.28267	1.95672	3.8487	2.92432	2.07844	3.01086	3.35706	1.70144	2.51308	2.82296	2.52447	2.24118	2.53387	2.20864	1.79406
ACAP2	3.24854	2.73899	3.10439	2.62757	3.04608	3.48106	3.20631	2.60908	2.88105	3.02479	3.08238	3.28441	2.99952	3.52936	3.29926	3.12104	2.79098	2.97328	2.63872	2.5473	2.81746	2.66754	3.27418	2.66167	3.3374	2.4677	3.64478	3.65684	3.74447	3.58183	2.98218	3.37761	2.91777	2.95066	2.65251	2.55022	2.72924	2.76845	3.34387	3.83598	3.47224	3.84419	2.68638	2.95232	3.43829	2.94919	3.5691	3.77236	3.59109
ACAP3	3.6064	3.76529	3.72959	4.05981	3.9347	3.38502	3.59377	4.36934	4.40947	3.77588	3.92692	3.6826	3.98803	3.47278	3.72983	4.27344	3.80759	4.08094	4.3081	4.06581	3.99141	3.81765	4.28626	3.28153	4.35028	4.02901	3.26964	2.83927	3.21966	3.59733	4.51061	3.99446	4.42181	4.21129	3.91983	4.1664	4.18452	4.52247	4.00604	3.59582	4.78324	3.98159	4.49067	4.42884	4.56167	4.66507	3.72887	3.66601	3.51546
ACAT1	4.37318	4.1438	4.49753	3.98935	4.79231	4.61265	4.53592	4.39335	4.01018	4.7764	4.10761	4.38479	4.4489	4.92016	4.38667	3.96933	4.73165	3.73924	4.12392	3.28727	3.7394	3.72812	3.84773	4.38268	4.36722	3.79425	4.10102	4.49506	4.85936	4.67247	3.47008	3.90323	3.13952	3.44928	3.44903	3.31437	3.18889	3.50988	3.42593	3.81088	3.43552	4.50922	3.2181	3.90901	3.87364	3.58854	3.90475	4.33995	4.0676
ACAT2	4.54976	4.4416	4.96195	4.73685	4.90917	4.82949	4.64276	4.84878	5.0848	4.95348	4.50879	4.84116	4.96214	4.68495	4.33324	4.06548	4.61314	4.07101	4.11446	3.80297	4.30529	4.07991	4.15285	4.02574	4.36013	4.44473	4.26182	4.30205	4.41789	4.26571	5.07817	4.6582	4.27984	4.30912	4.66265	4.53138	3.92537	4.54753	4.41472	4.82239	4.4519	4.72534	4.15848	4.52785	4.25533	4.67836	4.52593	4.80831	4.62433
ACBD3	4.11435	3.39303	3.38797	3.10454	3.82798	4.51023	4.30935	2.90175	3.16348	3.86447	3.23905	3.72512	3.40331	4.38949	3.64975	3.23763	3.44383	3.24502	2.86133	2.94463	2.79363	2.64696	3.38334	3.12705	3.36888	3.01291	4.32066	4.19974	4.7001	4.2668	3.52942	4.25925	3.28777	3.05108	3.96467	3.73643	3.14748	2.59706	3.70058	4.98626	3.49586	5.44417	2.80473	3.69769	3.83223	3.88412	4.97484	4.92269	4.93932
ACBD4	3.02049	3.53503	4.03934	4.08857	4.17436	3.16513	3.36839	4.18398	4.41151	4.19131	4.18325	4.36159	4.71031	3.95164	3.69334	4.16921	4.66754	3.96454	4.14694	3.72122	3.82612	3.85574	3.76392	4.03517	3.44521	3.6829	3.68637	3.55463	3.54374	3.77289	3.60097	3.94207	3.87683	3.82964	3.5364	3.55624	3.88842	3.84727	3.26569	2.91346	4.05971	3.31309	3.90969	4.63284	3.68865	3.53851	3.96419	3.26863	3.15599
ACBD5	2.816	3.15408	3.81711	3.31032	3.89999	3.70255	3.61443	3.48535	3.38072	4.01164	4.11452	4.12653	4.3204	4.34913	3.77124	4.05347	4.39663	3.96817	3.78567	3.13662	3.66499	3.49077	3.63209	3.96918	3.98757	3.98729	2.89296	3.71872	3.6386	3.94926	3.68746	4.41544	3.46706	4.0707	3.27649	3.62261	3.6904	3.38251	3.39981	4.04604	3.51162	4.14881	3.83882	4.3887	3.24356	3.74218	3.75824	3.68478	3.37137
ACBD6	5.05365	4.9507	4.91896	4.58663	4.6673	5.16765	5.11886	4.86577	4.99537	4.73317	4.7369	4.94619	4.95167	4.90456	4.57418	4.93516	4.72853	4.34939	4.31664	4.34831	4.08735	4.02802	4.68091	4.27655	4.52405	4.22804	3.89452	4.24029	4.58412	5.03811	4.94822	4.93925	4.57513	4.60954	4.9367	4.76743	4.47484	4.44979	4.46385	4.71549	4.79793	5.12149	4.68454	4.90298	4.46958	4.73806	4.58518	5.09236	4.81289
ACCS	3.1578	3.26051	4.52903	4.10847	3.7152	3.2584	3.3396	4.20487	4.5229	3.74543	4.69141	4.82072	4.864	3.92045	4.79876	4.38103	4.04446	4.84281	4.92822	4.92352	4.00485	3.61472	4.85217	4.08749	3.43699	3.6915	4.9908	4.65802	4.50458	4.49144	4.56089	4.21177	4.05393	3.87602	2.92468	3.44802	4.31097	3.77879	2.88673	3.70815	4.46497	4.03581	3.67101	4.24864	3.37727	3.29833	4.24723	3.91877	3.97
ACD	3.53896	3.36911	3.74271	3.36366	3.94166	3.52604	3.62112	3.71169	3.7263	3.97262	3.98524	4.04711	4.35601	3.54264	4.00064	3.80721	3.90115	3.97531	3.89102	3.93873	3.67852	3.5325	4.30883	3.94715	3.82105	4.07162	3.56632	3.38259	3.53896	3.5271	3.92172	3.40865	3.51063	3.68603	3.47613	3.19938	3.63373	3.85006	3.20997	3.23759	4.37332	3.65293	3.68916	4.77621	3.57037	3.82493	3.41208	3.64248	3.22228
ACE	4.18161	4.70882	3.92595	4.6218	4.3676	4.20984	4.26483	4.15223	3.87007	4.2711	3.73274	3.75948	3.96286	3.90926	4.4265	4.3221	4.45231	4.60441	4.82112	5.48926	5.00758	4.75901	4.44812	4.60592	4.45156	4.79073	4.82264	5.05019	4.74017	3.99321	4.22134	4.15672	5.08422	4.73048	4.50337	4.77908	5.33855	5.08068	5.21688	4.38614	4.83397	4.43158	4.92999	4.20596	5.09812	5.01255	4.82791	4.31424	4.6856
ACE2	2.00357	2.00437	1.60765	3.01965	2.16073	0.87421	2.27906	2.32026	3.38956	1.79955	2.10415	0.865773	1.76625	1.66519	2.01395	2.38461	2.39964	2.45356	2.88445	2.61851	3.16594	3.72712	1.40026	3.18526	2.29671	2.51508	2.12342	3.33196	2.58774	2.38134	2.2841	2.62695	3.03812	3.15763	2.91279	3.73532	3.57476	2.53509	3.30144	3.09716	2.0784	2.13771	3.45812	1.47449	3.29544	2.13623	3.00047	1.36236	2.37431
ACER1	3.64445	3.85582	3.14912	3.75349	3.47085	3.05977	3.57965	3.79086	3.49873	3.24931	2.98724	2.98358	2.84919	2.82959	2.92472	3.17645	3.09343	2.3254	2.31542	2.86231	3.15605	3.63319	2.86493	3.47074	3.56926	3.60526	2.69693	2.71277	2.78457	3.12563	3.20448	3.89636	4.09461	4.09461	4.11019	3.88321	3.3163	3.55903	3.45507	3.36371	3.38644	3.27844	4.47945	2.91486	3.99892	3.85562	3.02344	3.22648	2.89243
ACER3	4.08741	3.97299	3.81465	3.58046	3.91009	4.09953	4.19785	3.75426	3.19571	3.70525	3.73172	3.65842	3.43259	3.74314	4.13054	3.19312	3.53846	3.42526	3.42461	3.3949	3.70058	3.70468	3.6495	3.54182	3.60127	2.93672	3.99559	4.0535	3.9664	4.34836	3.35751	3.63406	3.74662	3.62326	3.89117	3.74167	3.33269	3.42369	3.66168	3.67519	3.8442	3.97607	3.42582	3.32593	3.75433	3.50739	3.80595	3.80223	4.02841
ACHE	2.44509	3.05982	3.56247	4.35316	2.43292	2.73851	2.63227	4.06559	4.36082	2.305	3.45593	2.86384	2.84586	2.5339	2.55184	2.73417	2.20204	4.25149	2.88392	3.38904	2.62265	2.91204	3.87494	1.93012	3.11568	2.42764	3.98842	2.25196	2.65289	2.68049	3.21984	3.3588	3.65986	3.88005	4.42709	3.92919	3.92114	3.67336	3.26877	3.19266	4.68869	3.54837	4.65089	3.13722	4.75011	4.26126	4.54765	4.36082	3.11296
ACIN1	4.42665	4.54034	4.28355	4.16245	4.39106	4.16201	4.56946	4.00436	4.32931	4.08203	3.96831	3.91447	4.27291	3.73393	4.08918	4.50169	3.90666	4.41725	4.49751	4.39235	4.18964	3.9809	4.4377	4.08027	4.31311	4.12354	3.86848	4.0305	3.14313	3.62582	4.3094	4.71689	5.30449	4.69957	3.97938	4.63593	4.57287	4.18381	4.24258	3.6095	4.5799	3.81314	4.5735	4.15518	4.39128	4.54332	3.82586	3.71372	3.6138
ACLY	6.06753	6.17362	4.83811	5.10381	5.4855	5.89485	6.4044	4.61894	5.13805	5.47129	4.31189	4.71265	4.50882	5.04418	4.71016	4.4963	4.39613	4.57543	4.47617	4.30539	4.45858	4.42911	4.92306	4.42757	4.03683	4.01376	4.96988	5.0063	5.13305	5.1539	4.95464	5.50325	4.63258	4.58608	5.17652	4.84575	4.73787	3.77914	4.88052	5.63803	5.15186	5.75228	4.72111	4.63395	4.548	4.54382	5.18971	5.47529	5.50942
ACMSD	3.76135	3.3565	1.89	1.71109	2.06847	3.49313	3.08517	2.4439	2.46658	2.0327	1.52281	2.28007	1.84073	2.36544	2.68902	2.4599	2.20491	2.26043	1.73668	1.67237	1.63818	1.71392	1.84346	1.24582	2.51132	2.66631	2.4443	1.65264	1.20516	1.66396	0.879969	1.94671	1.34318	1.54088	1.45104	1.83935	1.99403	2.28908	1.76709	1.38091	1.95734	1.37905	2.0856	2.27675	2.85529	2.65407	2.31994	2.63983	1.76355
ACN9	2.49778	2.36495	3.43389	2.66341	3.95205	3.3567	2.99094	3.34091	3.34817	3.96442	2.82485	3.27454	3.09026	3.77611	2.78353	2.16578	3.24542	2.26836	1.83019	2.32448	2.08479	1.65159	2.48978	2.31374	2.36474	2.80655	2.83083	2.86888	3.45063	2.89415	3.04869	3.45133	2.91498	2.62424	3.19732	3.13428	2.12515	2.48986	2.81979	3.56206	1.96141	3.66484	2.13629	2.73246	2.34149	3.07403	3.78821	4.14802	3.88658
ACO1	4.49298	4.75598	3.76078	3.97108	4.31765	4.53014	4.78771	3.6816	2.673	4.44099	3.92959	4.38519	4.4898	4.64004	4.43143	3.58931	4.7951	4.00764	4.10404	2.62856	4.11222	3.67017	3.65879	4.67601	3.64964	3.73544	3.84629	4.37733	4.96544	4.64953	2.77647	3.66664	2.52177	2.7593	3.10913	2.67502	3.25185	2.66779	2.37885	3.44543	3.15326	3.64565	2.9028	3.57156	2.92263	2.65298	2.95861	3.32618	3.30115
ACO2	4.06955	4.35122	4.88108	4.29932	4.80075	4.13585	4.29771	4.85419	4.15191	4.86229	5.07269	4.30717	4.37226	4.16199	4.50332	3.79001	5.09168	4.09896	4.04448	3.00597	3.63279	3.44933	4.5444	4.29914	4.09719	3.90385	3.84705	3.49626	4.48638	4.46202	4.40993	3.69155	2.9185	3.31734	4.2097	3.81323	3.37857	2.97352	2.99119	3.61113	3.87392	4.65239	3.39338	4.40819	3.79376	3.8246	3.63866	4.14973	4.24643
ACOT1	4.90468	5.25389	4.60775	4.77834	5.17944	4.92566	5.13265	4.90766	3.63381	5.15169	4.76839	4.65127	5.29933	4.98219	5.35374	4.44927	5.8397	4.16468	4.6033	3.14905	4.34643	4.25945	3.97622	4.89374	4.93373	4.7912	4.02978	4.0879	5.57333	4.91696	3.45121	4.02712	2.86038	3.13969	4.00625	3.31308	3.86661	4.00711	2.60962	4.01085	3.75927	4.30128	3.03274	4.13781	4.0172	3.80049	3.57896	3.84126	3.55383
ACOT11	3.21662	3.31986	3.77169	3.87055	3.71053	2.88596	2.6357	3.93345	3.64994	3.66034	3.30361	3.16051	2.83726	3.24922	2.96032	3.48226	3.2148	3.72498	2.66565	2.96104	3.24831	3.53914	3.28429	3.30812	3.65857	3.57133	3.25231	2.97288	2.69932	2.51705	3.79527	4.09146	3.71041	4.05657	4.3675	4.39314	3.51333	3.8064	3.69667	3.72288	4.07453	3.54693	4.30114	3.54814	4.30825	4.60622	3.66043	3.71307	3.74144
ACOT12	3.10875	3.33096	4.15707	4.11662	2.97098	3.09056	3.34354	4.15979	4.00434	2.94992	1.53102	2.77407	2.62454	2.48949	2.5037	2.32007	2.35193	3.65367	3.07635	3.84684	2.84971	2.65946	2.60574	2.36646	2.97228	3.24096	3.60625	3.48248	3.35699	2.84916	1.84293	2.26247	2.90445	1.9171	2.68321	3.02449	3.85859	3.17246	3.03533	2.48624	3.30037	3.15381	4.448	2.729	3.53954	3.52569	3.62659	3.22661	3.52181
ACOT13	4.88768	4.80405	5.25694	5.16309	6.39735	5.24022	5.14609	5.33343	5.26111	6.43852	5.07145	5.48266	5.42724	6.11265	5.35044	4.68857	6.2165	4.745	5.08111	3.95307	4.56737	4.76937	4.72701	5.5916	4.84596	5.22781	4.59732	5.00562	6.05785	5.8056	5.28704	5.41332	5.05655	5.31348	5.8444	5.31568	4.91594	4.113	4.42476	5.92201	4.97976	5.93957	5.29601	5.62439	4.76946	5.37693	5.90517	5.93431	5.7589
ACOT4	3.47227	3.79208	3.44508	3.66394	4.01676	3.70612	3.83916	3.57556	3.20841	4.04519	4.25268	4.13591	4.01348	4.58654	4.53858	3.56556	5.24548	3.34445	4.15765	2.7529	4.24119	3.90145	3.71663	4.6623	3.44423	3.67298	3.54502	3.90754	4.39599	4.08331	3.22989	3.6454	2.4582	2.81575	3.34308	3.04842	2.84725	2.68267	2.19927	3.11508	3.49074	3.88267	3.02246	3.46355	2.78586	3.14058	2.85374	3.02374	2.86785
ACOT6	3.58418	3.69333	2.19586	3.50545	4.53294	2.6953	2.38552	2.99429	2.01279	2.88741	3.292	2.97321	3.5699	3.40732	3.77152	2.84053	4.01906	3.66706	3.75724	3.42987	3.8023	3.9619	3.5007	3.84725	3.89472	3.73202	3.14327	3.84919	3.33157	3.8337	2.76683	3.39093	3.64739	3.13823	3.26078	3.32813	3.71673	3.07153	3.62178	3.28088	2.27092	2.46169	3.37407	2.57734	3.6501	3.23752	3.40394	3.21323	2.7523
ACOT7	3.68808	4.05434	4.55694	4.20942	4.16935	3.76819	4.06233	4.39979	4.5769	4.26001	4.11814	4.21086	3.72756	4.24063	3.74031	4.24808	4.32911	3.64495	3.45061	3.41871	3.92699	3.58366	3.89671	3.9056	2.94138	3.17331	3.36022	3.68586	3.43872	3.41169	4.69052	5.27068	3.72567	3.89792	4.2043	4.43762	3.2635	3.13122	3.44511	4.02975	3.29121	4.44457	3.66841	3.97269	2.94039	3.51891	3.87241	4.17735	4.26508
ACOT8	4.06222	4.30336	5.31498	5.50465	5.54276	4.23703	4.20475	5.48758	5.55318	5.44763	4.46363	4.71478	4.66865	4.6822	4.72712	4.36759	5.05784	4.35209	4.57652	4.50911	4.45016	4.19749	4.69904	4.62174	4.38638	4.76236	4.47105	4.56248	4.61307	4.18496	4.76155	4.91663	4.77659	4.62642	5.07452	4.82016	4.85798	4.27677	3.87222	4.71633	4.83124	5.15283	4.57851	4.66379	4.59506	4.65786	4.7663	4.61307	4.82165
ACOT9	4.03053	4.02013	4.20186	4.27959	4.36629	4.34665	4.14895	4.16636	4.12048	4.41932	4.17164	4.27272	4.32951	4.28177	4.27731	4.13458	4.37535	4.36145	4.39574	4.39248	3.92512	3.82637	4.2002	4.04795	4.02313	4.05994	3.98616	4.12165	4.18068	4.25587	4.6269	4.5048	4.36274	3.9655	4.17671	4.44897	4.25896	3.90844	3.98161	4.47603	4.33333	4.71442	4.00796	4.18531	4.1149	4.35619	4.57304	4.29418	4.72468
ACOX1	4.18665	4.3751	4.20735	4.21453	4.19753	4.33121	4.28081	4.16513	3.77309	4.3564	5.02911	5.07629	5.25184	5.13538	4.99066	5.08741	5.40985	4.15699	5.03097	3.76088	4.47959	4.42709	4.08006	4.66392	4.98606	4.85889	4.47379	3.96371	5.14256	5.42468	3.49528	3.69482	3.31677	3.9672	3.93542	3.62628	3.63459	3.91153	3.74104	3.75177	3.88718	4.03782	4.11728	4.30576	4.16859	3.86684	3.6412	4.18879	3.93618
ACOX2	2.90128	3.01865	4.22483	3.65196	3.83515	3.13863	3.00807	3.71534	3.45716	4.0782	4.91135	4.93556	5.14663	4.9908	4.68063	4.62148	5.22072	4.36357	4.68035	4.15897	4.75031	4.11709	4.36559	4.2529	4.21342	4.24545	4.50297	4.45361	5.06544	4.56668	4.04719	4.23713	4.0321	3.62746	3.72829	3.67631	4.10032	4.24113	3.98732	3.82631	4.45223	4.25246	3.87897	4.13569	3.87634	3.51468	4.07869	4.0289	4.26637
ACOX3	3.90177	4.13753	3.74642	3.6627	4.01998	3.85466	3.97553	3.97151	3.85331	4.09007	3.9944	3.98331	4.03483	3.42909	4.10701	3.65172	4.164	3.91063	3.92642	3.80144	4.24067	3.38947	4.51859	3.98544	3.60338	3.46504	3.31277	3.57536	3.45476	3.69053	4.02977	3.46006	3.58233	3.48197	3.28581	3.90266	3.93903	3.33772	3.61739	3.41207	4.3718	3.98781	3.74582	4.16171	3.39054	3.4113	3.15755	3.49129	3.48124
ACOXL	3.05722	3.48053	2.23344	3.89347	4.22	2.50333	3.75861	2.84547	3.60626	4.20889	3.21989	2.87778	3.02108	2.52711	2.5788	2.69292	3.37181	1.9704	3.91475	3.50537	3.25639	3.70886	2.82503	3.73292	3.12929	3.11179	2.932	3.50843	3.60897	3.13193	3.19122	3.22042	3.46502	3.1984	3.42279	3.58552	3.82444	2.82221	3.00594	3.80406	2.59391	3.0881	2.86586	2.7945	3.3754	3.02189	3.47314	2.99246	3.33804
ACP1	3.9528	3.96624	5.09227	4.4878	4.11419	4.55827	4.4069	4.84854	4.8951	4.18085	4.29146	4.05873	4.23635	4.3424	3.82485	4.20713	3.95212	4.40937	3.88443	3.6783	3.80325	3.72804	4.17948	3.2922	4.61371	3.89629	4.11938	3.91656	4.33348	4.06579	4.47675	3.93178	3.8648	3.89665	3.91081	4.21242	3.82623	4.28179	3.73165	4.08728	4.15357	4.41662	3.8737	4.18733	4.51871	4.51521	4.28303	4.07329	4.3598
ACP2	3.84437	4.09284	4.64117	4.7102	4.11774	3.63619	3.94433	4.6161	4.11709	3.88033	4.25886	3.9602	3.51711	3.63731	3.44034	3.7442	4.07648	3.37367	4.00086	3.75667	4.35821	3.83732	4.06187	4.18589	3.1518	3.37271	3.6417	3.95771	3.66301	3.51485	4.69625	4.27814	3.99858	4.11052	4.04144	4.06141	3.40148	2.98315	3.68924	3.59705	3.62632	3.86724	3.78819	3.68647	3.41949	3.28945	3.94183	3.8596	3.7487
ACP5	2.15247	3.00119	5.83142	4.75758	3.4086	3.86567	2.77909	5.991	4.12898	4.08793	6.38262	5.86253	4.40925	5.5917	4.74319	5.05313	4.07063	5.38512	4.61204	3.30483	2.88589	1.62241	5.37944	3.35782	5.51307	2.87136	5.05516	1.82835	5.02923	5.53945	6.1138	4.75266	4.1236	5.28961	5.46619	5.49482	4.58982	3.41441	4.74985	4.89593	4.08673	5.18682	5.44472	5.3747	4.95741	5.42009	5.97498	5.68378	5.8246
ACP6	3.51204	3.44704	4.10024	3.88834	4.08225	3.8504	3.6103	4.05075	4.02609	4.08378	4.08631	3.6924	4.0672	4.54572	3.66186	3.77732	4.46313	3.77583	3.91381	3.61937	4.25551	4.17184	4.55217	3.42369	3.61619	3.61176	4.35181	3.47687	4.00539	4.48146	3.88105	3.57877	3.97896	3.42892	4.35952	4.15406	4.11756	3.84626	3.92934	3.38879	4.27703	4.2346	3.72888	3.38627	2.94314	2.91311	4.12762	3.99209	4.60293
ACPP	2.50409	2.32427	4.1065	4.15834	4.21494	2.55919	2.75463	4.21494	4.35016	4.16075	2.48279	3.2678	2.49512	2.60982	2.43243	3.20376	2.63851	3.57943	2.48667	2.84706	2.68126	2.85029	1.70657	2.41889	1.78255	3.16757	2.01699	3.02435	2.72651	2.8924	3.47295	2.80417	3.44161	2.71113	2.85203	2.72335	3.06206	2.35134	2.29766	3.62548	2.57276	2.50502	2.82706	2.86442	3.17845	2.97009	3.31769	2.33783	2.34316
ACPT	4.29296	4.10517	3.83974	4.55906	3.28998	3.12276	3.27645	4.32048	3.53605	3.27258	3.51635	3.21965	3.20739	3.32266	3.41987	3.85731	3.66174	2.82705	3.95918	3.37022	4.19694	4.2427	3.63813	4.14086	3.98451	4.07471	3.36238	3.82428	3.33919	2.72415	3.44827	4.05891	4.11125	4.28656	4.12714	4.134	3.49177	4.16282	4.11448	4.00795	3.66591	3.597	4.37426	3.10027	4.42106	4.37755	3.74825	3.70235	3.5276
ACR	3.60355	3.87122	3.00336	2.82322	3.05232	3.36176	3.6309	3.65445	3.18849	2.90604	1.84956	2.81003	3.5612	2.6224	3.02339	2.89901	2.82638	2.93837	3.15386	3.5466	3.04106	3.25789	2.90184	2.49413	3.63333	4.0241	2.9143	3.01716	2.72192	3.24805	2.13028	2.68551	3.44087	3.33247	2.96401	2.79989	3.73521	3.18363	2.72989	2.42526	2.97954	2.73766	3.38353	2.71665	3.83511	3.58329	3.11697	3.09866	2.91806
ACRBP	3.15173	3.29716	4.61078	4.85821	4.52914	3.31495	3.20682	4.657	4.9283	4.58852	4.47821	4.68956	3.9482	3.69279	3.69867	3.21477	3.60415	4.71829	3.73797	3.62376	3.46828	3.48645	4.18206	3.93848	4.09302	4.56356	4.50953	3.75654	4.7739	3.88236	4.02783	3.63955	3.20434	3.02664	3.46991	2.85419	2.91204	3.77971	3.02259	3.08414	4.15643	3.11492	2.94254	3.70341	3.78977	3.68045	3.98295	3.01044	3.48613
ACRC	3.84884	3.49231	4.42294	3.36369	3.81653	4.13655	3.89795	3.21691	3.96749	3.92166	4.80535	3.82909	4.38691	4.93806	4.88853	4.31006	4.31818	5.10555	4.4661	4.33971	4.9994	4.1563	4.25874	3.31959	4.58493	4.80379	4.25595	4.55222	4.81204	4.11161	4.12169	3.36677	3.63369	4.27789	2.83834	3.48249	4.01709	4.4391	4.61704	4.05302	4.08483	3.58081	4.1784	4.45893	3.90872	3.92029	3.50496	3.79206	4.66696
ACRV1	3.23773	3.7786	3.89253	3.64719	2.40865	3.25801	3.77534	3.81569	3.72978	3.49029	2.70431	3.29481	3.42275	3.41636	3.294	3.25943	3.58208	4.05641	4.27677	4.40872	4.12691	4.22834	3.99113	3.53821	3.10863	3.83908	3.41217	4.36674	3.73147	4.29337	3.0525	2.65323	4.10136	2.98178	3.13433	3.45323	4.57569	3.76565	4.62071	3.68813	3.55693	3.55003	3.02037	2.07001	4.11295	3.97048	3.94988	3.58208	4.26344
ACSBG1	3.24078	3.29141	3.6187	3.35846	2.53207	3.3826	3.06423	3.71742	3.69002	2.63765	2.64384	2.69396	2.60061	2.73889	5.44625	3.27042	2.99964	3.36352	2.41332	2.74621	2.75956	3.02751	2.6877	2.66009	3.07685	3.13941	2.69152	2.9557	3.14408	2.52341	2.53576	2.26629	2.70128	3.33915	2.26676	3.11138	3.34724	3.83935	2.91521	2.07064	2.63587	2.22331	2.72287	2.91696	3.25103	3.18053	2.83263	2.90108	2.68534
ACSBG2	3.34123	4.00347	3.41552	3.0606	3.27834	2.85694	3.17094	3.91626	3.09812	3.30833	3.75163	3.01472	2.74796	2.61247	2.0264	3.44309	2.89029	3.90265	3.91184	4.34181	3.36151	3.68535	3.63081	3.16314	3.95618	3.54339	3.41999	3.85963	3.3929	3.42586	4.15715	3.8109	4.11631	3.777	3.06426	2.99274	4.65	4.40147	4.46147	3.39782	4.173	3.46934	3.81852	3.30087	4.5439	4.51814	3.96784	3.86612	3.78952
ACSF2	2.4084	2.75775	2.9996	3.16238	3.27091	2.70611	2.61973	2.93304	3.02683	3.44923	3.97	3.25387	3.5322	3.52244	3.77108	3.55234	4.02112	3.55788	3.60393	2.91789	3.67609	3.21858	4.17066	3.70521	2.87257	2.57192	3.16682	3.12274	3.43648	2.745	3.64291	3.33737	3.21655	3.62041	3.36286	3.17605	3.39176	2.94164	3.41066	3.09364	4.90226	3.54702	3.50834	3.91391	2.8687	2.30737	2.97603	3.4263	2.84398
ACSF3	2.63318	2.67374	4.19574	3.61855	2.55287	2.25026	2.36379	4.15939	3.83477	2.44988	4.28501	2.38422	3.9877	3.78525	3.84253	4.21795	4.01362	3.81929	3.16092	3.20934	4.08081	3.75202	4.34854	3.50469	3.46069	3.13918	3.36862	3.34249	2.59072	2.74088	4.23535	2.72334	3.72332	3.41476	4.02781	3.75761	3.35916	3.71842	3.71339	3.5537	4.09268	3.78537	4.02166	3.45784	3.32668	3.29212	3.65889	3.74095	2.87974
ACSL1	6.50132	6.61044	5.01551	5.74867	5.97866	6.4097	6.50132	4.87244	4.69168	5.98924	5.21047	5.10471	5.32123	6.02734	6.15453	4.5483	6.16247	5.01121	5.94193	3.84313	5.43756	5.13617	4.91113	5.76994	5.02026	4.7854	5.81931	6.04531	6.84676	6.3269	3.41074	4.94661	3.30539	3.88393	4.11337	3.26274	4.41688	4.30788	3.37047	5.37525	4.82031	4.16102	3.82303	4.63416	4.35066	3.25252	4.05572	4.37859	3.8194
ACSL3	3.81575	3.62321	4.24088	3.95385	4.28422	4.30374	4.10396	3.60711	3.96058	4.35429	4.71389	4.53404	4.28925	5.04416	4.52089	4.12828	4.88372	4.40438	4.15302	3.56582	4.01275	3.67518	4.03884	4.30928	3.86671	4.13472	4.41596	4.4671	4.94306	4.3179	4.29617	4.40097	4.03646	4.42995	4.49017	4.08724	3.38594	3.7537	4.46351	4.83275	3.81932	4.65258	3.91398	4.48747	3.63022	3.79417	4.4139	4.73538	4.84764
ACSL4	4.28803	4.12594	3.31794	3.02431	3.74121	4.42142	4.63808	3.01431	3.05606	3.61908	2.96063	3.2716	2.9702	3.5237	3.22765	3.0371	2.70295	3.05714	2.93453	2.84605	2.78172	2.36862	3.29399	2.9099	3.2051	2.37723	3.41713	3.39295	3.68505	3.56903	3.39031	3.83477	3.31624	2.92407	3.65029	3.24458	3.33254	2.48503	3.31439	4.27037	3.1949	4.68814	3.27299	3.30725	3.58967	3.54807	3.85902	3.83623	4.27651
ACSL5	4.16565	4.46436	3.68045	3.53359	3.97672	4.31182	4.80044	3.68649	3.73135	4.06562	3.78177	4.19865	4.52531	3.9522	4.20705	3.90331	4.23364	3.46695	3.79195	3.77145	3.50335	3.46689	3.64239	3.93236	3.96082	4.07246	3.42283	3.52468	3.95389	3.84199	3.33521	3.31366	3.27804	3.64604	3.06304	2.80621	3.27145	3.44043	2.6097	3.0557	3.29531	2.94829	3.39316	4.35881	3.35702	2.97174	2.81795	3.15782	3.27325
ACSL6	2.36366	2.45383	5.60717	5.27397	2.90832	2.41636	2.35911	5.33026	5.25444	3.02524	3.54973	3.02719	2.55496	4.01086	2.53388	2.87835	1.82176	5.63933	2.98459	3.13653	4.11167	2.70204	3.05596	2.75574	3.17771	4.7081	2.35135	2.34389	3.52933	2.81574	1.75225	2.04843	2.45079	2.14711	2.02248	1.90896	3.20474	3.01854	1.89323	2.117	2.46227	1.32323	2.46851	1.9877	2.89059	2.26652	1.90699	2.13652	1.33429
ACSM1	2.80714	3.06022	3.62003	4.0503	3.29574	2.57249	2.96821	3.98221	4.20196	3.21544	2.84613	2.96394	4.03402	3.40637	3.7349	3.10999	3.03502	3.61806	4.05491	3.88398	4.34041	3.96892	3.02706	3.60744	3.59329	3.0905	3.61979	3.70558	3.6652	3.9491	2.56743	2.6659	3.42915	3.22487	3.02542	3.05143	3.8145	3.5726	3.52598	3.17695	2.62391	2.65026	3.18857	2.85926	3.19433	2.85181	2.84313	2.72796	2.89168
ACSM2A	3.24078	3.04437	2.66916	3.65212	3.727	3.30472	3.03816	2.48682	3.33809	3.36362	3.06266	1.93098	2.97445	3.14635	2.55175	2.85425	2.40963	3.44531	3.92346	4.6496	3.74009	4.31387	3.1146	4.05294	3.89949	3.38797	4.11055	3.82781	3.67581	4.14185	4.16779	2.8701	4.08806	3.8164	3.79106	4.06706	4.21727	4.81798	4.32507	3.85861	4.13803	3.26141	4.00706	2.94942	3.80534	3.44865	3.90243	3.65738	3.10992
ACSM2B	2.63447	3.00946	2.30062	2.12565	2.70664	2.66862	2.8071	2.53103	2.58711	2.70585	1.73347	2.39148	2.5279	2.54077	2.8148	1.93136	2.40293	3.18914	3.20933	3.32615	2.98259	3.47718	2.6485	3.5744	2.93197	3.52169	3.00915	3.08921	3.0906	2.56513	1.63238	1.59655	1.52672	3.47427	3.33425	3.3687	3.32193	3.27809	2.50001	3.4361	3.02594	2.74253	3.30784	2.44256	2.90897	2.7949	3.00296	2.84798	2.57077
ACSM3	3.2592	3.22288	3.31361	4.0893	3.23543	2.9564	2.86274	3.62359	3.74778	3.30989	2.83955	2.22177	2.3003	1.78947	2.60313	2.47574	2.83444	3.19731	3.02731	2.03422	3.61795	3.8945	2.59282	3.68505	2.68656	3.11209	3.98532	3.89061	3.09787	2.30686	3.00667	3.79745	3.80406	3.70028	3.99823	4.0943	4.01108	3.29181	3.68891	3.92929	2.67229	3.77753	2.98046	2.05582	3.13723	3.20982	3.50504	4.00421	3.55675
ACSM5	3.68425	3.73669	4.82522	4.78655	4.58899	3.38362	3.47977	4.73427	3.94122	4.55688	4.52124	4.39279	4.83645	4.61156	4.65032	4.83283	5.18585	4.32707	4.23228	3.61965	4.47263	4.56514	3.67611	5.34593	4.69675	4.78867	4.65312	4.88607	5.08667	4.71215	3.35012	3.93663	3.99798	4.51288	3.97983	3.41868	3.54627	4.21842	3.40163	3.98436	3.1552	3.13302	3.1635	4.13239	4.27135	3.59158	3.65707	3.53956	3.12311
ACSS1	3.16833	3.05386	4.32799	3.9416	4.04398	3.29629	3.10401	4.1992	4.36197	4.07944	4.10202	3.67055	3.90197	3.72103	3.72975	3.3751	3.66942	4.2756	4.11105	3.9711	3.85154	3.68888	3.9158	3.48283	4.17853	3.96358	3.69283	3.51653	3.85015	3.61282	3.66519	3.01743	3.68963	3.57683	3.37661	3.40875	3.63742	4.0902	3.83414	3.25344	4.17001	3.47134	3.76981	3.62004	4.24654	3.36017	3.15147	3.65968	3.4041
ACSS2	4.15209	4.29224	3.94997	4.23961	4.11308	3.95896	4.16276	3.65711	3.41411	4.15026	3.90823	4.37809	4.58379	4.22334	4.35497	3.89431	4.50837	4.03819	4.20835	3.43518	4.2162	3.91153	3.97004	4.43342	3.44766	3.33907	3.54616	4.05674	4.21228	3.8694	3.43092	3.49839	2.78322	3.01662	3.08302	2.78148	3.53451	2.92922	2.88582	3.3307	3.75716	3.5925	2.88883	3.71149	2.66646	2.44155	2.70586	3.07624	2.88375
ACSS3	3.47375	3.58479	3.13305	2.97006	3.64004	3.30253	3.24961	2.90618	1.53831	3.69414	3.25664	4.29561	4.38415	3.77289	3.973	3.41373	4.23763	3.5026	3.08945	1.83954	3.50393	3.61436	2.80838	3.86868	4.32229	3.47483	2.88562	3.94683	4.00402	3.92521	1.55467	2.53452	2.57547	2.60683	3.06354	2.33361	2.70209	3.13191	2.28723	2.0522	2.21574	2.62932	2.51958	2.85708	3.41668	2.33879	1.92257	2.36755	2.35966
ACTA1	3.04814	2.70963	2.04145	2.37104	2.08494	2.92025	4.88024	2.31064	2.53276	1.97634	2.41252	2.48088	2.56482	2.34231	2.31085	3.11744	7.26129	2.74228	2.53252	2.91632	3.05671	2.68265	2.42473	2.81698	2.52635	2.23479	3.44446	3.91437	2.98988	2.59779	2.19943	2.21762	3.71695	8.10388	2.29949	11.6332	9.3809	2.49206	2.41631	2.21505	2.19212	2.10415	2.95335	6.88114	3.10944	2.51827	3.14905	11.6332	2.35273
ACTA2	4.61016	4.56954	5.03339	3.76348	3.20069	4.78142	4.30972	4.27811	3.63931	3.36582	4.47523	4.62428	5.14812	4.05688	5.00797	5.08131	4.45852	4.15953	4.91035	4.88426	4.022	3.25481	5.38152	4.28143	4.39265	3.96011	5.20068	4.01889	4.24929	5.39646	5.63515	5.72007	5.35365	5.15956	5.60875	5.05949	4.48352	5.02565	5.39109	5.44162	5.07017	5.4516	4.91891	5.70315	4.18947	4.6805	5.91924	5.1832	5.80659
ACTB	7.01413	7.46486	6.53759	6.66083	6.93381	7.13268	7.22279	6.91983	7.45978	6.84796	6.14979	7.27713	6.93452	7.0002	7.17035	6.92692	6.83764	6.46784	6.2733	6.28396	6.29717	6.32278	6.89385	6.41819	7.14898	6.92985	6.68857	6.19476	6.44125	7.05336	6.91144	7.03716	6.775	6.41388	7.05084	6.86438	6.21307	6.77208	6.91015	6.74268	7.06877	7.13964	6.91336	7.09387	7.30714	7.52086	7.12744	7.09272	6.71068
ACTC1	3.34665	4.12403	1.25802	1.00869	3.32143	2.99312	2.57457	0.999308	2.24872	2.99063	2.9203	1.4932	1.72385	1.48111	1.53044	0.681472	1.07979	3.00777	2.68816	4.22342	3.75887	3.87928	3.03115	4.07104	2.65464	3.7851	1.52044	3.49124	3.11289	3.00627	3.6865	3.75692	4.08588	0.594309	1.93026	2.78841	4.26632	4.22342	4.33992	3.45073	3.91479	2.76433	3.77702	2.37171	3.84899	3.89037	3.19465	2.29138	3.87695
ACTG2	4.71536	4.30564	4.43996	3.36039	3.34624	4.51139	3.80114	3.27547	2.88342	2.84281	2.67795	3.58335	3.69105	2.92542	4.38143	3.32418	3.12506	3.38355	3.5313	4.12721	4.10245	2.74737	2.73321	2.00164	3.93943	4.026	3.5964	3.75102	4.442	1.63198	3.13666	4.48133	4.74202	3.03485	4.7399	4.11621	4.21236	3.98036	3.96931	4.72771	2.96451	4.03412	4.67333	3.37589	3.94295	4.26959	4.38996	3.53718	6.41932
ACTL6A	4.36091	3.96894	4.3105	4.04809	4.23957	4.49934	4.32669	4.12815	4.47735	4.29505	3.79097	4.07734	3.96494	4.40454	3.95583	3.61304	3.90496	3.41294	3.41466	3.52945	3.38343	3.5181	3.82027	3.70277	3.60026	3.47772	3.89991	4.0301	4.2218	3.86258	4.30248	4.7567	4.10946	4.04457	4.44277	4.23278	3.58625	3.56455	3.98266	4.83627	3.6958	4.99471	4.06938	4.06547	3.74256	4.00739	4.42184	4.83022	4.54754
ACTL6B	3.04857	3.3594	3.80593	4.78822	4.07687	2.98068	3.56332	4.35111	4.29596	4.11473	4.0895	3.78061	4.51907	3.11926	3.26023	4.63988	4.70683	3.42754	3.6246	3.58109	2.93107	3.72339	3.32408	3.08536	4.58928	4.8102	2.34262	2.38542	3.02833	2.9803	4.1285	3.66561	4.169	4.18291	3.98146	4.09179	3.41423	3.59653	2.83619	2.82743	3.51263	3.39791	3.80143	3.39011	5.43781	4.90647	2.84878	3.10222	3.60728
ACTL7A	3.24448	3.38049	3.16705	3.9291	2.98383	2.48796	2.69416	3.37915	3.17623	3.02967	1.98075	2.41168	2.50428	2.84998	2.84359	2.93808	2.96057	3.09491	3.38436	3.63551	3.43098	3.67104	2.27023	3.39845	4.84052	3.48901	3.26589	3.56369	3.20427	1.93349	2.18925	3.71809	3.66227	3.62531	3.82906	3.43181	3.94913	3.20975	3.42787	3.96482	3.03393	3.33321	3.68463	2.56736	2.68372	2.78307	3.03732	3.34993	3.306
ACTL7B	1.50861	2.53045	1.67261	2.25237	1.88323	1.64678	2.32426	1.90319	2.22478	1.77579	1.43615	1.18339	1.81031	1.39143	1.86396	1.25674	1.63859	1.62974	1.49431	2.47617	2.18079	2.44517	1.39954	2.17865	2.2183	1.99324	2.31552	1.66964	1.91937	4.62085	1.42641	2.20864	2.59976	2.37985	2.21503	2.34629	2.3665	2.95543	2.60214	2.13913	1.79964	1.70485	2.49017	1.20411	2.50407	2.39495	2.14634	2.08943	1.62931
ACTL8	3.37436	3.3721	2.53488	2.90852	3.62925	3.26894	3.19673	3.09284	3.24268	3.31658	2.77641	2.87006	2.9973	2.94289	2.65974	2.83813	3.15103	2.74067	2.93491	3.4871	2.79031	3.35592	3.3301	3.0879	3.46318	3.74379	2.55819	3.50409	3.05102	3.43677	2.92406	2.77813	3.63926	2.35848	3.37294	3.03512	3.33842	3.87697	3.45278	2.71895	3.28873	2.79377	3.53808	2.77933	4.09559	3.86799	3.74742	3.14241	3.54056
ACTL9	3.49193	3.76074	2.7123	1.67622	3.38389	2.86822	3.22683	2.76621	2.75741	2.97751	1.57309	2.45746	2.84227	2.73302	2.38278	3.47151	3.04771	2.68315	3.20621	3.42015	2.28271	3.75955	2.50891	2.28557	4.0186	4.29674	2.01561	2.60347	2.8283	3.04049	2.13693	2.09163	2.51424	4.00261	3.63581	3.45583	3.98535	3.57308	3.17601	2.52519	3.10588	2.71887	3.67893	2.32351	4.25763	4.16327	3.31794	3.24876	2.91002
ACTN1	5.48621	6.17691	5.24059	5.40501	4.93088	5.25815	5.68463	5.09201	5.69439	4.94302	5.99506	5.18979	5.04066	5.05063	5.25491	5.80919	5.34468	5.18708	5.54653	4.73464	5.21239	4.84395	5.51045	4.73597	4.69122	4.20683	4.47128	3.80166	3.84469	5.09382	5.93488	5.02884	4.16814	4.73718	5.30462	5.12547	4.96635	4.85504	4.79171	4.19463	5.4826	5.36248	5.48528	5.19073	4.30481	4.57025	4.86401	4.67938	4.71519
ACTN2	3.53599	3.13498	3.96182	4.26868	3.22018	2.76729	3.10582	4.03477	2.67766	2.91031	2.89428	2.14128	2.93717	3.22151	3.70302	3.49241	3.27735	3.39701	1.78175	2.98592	3.79973	3.96313	2.1564	3.76943	3.28676	3.09601	4.31604	3.20881	2.75791	2.75542	3.07317	3.90851	4.88023	4.42055	4.20796	4.61738	2.51293	3.55106	3.97704	4.26027	3.43409	3.41454	4.33505	2.35863	3.52305	3.11362	4.57152	3.41702	3.01716
ACTN3	3.72502	4.60601	3.92439	3.9708	2.98549	3.55339	3.87997	3.81934	4.43251	2.97945	5.33906	3.81996	3.30911	3.56047	3.65267	4.60001	4.07232	3.57314	4.31247	2.98331	4.36667	3.76095	4.75297	3.72118	2.39335	2.16521	1.64117	1.95958	0.742572	3.25519	5.32221	3.55982	3.00102	3.51953	4.46265	4.15102	3.2783	3.53789	3.44452	2.87998	3.65189	3.87352	3.8689	3.64914	1.59699	2.223	2.9552	3.31876	2.26395
ACTN4	4.67408	4.993	4.76072	4.74997	4.17222	4.63758	4.97324	4.70126	4.95932	4.07375	4.78381	5.02536	5.0391	4.36757	4.54337	5.27524	4.9594	4.54999	5.21594	4.96546	4.74739	4.43948	5.84427	4.59265	4.25777	4.39303	4.47394	4.03976	4.35062	4.70697	5.16327	4.61587	4.21938	4.54329	5.08771	4.66778	5.02027	4.6875	4.35362	4.33347	5.67773	5.13184	5.06369	5.39992	4.18831	4.3071	4.33454	4.84424	4.70146
ACTR10	4.3237	4.20455	4.79214	4.45842	4.62596	4.73743	4.54154	4.56959	4.34218	4.69465	4.3412	4.56648	4.46943	4.49979	4.47049	4.10349	5.19693	4.16652	4.14314	4.30068	4.23012	4.33128	3.95554	4.59846	4.69196	4.62073	4.40979	4.49229	5.20607	4.2802	4.20751	4.45198	4.31134	4.27371	4.20171	4.06289	3.50511	4.07043	4.117	4.72814	3.94558	4.35622	4.03248	4.30808	4.02609	4.31434	4.24405	4.2282	4.81353
ACTR1A	4.75532	4.92723	4.42399	4.65233	4.47759	4.54362	4.81848	4.47695	4.76167	4.56116	4.68802	4.43636	4.4674	4.44839	4.47317	4.78043	4.66542	4.05658	4.35347	4.09013	4.36154	4.35024	4.61971	4.52667	3.66456	3.84387	3.81288	3.59259	3.94076	4.16051	4.91643	4.9059	4.33352	4.58458	4.73706	4.72302	4.45494	3.93638	4.34484	4.27356	4.73933	4.92929	4.53198	4.66953	3.6551	3.89679	4.38481	4.53294	4.3995
ACTR1B	4.56715	4.72697	5.01091	4.58833	4.75409	4.72427	4.84996	4.80339	4.84229	4.68353	4.99157	4.73541	5.00207	4.98244	4.7468	4.89479	5.17371	4.52027	4.8712	4.68181	5.02865	4.39804	5.07498	4.53262	3.76408	4.29639	4.39662	4.59395	4.55948	4.51752	4.91379	4.75777	4.07409	4.24728	3.84821	4.13058	4.49099	4.07164	4.28113	4.1476	4.62315	4.68887	3.66724	4.6925	3.13844	3.58444	4.08559	4.61151	4.22035
ACTR2	4.12757	4.09344	4.367	4.11849	4.49737	4.29912	4.04697	4.43651	4.37005	4.60165	4.21759	4.86321	4.15372	4.41611	3.94925	4.21151	4.15159	3.82515	3.69107	2.53705	3.13926	3.55575	3.27238	3.45997	4.84717	4.13539	3.21519	3.17823	3.66225	4.12788	4.11983	4.16325	3.67742	4.08686	4.33854	3.9494	3.55712	4.02935	3.95768	4.04905	4.05998	4.17609	4.15863	4.82074	4.859	4.83816	3.95493	3.92408	3.96557
ACTR3	5.66788	5.35743	5.7405	5.45965	6.1696	5.77277	5.66982	5.55674	5.78007	6.16195	4.70476	5.17474	4.97742	5.45126	4.81394	4.42442	4.78881	4.55063	4.20808	4.02331	3.94932	3.90845	4.72811	4.69488	4.64126	4.99329	5.00432	5.24579	5.52434	5.34213	5.31851	5.5613	4.8537	4.98338	5.66926	5.43532	4.6174	4.24955	5.10736	6.08211	5.15665	6.20036	4.93795	5.30775	4.90129	5.26814	5.88505	5.90375	6.20714
ACTR3B	4.42931	3.75993	4.06849	3.27535	4.0527	4.58764	4.34749	3.51494	3.77163	4.15371	3.63651	3.86321	3.9176	3.78246	3.56661	3.58014	3.88443	4.20361	3.39884	3.55402	3.32482	3.18045	3.6447	2.55537	3.82088	3.54059	3.69186	3.54093	3.96864	3.7611	3.5623	3.19728	3.76219	3.24122	3.73114	3.71585	3.80911	3.84127	3.09525	3.75419	3.50797	4.09155	3.7904	3.567	3.98727	4.29139	3.75651	4.17349	4.18792
ACTR3BP2	3.51739	4.41414	3.59507	4.0704	3.4435	3.84638	3.54328	3.92872	3.58072	3.2781	2.65615	3.71311	3.67957	3.58197	3.6161	3.49964	3.62314	4.61296	4.77187	4.7418	3.87809	4.31307	4.17604	3.30563	4.11165	4.53701	4.43028	4.51541	4.09376	3.89688	3.01659	3.16382	4.19466	2.65298	3.11394	3.27133	4.9951	4.84214	4.04167	3.5475	4.22572	3.71935	3.77547	3.44521	4.73289	4.5614	4.3075	4.55028	4.19614
ACTR3C	2.89745	3.07781	2.84096	2.91833	2.71842	3.06662	3.43536	3.17374	2.6233	2.72196	3.17101	2.0502	2.39932	2.60882	2.68486	2.271	2.45186	3.5433	2.93674	3.66174	3.46468	3.3381	3.01124	2.90115	3.01507	3.00868	3.5942	3.16433	3.48552	2.75324	2.75033	2.12964	3.14449	2.21256	3.04282	3.09007	2.55937	3.13982	3.20541	3.0736	2.87114	2.9927	3.112	2.2286	2.8142	3.11666	3.27909	2.7374	3.28904
ACTR5	3.67878	3.48582	3.95723	3.60005	3.29454	3.5747	3.69793	3.5007	3.89285	3.47149	3.69711	3.47285	3.54667	3.57884	3.71338	3.69425	3.35054	3.73799	3.78403	3.73338	3.87212	3.5243	3.87551	3.27559	3.18009	2.82176	3.7544	3.43433	3.10637	3.681	3.77716	3.47889	3.23755	3.64299	2.81299	3.45738	3.38284	3.3721	3.7941	3.02565	3.77845	3.57821	3.25678	3.44038	3.13624	3.07405	3.33898	3.42944	2.9097
ACTR6	4.11219	3.74303	3.90073	3.40657	4.25211	4.49316	4.14136	3.45333	3.5881	4.23201	3.83041	4.38062	4.12317	5.00967	4.15806	3.58985	4.33551	3.56283	3.80819	3.90747	3.73067	3.82815	3.60073	4.25042	4.20032	4.34551	4.06253	4.33202	4.74112	4.2388	3.63799	4.3203	3.58198	4.10224	4.15781	3.81681	3.71487	4.31711	4.44976	4.81587	3.45635	4.74969	3.84121	4.35069	3.9526	4.05951	4.64446	5.01013	4.40424
ACTR8	3.48065	3.24848	3.93432	3.54986	3.84129	3.80761	3.4085	3.70538	3.73497	3.87687	3.90641	3.9014	3.84276	3.99988	3.52606	3.56742	4.17976	3.62309	3.70365	3.53217	3.39765	3.27485	4.08073	3.89668	3.90716	3.30355	3.819	3.50245	3.93762	3.67574	3.98785	3.89433	3.85691	3.73462	4.00751	3.68059	3.89891	3.40387	3.70224	4.07522	3.97717	4.12142	3.38376	4.06473	3.70156	3.8889	3.98805	4.09098	4.02727
ACTRT2	3.41899	3.4052	2.44256	3.2343	4.01712	3.08659	3.25547	2.8408	2.92829	3.46775	2.73682	2.65749	2.97196	2.58805	2.74331	2.65736	3.24293	2.72952	3.04031	3.58635	3.02811	3.79628	2.91514	3.60329	3.34845	3.64266	2.64838	3.5589	2.88097	2.8843	3.9002	3.34575	2.97505	3.50775	3.39399	3.69401	3.48034	3.39265	3.19566	3.35888	2.96168	2.52313	3.59746	2.79133	3.481	3.57595	2.95921	3.08526	2.95376
ACVR1	4.9335	4.13831	4.25458	4.06724	4.26893	5.00101	4.60132	3.55653	3.82144	4.33614	4.1574	4.71345	4.29751	4.93646	4.54168	4.43296	4.16315	4.38045	3.82003	4.13529	4.0963	3.70109	4.56386	4.12085	3.58184	3.0722	4.97633	5.0956	4.92437	4.92141	4.94587	5.26837	4.77182	4.59751	5.01724	4.73486	4.40504	3.83359	5.03689	5.73295	4.66004	5.99567	4.10483	4.48761	3.94671	4.019	5.2531	5.72593	5.72048
ACVR1B	3.88619	3.99134	3.32345	3.78021	3.40667	3.83287	3.9771	3.16451	3.49498	3.44846	3.35287	3.41548	3.50263	3.05813	3.8649	3.22975	3.55394	3.29049	3.16262	4.46073	3.57403	3.60677	3.26408	3.42897	3.30712	3.36621	3.53395	3.33132	3.14319	3.16304	3.29728	3.48942	3.59875	3.60289	3.64122	3.46158	3.22985	3.55448	3.10766	2.98452	3.12204	2.55208	3.55237	3.08934	3.45734	3.52351	3.40395	2.87748	2.93679
ACVR1C	3.97847	4.1531	3.54555	3.85726	4.14649	3.94228	4.04342	3.21648	1.17231	4.26125	3.44109	4.63625	4.53191	4.72814	4.34903	3.60982	4.62173	4.50949	4.13875	1.80955	3.96516	4.20326	2.59296	5.14581	4.80285	3.99787	4.22621	6.28685	5.32989	4.66146	1.19985	3.37963	1.4626	2.74712	1.28892	0.948292	2.70792	2.87215	1.29979	2.58642	2.31253	1.37558	2.65329	3.84464	3.00932	1.69647	1.44717	2.72557	1.44717
ACVR2A	3.40994	3.12905	3.31834	2.92152	2.65285	3.60015	3.22584	3.12471	2.45498	2.96725	3.62896	4.3407	4.2565	3.50373	4.05249	3.57516	3.61346	3.51747	3.57361	3.38207	3.30147	3.47675	3.76453	3.79936	4.13887	3.29156	3.51252	3.29814	3.34965	4.20019	3.18435	2.99633	3.31261	3.66699	3.21445	2.94617	3.03234	3.66599	3.41241	3.3295	4.01357	3.48345	3.29145	4.20567	3.65922	3.38308	3.3835	2.92486	3.17182
ACVR2B	2.35522	2.11232	2.70595	1.47106	2.37511	2.60526	2.3945	1.93853	1.58089	2.56397	2.81948	3.01906	2.82775	3.49696	3.29058	2.77866	3.07077	3.07045	2.83129	2.60834	2.85208	2.63491	2.90203	2.60369	2.74322	2.65939	3.07486	3.41106	3.20144	3.10974	2.39482	2.34789	2.1721	2.26335	2.05263	2.04985	2.31646	2.66403	2.91863	2.63976	2.79298	2.76995	2.16339	2.56207	2.85545	2.55351	2.18367	2.66888	2.74661
ACVRL1	3.81178	4.00656	3.44735	3.49264	2.77579	3.8246	3.91603	3.41711	3.40853	2.90328	2.91522	4.13254	4.57795	3.93799	4.04016	3.79687	4.43726	3.81021	4.88847	4.7216	4.08809	3.96709	5.07485	4.20379	4.40099	4.14792	3.72251	3.29383	3.96253	4.18124	3.18963	4.13052	4.41814	3.90083	3.62685	3.5923	1.96802	4.20997	4.52067	4.17943	4.51753	3.24527	4.20356	4.2049	3.20478	4.1149	3.88343	3.74655	4.14511
ACY1	3.39189	3.87035	3.86584	3.86331	3.73032	3.28613	3.54096	4.0167	3.75639	3.77972	4.2327	4.00798	3.93557	3.84786	3.70791	3.94935	4.28863	3.39302	4.05214	3.48994	3.70604	3.29236	4.34713	4.31838	3.80948	3.32964	2.90484	2.74087	3.40147	3.58255	3.87827	4.14753	3.16512	3.46572	3.48116	3.2236	3.90047	3.39511	2.69139	3.21164	4.39328	4.12659	3.84946	4.13767	3.67261	3.47722	3.59045	3.58175	3.15243
ACY3	2.17008	2.30831	3.18111	3.61855	1.9879	1.52346	2.44331	3.28648	2.8417	1.66969	1.60111	1.32313	1.74178	1.91025	2.23101	1.68832	1.73898	2.41379	1.85676	1.85707	2.44455	2.56986	2.0281	2.37847	1.86393	2.44021	3.4798	1.85039	2.30296	2.01673	1.84838	2.25663	2.48234	2.72588	2.35295	2.45497	1.84662	1.99017	2.21986	2.34124	1.75108	1.93559	2.60766	1.34919	1.53244	2.03602	3.19129	2.6587	1.98797
ACYP1	3.91719	3.7261	4.86753	4.35785	4.74878	4.11795	4.11483	4.53484	4.88495	4.72788	4.57583	4.58317	4.80555	4.83888	4.82916	4.55624	4.26252	5.04565	4.58658	4.68306	4.59167	4.01399	4.78477	4.08729	4.37026	4.43507	4.85171	4.68827	4.52956	4.25763	4.87559	4.37466	4.76215	4.59854	3.64023	4.28423	3.64128	4.41897	4.83738	4.60747	4.91508	4.8613	4.05345	4.77556	4.04259	4.21024	4.48793	4.78981	4.60833
ACYP2	4.423	4.39297	4.78119	4.63032	5.61971	4.81726	4.54065	4.77709	4.51613	5.6133	4.89054	5.28381	5.30691	6.23064	5.18076	4.30027	5.67847	3.80585	4.52457	3.51997	4.38218	4.00926	4.54544	5.17093	4.64676	4.49626	4.03611	4.66483	5.54492	4.85724	4.23589	4.98658	4.24799	4.46864	4.54674	4.46726	3.78559	3.73784	3.53341	4.99628	4.29152	5.33359	3.79927	4.53965	4.31974	3.95166	5.03539	5.27474	4.84047
ADA	4.31163	4.08931	4.1818	4.07654	4.8493	3.97705	4.24892	4.16431	4.48546	4.86007	3.707	3.94953	3.64799	3.36241	3.9293	2.93212	3.30082	3.49386	3.46364	3.4466	2.94768	3.02525	3.70353	3.83238	3.50754	3.81837	3.22108	3.24457	3.70001	3.34952	4.13939	3.93762	3.8075	3.51899	4.22582	4.0793	3.49167	2.65147	3.04297	3.88745	3.49649	4.09244	3.74797	4.39387	3.64459	3.82144	4.07041	3.72412	4.15452
ADAD1	3.22885	3.46003	2.48812	2.34083	3.3846	3.10366	3.62577	2.57188	3.06119	3.42122	1.26371	2.55727	2.47907	2.57855	2.28141	2.4244	2.26154	3.36234	2.91099	3.34874	2.71726	3.63805	2.24959	2.52189	2.50422	3.29862	3.39204	3.28876	3.48899	2.79042	2.224	2.33685	3.00186	2.75553	2.83892	2.23179	3.47207	3.08827	3.29707	2.87822	3.5033	2.7149	4.157	2.69343	3.20961	3.12289	3.43315	3.07878	3.81077
ADAD2	5.15151	4.7764	4.25736	4.74103	4.51694	4.62302	4.33913	4.55576	4.34834	4.42995	5.441	4.53324	4.66372	4.45428	5.19635	4.61966	5.28471	5.21286	4.98275	5.50329	5.46769	5.70581	5.54857	5.19246	5.06896	5.51739	5.16639	5.67557	4.96088	4.25035	4.42814	4.55096	5.39833	5.20069	4.81353	5.34382	5.13412	5.33085	5.71643	4.86252	5.34551	4.44666	4.97417	4.31762	5.22577	5.10898	4.44528	4.32256	4.89448
ADAL	2.50358	2.56435	3.26139	3.4691	3.18623	2.73446	2.37196	3.29415	3.60467	3.32062	3.98258	3.00616	3.82858	4.00943	3.53048	2.8036	2.87071	3.6943	2.35128	2.67586	3.69058	2.5398	2.89658	3.31625	2.539	3.03889	3.28166	3.36337	2.89904	3.10664	3.5643	3.01613	3.30408	2.50067	2.73922	3.28412	2.83529	2.82552	3.61357	2.54857	3.05121	2.8977	3.30791	2.93979	2.82588	3.33792	3.33654	2.96985	2.54274
ADAM10	3.83822	3.5084	3.61907	3.74619	3.93651	4.04255	3.8162	3.67708	4.05464	4.10865	4.17228	4.05771	3.70656	3.83352	3.47487	3.85895	3.24015	3.89745	2.92888	3.4342	2.71819	3.19445	3.55405	2.76425	4.08104	3.42973	3.4385	3.09147	3.65532	3.70915	4.20587	4.15175	4.15754	4.38964	4.63749	4.21915	3.91281	4.24068	4.14623	4.23114	4.66366	4.62326	4.23719	4.34359	5.16427	4.6458	4.62387	4.68821	4.7505
ADAM11	3.34769	3.77375	2.88195	3.11148	3.04595	3.38128	3.39871	2.66784	3.41637	2.7905	3.04311	3.03372	3.24316	3.61052	3.33895	3.0927	3.29924	3.61559	3.65803	3.66624	3.53881	3.86482	3.31372	3.27739	3.17537	3.21843	4.99425	4.51891	3.73567	4.02442	3.00272	3.33031	3.53485	2.76258	3.38794	3.16298	3.4651	3.2317	4.38589	4.54666	3.58411	4.36704	3.17456	3.02309	3.12028	3.18208	4.59848	4.48662	3.20126
ADAM12	3.47012	3.55871	3.70893	3.92882	2.83693	3.69365	3.42476	4.16787	4.14696	2.93658	3.62475	2.44245	3.39594	3.34985	3.78374	3.5228	3.52343	4.3705	3.69934	4.2017	4.21946	3.67631	4.13669	3.17571	3.40532	2.9404	4.37269	4.23887	3.91621	4.11032	4.44215	4.34428	4.52156	3.98044	4.23498	5.52267	4.84772	4.20089	4.79618	4.33939	4.97375	5.00739	3.99165	4.32921	5.25516	5.55504	5.40902	4.66106	5.05708
ADAM15	4.3453	4.58843	4.26925	3.98389	4.15894	4.33631	4.55131	4.40213	4.13464	4.18881	4.20228	4.44468	4.30079	4.04119	3.20478	4.77516	4.58667	3.56719	4.16045	4.38366	4.40563	4.01354	4.48651	4.09136	3.57447	4.31336	3.57179	3.44184	3.43029	3.42656	4.84276	4.54603	4.10843	4.29397	3.9585	4.1098	3.84381	3.61683	3.89051	3.13807	3.52215	3.60429	4.15098	4.45466	3.75884	3.72731	3.90641	4.03294	3.85977
ADAM17	3.75706	3.34688	3.10565	3.30844	3.4593	3.67373	3.70545	2.79507	2.77918	3.32714	2.54292	3.24475	3.26157	2.94686	3.03239	2.7748	2.72815	3.09921	2.74541	2.96927	2.79866	2.61641	3.00938	2.77122	3.12433	2.53236	3.34189	2.86601	3.35219	3.0237	3.01742	3.50588	3.26003	3.13963	3.36429	3.14048	3.33675	2.93726	3.6376	3.65908	3.52106	4.13367	3.14756	3.28691	3.27016	3.17243	3.60502	3.66597	3.70018
ADAM18	3.476	3.64795	1.9987	2.9509	2.29217	3.33348	3.05007	2.3964	2.48243	2.24189	1.60152	2.29295	1.97054	2.37178	6.89222	3.09757	2.16425	2.23326	2.22544	2.56557	2.79362	2.95466	2.29493	1.44304	3.41778	2.64205	2.84745	2.54457	1.36725	3.45814	3.31548	1.93016	1.92392	1.74117	2.82525	2.43045	2.70841	2.44742	1.83483	2.01136	2.09866	1.98125	3.19282	2.37013	2.81915	2.69212	1.57822	2.70845	1.80426
ADAM19	3.32557	3.46449	4.89599	4.57055	3.61823	3.43279	3.33872	3.98303	4.66536	3.57295	3.99325	3.61436	3.47842	3.59445	3.93742	3.4899	3.39405	4.16783	3.51757	4.11294	3.76217	3.74562	4.13735	3.55159	3.58759	3.60776	4.21643	3.43593	4.09787	3.41158	3.84581	3.96812	4.29628	4.45354	4.61213	4.54927	4.18432	3.86974	4.41238	4.3696	4.79608	4.30459	4.56633	3.75305	4.44596	4.32555	4.34238	4.53305	4.50602
ADAM2	4.32184	3.70276	2.25525	2.00849	2.39991	4.01759	3.56658	2.78651	2.80732	2.35267	1.54963	2.59401	2.13625	2.7493	3.05344	2.81373	2.54396	2.62753	1.9966	2.16042	3.05781	1.94933	2.09838	1.51913	2.82883	2.99273	2.52007	1.1921	1.55152	1.95811	0.854649	2.20973	1.55119	1.81832	1.70457	2.13247	2.33152	2.57969	2.64447	1.604	2.72571	1.63296	3.38017	2.6314	3.15402	2.92522	1.67189	3.04665	2.06181
ADAM20	2.50507	2.21981	2.36198	1.65991	1.82959	2.59678	2.59801	1.67069	1.96588	1.54709	2.47857	2.48949	2.68533	2.79783	3.147	4.36028	2.8029	5.01462	3.00831	2.59569	3.05368	4.3737	2.8504	2.81593	4.68455	3.37075	2.47823	2.68542	3.24755	2.45788	1.9612	2.04883	2.59637	3.36533	2.58335	2.60822	2.95829	4.76109	2.80963	2.03838	3.04601	1.68332	3.09821	3.80981	3.5786	3.04791	1.65547	1.78272	2.87244
ADAM21	3.33494	3.28104	3.54766	4.14782	3.33404	2.86767	2.9761	3.7325	3.44044	3.23052	2.5911	2.1389	2.77076	2.46557	2.78114	2.5012	2.75859	3.1368	2.78601	3.43846	3.3674	3.59059	3.04396	3.56217	2.77905	2.2247	3.62171	3.90474	3.46084	3.82765	3.14822	1.79196	2.73494	2.22873	2.83044	2.56081	3.60255	3.49919	3.55115	2.24244	2.95834	3.24442	3.57151	2.29012	3.10672	2.95547	3.67406	2.99962	3.5498
ADAM22	2.51596	2.73823	2.5427	3.3919	2.82079	2.0213	2.02026	2.61947	3.01686	2.8652	3.40525	2.98386	3.05393	2.85412	3.4126	3.43171	3.28396	3.00711	2.73897	2.47764	3.3295	3.25664	2.61472	3.16677	3.67618	3.23439	2.81055	2.74279	2.47764	2.77288	3.06573	3.5095	3.76098	4.37196	3.49575	3.41059	2.94703	3.48942	3.52852	3.11426	3.60029	3.07301	4.12658	3.41763	3.86327	3.22977	3.02918	3.13888	3.18353
ADAM23	3.51045	3.53571	4.00266	4.19796	3.20084	3.19395	3.52276	4.21619	3.96068	3.02103	3.57726	3.4685	3.33282	3.01799	3.38084	4.34235	3.17304	3.3481	3.2246	3.76529	3.6222	3.95937	2.93282	3.69508	3.79509	4.14809	3.34102	3.54928	3.24665	3.14312	3.74043	4.43336	4.30546	4.39142	4.28927	4.241	3.78558	4.02469	3.73929	3.78212	2.90357	3.76157	3.94964	3.27538	4.00794	4.2072	3.4755	3.28631	3.73553
ADAM28	3.5632	3.81433	2.74365	3.26682	2.36187	3.62639	3.47131	3.03134	2.72828	2.30314	2.29357	3.09441	2.88575	2.83611	2.99864	3.01395	2.31792	3.94555	3.21302	2.65731	3.38241	3.15685	3.02421	2.99683	2.69629	3.01469	4.0009	2.88397	3.6663	3.54573	2.32604	2.77026	3.10553	3.2685	2.81688	2.98652	2.66456	2.80099	2.93303	3.61239	2.74804	2.50842	2.93025	2.49928	2.9475	2.49843	2.96063	2.37961	2.54304
ADAM29	3.4137	3.01864	2.88342	3.94019	2.55577	2.72381	2.75254	3.66214	2.83271	3.13996	3.32263	1.53909	2.12824	1.80228	2.07326	3.31199	3.93186	2.80356	2.57926	3.54563	3.59785	3.72067	2.75113	3.95049	2.8667	3.04506	3.51769	3.80985	2.82909	2.68744	3.66176	3.36529	4.24034	1.28084	3.8209	4.18829	3.87775	3.79339	3.50118	3.88261	1.16872	2.8483	2.901	1.04599	3.41219	3.20008	3.10072	2.9424	3.00946
ADAM30	4.2317	5.51111	3.73647	2.78046	3.13331	4.06086	4.52495	3.29301	3.3597	3.04868	2.64179	3.18121	3.54199	3.23714	3.45314	3.2391	3.10666	3.14023	3.19507	5.28695	2.71906	2.80287	2.85741	3.06163	4.71258	3.49585	3.01586	2.25229	2.28512	2.77883	2.17738	5.44404	2.59054	2.63392	2.61652	2.86653	4.6943	4.10261	2.84375	2.54558	2.90559	2.56677	4.19478	4.32554	4.99466	4.00009	2.56463	4.30913	2.75242
ADAM32	2.218	2.39517	3.01271	1.91973	2.71781	2.17776	2.43578	3.19526	1.89894	2.64072	4.19888	3.61094	3.92771	3.7929	3.32327	3.3499	3.56685	4.26864	3.29847	2.82424	2.5173	2.65002	3.32677	2.33083	3.66461	3.06678	1.46561	2.20398	2.24674	2.44954	3.80024	2.64845	3.05187	3.14044	2.95744	3.09845	2.93832	3.3108	2.53772	2.2581	3.35724	2.81918	3.28976	3.0981	3.22605	3.35117	2.73609	2.50171	2.66772
ADAM33	4.97438	4.75312	4.63315	4.99554	4.81163	4.60776	4.60001	4.92016	4.72794	4.68247	3.93391	4.39603	4.45211	4.64406	4.65599	4.66639	4.64928	5.07503	5.32923	5.73085	5.29786	5.80952	4.78333	5.08906	4.62936	4.76514	5.21738	4.98072	5.09024	4.264	4.00196	4.69686	4.78753	4.84884	5.10844	4.48735	5.30428	4.90039	5.07378	5.06754	5.1788	4.79793	5.07168	4.27458	4.60309	4.60494	5.02834	4.87538	4.7974
ADAM3A	2.98216	2.80237	1.64305	4.5435	1.8693	2.85615	2.57038	2.17719	2.12947	1.82611	1.49596	1.983	1.7125	2.00408	2.15552	1.95879	1.85689	1.85856	3.82321	2.9714	1.87865	2.12661	1.63899	1.81017	6.89482	2.23913	7.23169	1.60657	1.07947	1.45368	1.09519	1.70751	2.15283	1.32356	1.37218	1.58522	2.48793	1.97127	2.88376	1.29957	3.55842	2.13891	2.73357	8.55072	3.20279	2.29442	1.22399	2.40224	1.52044
ADAM6	3.65551	3.39665	2.05851	2.01443	3.73754	3.61345	3.24987	2.21873	2.68777	3.40315	3.64159	2.51482	2.36495	2.83679	2.48074	3.60865	2.19152	3.28744	2.76785	4.38061	4.32079	4.76605	2.91625	3.69521	2.30096	2.36606	3.75351	4.95864	3.21814	4.81385	4.39774	3.99656	4.5845	1.77666	4.73411	4.81077	4.36166	4.55769	4.21346	3.5615	1.77143	2.90271	3.22831	2.6602	3.98696	3.839	2.4368	2.64411	4.19674
ADAM7	3.66597	3.22144	2.77485	3.60144	3.12177	2.77202	2.43484	3.289	2.57603	3.17033	2.98665	2.48617	2.58875	1.78319	1.75934	2.91846	3.07866	2.91324	2.61682	3.76552	3.65984	2.87644	2.44757	3.99295	2.74717	2.14015	3.73786	4.19211	3.20385	2.84151	3.37856	3.48973	3.72973	1.31434	3.57494	3.70749	3.75282	3.71151	3.83978	3.76982	2.30612	2.89	2.56223	1.91018	3.19051	3.14832	3.2285	2.93198	3.50944
ADAM8	3.9882	4.08349	4.86494	4.9558	3.49875	3.90655	4.09003	4.86807	5.0353	3.5155	3.57521	3.69664	3.47365	3.10781	3.90159	3.03418	2.52361	5.17392	4.13085	3.9658	3.28389	2.97958	4.11584	3.16739	3.60229	4.80983	3.70502	3.86364	4.26751	3.59634	3.73057	4.43561	2.55716	2.90202	3.34351	3.1143	3.37663	3.06109	2.65902	4.42211	3.57112	3.6969	3.5794	4.51569	3.27257	3.9889	3.24136	3.09581	3.7141
ADAM9	3.03373	2.45689	2.75339	2.9235	3.9594	3.16058	2.78408	2.56223	2.90562	4.14069	3.38242	3.7619	3.10921	3.60246	2.96132	3.49008	3.46983	2.72419	2.50167	2.31204	2.50221	1.96747	2.58461	2.86506	3.25035	3.26501	2.94536	2.87019	3.66746	3.05726	3.74377	3.2102	3.09543	3.2565	3.40604	3.48385	2.41103	2.6044	2.5804	3.93405	3.00396	3.98244	3.11723	4.21895	3.16143	3.79996	3.66365	3.53619	4.21962
ADAMDEC1	3.6066	3.50662	2.06065	1.93998	4.68439	4.80668	3.1761	2.23457	2.66349	4.8701	2.13413	3.41378	2.05917	3.20353	2.50542	2.08853	2.20986	2.35934	1.37666	1.6061	1.63396	2.83233	3.55196	2.47275	2.86022	2.42164	3.35208	3.3344	3.41113	3.77534	4.61167	3.81353	3.44762	2.9872	3.80316	2.22816	1.58625	3.01568	2.04438	5.64035	4.14986	5.15245	4.48873	2.92304	5.6069	2.71156	4.54519	3.19017	4.16752
ADAMTS1	6.40673	6.02032	3.82095	4.77514	3.19125	6.07752	6.385	2.97859	2.95786	3.46383	3.82038	6.03148	5.77727	3.04491	6.31132	4.72895	3.70001	3.59985	2.72016	2.19003	3.84717	3.38806	4.4331	4.25895	3.27721	4.3259	3.7571	3.64683	2.3251	4.13799	3.1141	4.79747	4.03212	4.11735	2.78736	3.0568	2.0004	3.06703	2.9922	3.39932	2.95441	3.12146	3.82527	4.99342	3.295	3.15304	3.02574	3.1574	3.02809
ADAMTS10	3.53765	3.263	4.01745	3.86119	3.39701	3.44173	3.39145	3.76635	4.05187	3.40147	4.99464	4.40046	4.97801	4.63506	5.09841	5.03959	4.45773	5.50599	5.39156	5.87688	5.11939	4.41638	5.66835	4.00348	4.80488	4.60873	4.79304	4.10223	4.56819	4.62662	4.98395	4.07271	4.72959	4.81259	4.09103	4.59802	4.85538	5.14006	4.80677	4.05978	5.83101	4.94222	5.52074	5.5531	4.99816	4.82759	4.26972	4.53662	4.55892
ADAMTS12	3.30003	3.59146	2.79804	4.25219	3.64997	3.45411	4.19848	3.33309	3.83241	3.90085	3.47863	3.26166	2.89976	2.28922	3.84657	3.5299	3.68756	3.66823	3.30838	3.3242	3.89287	4.24087	3.45918	3.9064	3.56312	4.1498	3.13392	4.02476	2.73556	3.11064	3.74544	4.33372	4.55396	4.81886	5.01983	4.71127	4.33515	4.72145	4.49542	4.24009	3.46109	3.45653	4.08969	3.51396	4.13076	4.86637	4.4387	3.27409	3.84156
ADAMTS13	3.4531	3.22716	2.87589	3.41793	3.00402	3.20026	3.09902	3.5176	3.39827	2.96923	3.49725	3.21284	3.38179	3.25931	3.40938	3.91703	3.32794	3.78853	3.74311	4.00848	4.12302	3.70303	3.51696	3.76725	3.5916	3.57017	3.59494	3.75825	3.87281	2.63634	3.59907	3.78589	4.21024	2.87976	3.28976	3.58385	3.96023	3.98499	4.23535	2.83108	3.80379	3.34906	3.86917	3.30544	3.94829	3.76173	3.49305	3.23851	3.83949
ADAMTS14	3.48951	2.92629	3.41067	3.30302	1.44029	3.44225	3.34933	3.60509	3.74877	1.7287	3.93677	2.65755	2.65895	2.42485	2.49795	2.1166	0.863965	4.48339	2.58402	3.21287	1.57028	1.25047	3.95832	0.987138	2.4142	1.33155	2.89127	0.542393	1.64094	1.60659	4.16814	3.3119	3.47696	3.47821	3.77876	4.59825	4.51886	2.71149	3.04461	3.10428	4.59825	4.09478	4.78753	3.63731	3.91037	3.89438	4.07823	2.48167	3.82144
ADAMTS15	3.59889	3.80776	2.81849	3.13251	3.66469	3.32535	3.45265	3.26611	3.21402	3.31127	2.30396	2.34166	2.73483	3.35497	3.26062	3.07828	3.3985	3.56033	3.4362	3.83876	3.69623	3.24528	2.88708	3.21453	3.53883	3.77957	3.92846	4.06895	3.77482	3.53441	2.78857	2.8154	3.5005	2.40514	3.32028	3.16382	3.99462	3.54119	3.91982	2.74481	3.33826	3.13418	3.86536	2.68548	3.68786	3.65989	4.12528	3.39099	3.83636
ADAMTS16	1.97994	2.67476	1.77751	3.44465	1.68778	1.88169	2.05612	2.04235	1.56314	1.53987	1.84366	1.02213	1.33845	1.88726	2.34925	2.54587	1.79649	2.40817	1.7471	3.47025	2.96184	3.45474	2.34771	3.37562	2.3051	3.08955	3.19333	3.56865	3.43185	1.85722	4.16563	2.80506	2.30612	3.65635	3.79668	3.47933	3.49037	2.55114	3.13648	4.07988	2.24665	3.44414	3.59196	2.0834	2.51173	3.68229	3.00494	2.90384	3.31608
ADAMTS17	2.97291	3.15151	3.39297	3.25337	2.83077	3.3334	3.12254	3.64744	3.78419	2.74218	3.90295	3.50665	3.42829	3.29759	3.58107	3.61587	2.71146	4.31916	3.74732	4.00347	3.10938	3.36495	4.20002	3.27332	3.79713	3.50756	3.36397	3.22537	3.23744	3.74439	3.66771	3.81643	4.01321	3.60925	4.26939	3.39938	4.50074	4.60257	4.19563	3.90467	5.21352	3.99818	3.95549	3.69127	4.61711	3.81784	3.91209	4.16796	4.44381
ADAMTS18	2.28674	2.66675	3.26386	3.49542	1.81954	1.76653	1.94685	3.56987	1.50858	1.62127	3.81803	2.34462	3.34736	4.17988	4.39777	2.50775	4.64996	1.58423	3.46131	2.70953	4.90386	2.82861	2.14978	4.69377	2.70893	2.75051	2.00092	2.97456	3.42201	2.41549	2.46213	1.13147	1.74457	2.84106	2.20487	1.82365	2.78861	2.55619	1.8573	2.11735	1.8458	1.79448	1.97648	4.26501	4.40946	2.80529	1.81307	1.60252	1.94873
ADAMTS19	4.03185	3.76124	3.38666	4.44515	3.25089	3.06945	3.4784	3.95153	3.24174	3.10491	3.39355	2.93981	2.89763	3.13436	3.4616	3.45424	3.42322	3.59246	3.55129	3.47184	4.35623	4.58305	2.85472	4.47606	3.59001	3.67731	3.15511	4.22193	2.34611	2.77002	3.56761	4.26459	4.45052	4.58178	4.45866	4.50408	4.51789	3.96326	4.46995	4.4114	3.5259	3.55452	4.55821	2.54784	3.72908	3.66707	3.59533	2.29133	2.9774
ADAMTS2	4.20563	4.2407	3.71194	4.7173	4.36801	4.04461	3.91551	4.13057	4.27166	4.26547	5.28771	3.98132	4.12054	4.27227	4.19097	4.23778	3.7461	4.3993	4.04143	4.36027	5.45916	4.11273	4.54346	3.83788	3.78661	3.00532	4.18651	4.01888	3.7879	3.37438	4.92013	4.29518	4.44351	4.0583	5.42789	4.71886	4.51056	4.50174	4.23884	3.20883	4.21466	4.02813	4.47179	3.85481	4.42754	4.39397	4.4284	4.63674	4.04831
ADAMTS20	2.90292	2.64442	1.27534	2.5552	2.32959	2.71195	2.44064	1.58835	1.88644	2.83326	1.48344	1.85274	1.30683	1.74975	1.78065	1.5578	2.33511	1.56083	1.67999	0.770075	2.36167	3.2325	1.83591	3.39866	2.30619	2.77831	1.57322	2.17292	1.66728	1.69015	1.4694	2.54452	2.96578	2.53386	2.5887	2.84616	2.50344	3.4705	3.06018	2.54946	1.17754	1.81383	2.46565	1.77403	2.79951	2.56241	2.0136	2.30401	2.07748
ADAMTS3	3.05815	3.27074	3.41792	2.74139	3.16608	3.08074	3.36879	3.42334	3.32186	2.89117	3.57197	2.26518	1.85476	2.7174	2.26969	3.16068	2.00152	2.31628	1.79182	3.11342	2.26039	2.45848	2.99413	1.86565	2.18665	1.35374	3.42938	2.75915	2.34171	3.07331	3.9695	3.04801	3.26935	3.06425	3.36998	3.61489	3.21418	2.62571	3.22441	3.77826	2.72514	4.0228	3.48475	2.93563	2.76385	3.52115	4.16994	4.15105	4.42357
ADAMTS4	7.00061	6.53139	3.03051	4.45503	3.45747	6.95563	7.00061	2.84924	2.95552	3.21135	2.57288	4.04725	3.86375	2.99234	4.89749	3.52715	2.91811	3.27555	2.39136	2.86234	3.24777	2.28509	2.44277	3.17358	2.42673	2.59726	3.28148	3.10145	3.23509	2.68019	3.21039	3.8522	3.65736	3.20859	3.48391	3.67433	3.1188	2.83863	3.31067	3.9546	2.50074	3.70044	3.65646	3.74779	3.05954	3.6489	4.2196	3.70231	3.90384
ADAMTS5	4.01587	3.60211	4.73197	4.61959	4.70932	4.00045	3.41426	4.35892	3.77736	4.84471	5.74392	5.14881	5.12298	5.85977	5.30302	5.27445	6.79363	4.5863	5.11349	4.11393	5.45246	4.34879	4.5516	5.43119	4.81466	5.12842	4.54705	4.60849	5.36434	5.43931	4.11489	3.74226	3.77043	4.01353	4.00436	3.50395	4.5029	4.18773	4.19496	3.8614	4.05516	4.18962	3.83756	4.68741	3.95981	3.97136	4.20247	4.51388	3.7537
ADAMTS6	3.02054	2.63494	2.85254	2.70731	2.1947	3.45597	2.85636	2.5594	3.26764	2.16411	3.50507	3.43589	3.2369	2.89726	3.08375	4.40413	2.31096	4.18199	2.93717	3.63786	2.99767	2.88795	3.51961	2.67421	3.22515	2.5112	4.04829	3.06185	2.84931	3.11075	4.822	3.47339	4.32242	4.79348	3.05497	4.56009	3.73199	3.94278	4.57615	3.76349	4.15354	3.78397	4.03684	4.26683	4.1575	4.90428	4.26418	3.5856	4.19139
ADAMTS7	4.07485	4.29863	4.62927	4.22849	4.09547	3.48539	3.85193	4.4	4.03288	3.86906	3.36209	3.59837	3.59138	3.62737	3.64851	4.12755	3.89035	3.55282	3.45422	3.35813	3.51717	4.09207	3.38233	3.97062	4.41512	4.2844	3.0098	2.7992	2.76299	3.25378	3.91852	4.29685	4.71922	4.66539	4.39582	4.47184	3.36654	4.239	3.7366	3.51748	3.82231	3.42374	4.77117	3.89434	4.95149	4.80231	3.73778	3.25234	3.22698
ADAMTS8	2.59884	2.86763	1.84361	2.60445	2.08667	2.47551	3.14603	1.05661	1.39358	2.41737	3.14758	2.67344	1.87269	3.24044	3.23795	1.78305	2.7138	2.20481	1.25141	2.63227	2.35063	2.37601	2.14444	2.77542	2.44144	1.47612	0.898551	2.00101	2.25928	2.28232	2.96775	1.31113	3.05669	2.1245	1.72893	2.42246	2.58241	2.69829	4.08469	2.4437	2.12017	1.65326	3.4706	1.73505	2.12086	2.305	2.23183	2.04907	2.35682
ADAMTS9	4.68067	4.44319	3.65456	3.5878	1.94061	4.63202	4.53234	3.73616	3.73723	2.11971	4.14891	3.19144	3.14522	3.20326	3.75578	2.56182	3.11386	4.36074	2.89502	2.7313	2.96044	2.72622	3.97011	2.59398	2.60051	2.03185	3.19301	2.94473	3.65111	2.69267	3.62323	3.44862	2.7161	3.43492	3.7408	3.70985	3.24745	3.26459	4.8614	3.98296	4.97723	4.11504	3.37635	3.28396	3.17532	3.2008	3.96539	4.09278	3.7584
ADAMTSL1	3.57214	3.61935	3.53405	4.07309	3.29282	2.96295	3.15388	3.7732	3.32612	3.27759	2.65189	3.47274	3.23898	3.65599	3.70339	4.75892	4.31045	3.61371	3.8096	4.4256	4.29532	4.18025	3.58401	3.97006	3.92476	4.83393	3.96656	3.87928	3.1249	2.99012	3.90722	4.0419	4.95871	4.64695	3.97806	4.15438	4.09277	4.14353	4.54703	3.97769	3.67082	3.76434	4.45883	3.93013	4.16334	4.3676	3.79506	3.42309	3.80089
ADAMTSL2	2.4573	2.21961	2.51703	2.52288	1.72199	3.48402	2.75821	2.26313	3.33878	1.74536	3.68119	3.23195	2.38792	2.53624	2.60839	3.65549	1.88397	3.80733	3.50944	3.34216	2.28168	3.05872	3.26489	2.64838	2.28774	1.95405	4.26354	2.05709	2.41076	2.67347	3.98434	3.60936	3.94433	3.91046	3.99176	3.91165	3.59299	3.89099	4.634	2.92663	3.36262	3.67577	4.4049	3.77128	3.25021	3.17921	3.83159	4.33015	4.20635
ADAMTSL3	3.97326	3.80114	4.21574	3.75578	3.4429	4.00335	3.905	3.61324	3.8156	3.40744	4.88727	6.16594	5.12354	3.82397	3.97467	5.88001	3.03214	4.54888	4.83209	4.70415	3.43378	4.30396	3.92838	5.22397	4.11208	4.54938	4.82445	4.47189	2.93117	4.21011	4.58642	5.90653	5.07678	4.77611	3.28305	4.10591	2.84432	3.0105	4.30029	4.09163	2.86787	3.69666	4.06288	5.33439	3.70009	4.45102	3.16294	4.42917	2.92043
ADAMTSL4	4.71607	4.85758	3.60808	4.18277	4.90088	4.44516	4.72851	3.78718	4.12089	4.79042	3.37117	3.79126	3.69901	3.69784	3.75972	4.67638	3.52034	4.28869	3.97165	4.27567	3.84283	4.02007	4.14122	4.05619	3.53495	3.51767	3.87792	4.01167	3.81544	3.82094	4.22421	4.03841	4.50754	3.78718	3.75056	3.42488	4.05312	3.50442	3.60444	4.10507	4.05158	3.9304	4.26022	4.40817	3.83687	3.80122	3.73756	3.50442	3.87106
ADAMTSL5	4.65349	5.37932	5.41469	5.77545	5.72351	4.8096	5.25236	5.75643	5.95501	5.64479	5.80962	5.63547	5.90214	5.42119	4.94811	5.68903	6.06165	4.82365	4.98851	4.69178	4.8429	5.32258	4.79818	5.16784	4.87	5.07293	5.3785	4.84264	5.13338	5.21132	5.65124	5.67517	4.91136	5.45362	5.5061	5.37568	4.91356	4.71165	4.35814	4.51389	4.72235	4.64426	5.2622	5.06357	5.18351	5.09732	5.1889	4.50998	4.83298
ADAP1	3.61692	4.13071	3.72659	4.54868	4.45341	3.44865	3.75452	4.16065	4.55746	4.37504	3.28514	3.84033	3.61482	3.51904	3.97403	3.71847	3.75328	3.96872	3.94337	3.82728	3.95249	4.04104	3.69071	4.2057	3.51018	4.27636	3.65398	3.60238	3.59558	3.9083	3.67967	3.68317	3.75557	3.84875	3.68317	3.40536	3.71136	3.62083	3.60557	3.74583	3.70757	3.51002	3.85497	3.89881	3.45036	3.46912	3.63086	3.27348	3.01185
ADAP2	3.58394	3.88078	4.30094	4.14067	4.95316	3.65432	3.63698	4.27547	4.19251	4.95551	5.20209	6.15493	5.36167	4.70526	5.48547	5.04728	5.38285	5.03845	5.68046	4.89783	4.93729	4.95163	5.36219	5.6958	5.45304	5.15045	4.83154	4.72633	4.81725	5.93972	4.90657	4.39194	4.10389	4.13947	4.36498	3.31045	4.7939	4.00919	3.72642	4.36632	4.61004	4.61488	4.07355	5.69039	4.74835	4.51148	3.99891	3.49595	3.8959
ADAR	4.63726	4.6002	4.97894	4.50027	4.64752	4.81387	4.81625	4.80028	4.74044	4.74028	4.92334	4.93623	4.84645	4.4084	5.36305	4.65659	4.80522	5.23325	5.18799	4.85069	4.83171	4.4854	5.63725	5.65597	5.02298	4.93851	4.88425	4.73293	4.5494	5.09433	4.79349	4.26353	3.82242	5.02224	4.62034	4.30904	4.89526	4.38301	4.18236	4.17239	5.20818	4.77646	4.24023	6.2269	4.4847	4.50898	4.39403	4.40531	4.43662
ADARB1	4.04314	3.77954	3.91372	3.06482	3.71195	4.22362	3.84414	3.61273	3.56799	3.73694	4.38786	4.03831	4.77211	4.06524	4.23771	4.82217	4.05759	4.65991	4.51944	4.61647	3.69381	4.03327	4.83029	3.88785	4.77857	3.98919	4.83866	4.05129	3.76775	4.11849	4.70803	3.61427	4.60289	4.3089	3.6662	4.05368	3.88358	4.55142	4.10551	3.44286	4.64577	3.97477	3.65687	4.0268	4.10712	3.915	3.90262	4.01813	3.5691
ADARB2	2.95075	3.02907	3.72142	2.75612	3.50454	2.71391	2.89612	3.6944	2.47637	3.80226	3.57857	4.38738	4.72367	2.81379	2.99604	4.36051	3.40887	2.62856	2.45835	3.11859	3.73999	3.48523	2.94292	4.50902	4.35374	3.89198	3.65491	3.2455	3.92471	3.73952	2.5194	4.41257	3.98503	3.72778	3.30906	3.46146	3.34818	3.22009	3.0074	3.04321	2.56287	2.53041	3.54268	3.22034	3.41477	3.29445	2.59521	2.64248	3.0193
ADARB2-AS1	4.94549	5.21088	5.10668	5.72103	5.2894	4.75944	4.98555	5.36179	5.31389	5.14588	4.11446	4.34539	4.72645	4.46403	4.38289	4.56619	4.64094	3.66101	3.96386	5.02016	4.70989	5.09604	4.27875	4.86801	4.69478	4.88871	5.44795	5.33365	5.19333	3.61875	4.30682	4.73007	5.11339	4.82958	5.01682	4.77725	5.12916	4.56517	4.78627	4.88316	4.46098	4.72001	5.12822	4.42072	4.74265	4.73352	6.66457	4.86974	5.05499
ADAT1	2.92222	2.60381	3.628	3.54472	3.41684	3.22104	2.9151	3.70262	3.65924	3.58711	3.86457	3.37219	3.70079	3.44427	3.45053	3.01241	3.94591	3.50891	3.80428	3.35515	3.47941	3.04276	4.08687	3.60164	2.64547	2.94301	3.38721	3.22312	3.54309	2.93146	3.68998	3.28365	3.40216	2.88056	3.24437	3.39225	3.03529	2.43863	2.66758	3.09798	3.36338	3.94606	2.20151	3.45953	1.89056	2.29842	3.38419	3.17427	3.56076
ADAT2	4.10949	4.04301	4.78099	3.79151	3.66045	4.47691	4.14385	4.40076	4.44778	4.00796	4.29232	4.31187	4.30897	4.59596	4.43785	4.16549	4.08848	4.57017	3.91593	3.95826	3.9413	3.96289	4.10517	3.64319	4.32233	4.20552	4.36504	4.36185	4.33397	4.32833	4.21823	4.04413	3.99845	3.89362	3.80355	4.17677	3.45134	4.42124	4.28883	4.31568	4.14207	4.42493	3.87994	4.29232	4.02729	4.19629	4.19918	4.4293	4.30529
ADAT3	4.21422	4.27829	4.09083	4.40723	4.16961	3.80363	3.79421	4.5485	4.01731	4.09069	3.44844	3.78268	3.72772	3.79696	4.11073	4.35216	4.07818	3.3458	3.35564	3.92243	3.42535	4.08476	3.81373	4.1411	4.33036	4.28142	2.94185	2.66222	3.23788	3.01393	3.81229	4.86549	4.78386	4.88464	4.59725	4.59601	3.93323	4.23993	3.62299	3.79888	4.2826	3.67871	4.83622	3.8814	4.70237	4.33762	3.28913	3.34831	3.43463
ADCK1	3.18796	3.44044	4.31045	4.08993	3.58377	2.81226	2.9923	4.14219	4.16849	3.58463	4.1332	3.70378	3.42964	3.72077	3.7302	3.65554	3.73956	4.13569	4.18205	3.74523	4.37466	3.56909	4.29036	3.78322	2.51616	3.06162	3.64958	3.48892	3.44654	3.89235	4.05352	3.18735	3.1427	3.12268	2.78984	3.45547	3.73363	2.94812	3.28976	3.1095	3.85152	3.7804	2.83657	3.59454	2.14974	2.98588	3.17809	3.20164	3.5739
ADCK2	3.08234	3.29517	4.20349	3.82153	3.73546	3.50725	3.44741	3.93202	3.9828	3.8135	4.32284	3.8748	3.52886	3.97645	3.67087	3.88809	3.7662	3.23739	3.60846	3.21078	4.17896	3.33047	3.81841	3.81828	2.10808	2.6258	3.4912	3.79086	3.33467	3.55996	4.59496	4.39689	3.21161	3.64184	3.76347	3.60018	3.50615	2.87129	3.45501	3.61061	3.27993	3.93922	3.05008	3.50804	2.44235	2.2526	3.92923	4.39242	3.57679
ADCK3	4.16933	4.07995	5.04298	4.46261	4.80209	4.23398	4.14761	4.91355	4.00567	4.72023	4.46224	4.34395	4.24608	4.33426	4.52271	4.15232	4.75103	4.48657	4.80657	4.83611	5.08145	4.72572	4.56697	5.50363	4.24347	4.4657	4.69115	4.71969	4.82357	4.38799	4.57259	4.31619	4.15459	4.73312	4.17386	4.38309	4.57297	3.65962	4.21858	4.11174	4.41248	3.86236	4.60329	4.22824	3.52568	3.3941	3.97506	4.11055	4.28155
ADCK4	4.04896	4.05804	4.19607	3.91093	3.97598	4.11947	4.18164	4.0594	4.15236	3.7775	4.7584	3.92157	4.15185	4.01887	3.5864	4.74767	4.34548	4.16146	4.27051	4.49079	4.92251	4.09123	4.75999	3.85562	3.04791	3.33169	4.1989	4.0945	3.50631	3.2375	5.0363	4.23581	4.24162	4.15786	3.79265	4.267	4.38882	3.62362	4.19282	3.13023	4.32301	3.88789	3.92815	4.03209	3.38517	3.40403	4.27518	3.74877	3.70772
ADCK5	2.24263	2.59665	2.56359	2.78319	2.89941	2.34799	2.45167	2.5101	3.14578	2.94656	3.69615	3.2212	3.01698	2.4472	2.96105	3.39625	2.80919	3.24065	3.30295	3.06749	3.40187	2.88182	3.73869	2.864	2.85994	2.89932	2.61033	2.21081	1.6057	2.50647	4.07532	3.05795	2.75156	3.47839	2.705	3.24839	3.22734	3.30033	3.10754	2.37879	3.87479	3.07772	3.95946	4.07128	2.99494	2.94574	2.68676	2.83429	2.33466
ADCY1	3.63856	3.84639	3.5236	3.83399	3.59183	4.13269	3.77677	3.53492	3.5869	3.74381	4.408	4.12193	3.72514	4.39796	4.98553	5.06464	4.14478	4.83593	3.75744	4.85775	4.15007	3.60113	5.45772	3.41448	4.17077	3.30418	4.59541	4.62107	4.70265	3.84522	5.14063	4.24543	4.34093	4.27316	4.22985	4.26983	4.25888	4.46414	5.37778	4.46711	6.03421	4.60646	4.12883	4.05471	4.07809	4.11481	4.37121	4.38041	4.35552
ADCY10	3.07085	3.82899	3.56431	3.88715	3.11587	2.16284	3.92816	3.55722	2.81635	2.67825	2.70023	2.72035	2.54803	2.904	2.81514	3.17016	3.29033	3.0043	3.38272	3.07231	3.65454	3.79107	2.82571	3.52186	3.26993	3.66303	3.3474	3.95822	3.51892	2.9112	3.14872	3.93746	4.50025	3.88459	4.23204	4.01018	3.53119	3.19298	3.61909	4.18969	2.45888	3.49647	3.71415	2.0639	2.94739	3.53364	3.18989	3.31446	3.1178
ADCY2	3.85359	3.464	2.85621	3.42169	2.61823	3.27688	3.11951	3.12755	3.02318	2.46761	2.31159	2.99309	2.25244	2.31641	4.40205	5.84434	2.45429	3.14884	4.2542	3.53146	2.91047	4.06343	3.42257	4.02639	3.7762	3.84127	3.6578	3.73153	3.59082	3.0622	2.79585	2.52824	2.60764	4.0479	3.54959	3.49209	3.57015	3.09296	3.57967	3.02905	2.27716	2.97815	2.92012	2.21173	4.53558	2.98613	3.68647	2.82525	2.43875
ADCY3	4.77392	4.35701	3.5268	3.6413	3.40688	4.82357	4.50822	3.48778	3.59414	3.66463	3.87112	3.51822	3.51669	3.30389	3.75187	3.54065	3.07533	3.89157	3.2645	3.47837	2.35541	2.25369	3.4701	2.85578	3.289	2.62757	3.47756	3.08139	3.01748	3.61013	4.23742	3.77482	4.1928	3.63301	3.72976	4.02777	3.14798	3.06743	3.29243	3.62356	3.3527	3.90795	3.7368	3.78824	3.29547	3.49363	3.6174	3.69911	4.33782
ADCY4	4.59729	4.58991	3.98863	4.26441	3.6932	4.51117	4.50142	4.02332	4.00957	3.76576	4.54578	4.73252	5.07274	4.27624	4.67464	4.92457	4.36688	4.94517	5.33133	5.88127	5.48366	4.6517	5.53132	4.64752	4.31344	4.85164	4.76897	4.38948	4.30042	4.21022	4.68089	4.57252	4.95169	4.59493	3.48262	4.4462	4.52985	4.71119	4.84298	4.01106	4.74781	3.91172	4.66242	4.55374	4.11467	3.79887	4.22155	4.10692	4.38623
ADCY5	4.52196	4.89667	3.22038	4.09813	3.68447	4.50981	4.58985	3.38515	2.20482	3.78533	4.35433	3.78565	4.32749	3.68032	4.14238	3.71585	4.40591	3.74087	4.0985	3.63257	4.78396	4.02072	3.59781	4.25586	3.57745	3.72756	3.67646	3.85061	3.55711	3.4464	2.57067	3.14468	2.60235	2.79555	2.89518	2.59305	3.42969	2.82989	2.45679	2.57827	4.15196	2.43212	2.82778	3.35198	2.98924	2.78336	2.13575	2.288	2.11303
ADCY6	2.7863	3.14039	3.55879	3.30127	3.12776	2.98873	2.94812	3.09993	3.08369	3.24947	4.50344	3.58217	3.92472	3.78983	4.06162	3.87348	3.91718	4.12866	4.28092	3.59485	4.7217	3.51711	4.71703	3.90067	2.35377	2.8109	3.96167	3.90264	3.9391	4.20326	3.83919	3.47146	3.05807	2.97135	2.08438	2.98955	3.22289	2.91335	3.54885	2.87249	3.98073	3.37734	2.61497	3.58302	1.55335	1.87741	3.26652	3.37104	3.27427
ADCY7	2.61001	2.94818	4.02928	3.87586	4.41788	2.83766	2.51486	3.83756	4.41011	4.5402	4.12034	5.08284	4.04934	4.23499	4.08826	4.25526	3.879	4.40364	4.12296	3.70619	3.57168	3.28502	4.37555	4.21942	4.05032	4.32838	4.14804	4.49905	4.59022	4.79644	4.16373	3.95016	3.49043	3.36262	3.84572	2.9478	3.46669	2.8826	3.09949	4.82418	4.08009	4.28342	2.84141	4.63413	3.82727	4.03142	3.73367	3.60618	4.00849
ADCY8	2.8913	2.44665	0.917504	2.01994	2.89645	2.63254	2.5554	1.17977	1.71378	2.34856	0.491389	1.57118	2.00061	1.50035	1.547	1.01339	1.40605	1.31141	2.31702	3.7116	2.62934	2.6176	2.32347	2.47629	2.92369	2.76661	1.65725	3.81609	2.38318	3.05738	0.844859	1.02704	2.81583	2.85032	1.51089	1.72844	4.26738	3.15852	1.98694	0.948228	2.22915	2.19358	2.88063	1.51272	2.32055	2.8667	3.19876	2.13096	2.31439
ADCY9	3.30663	3.02682	3.3874	2.82322	3.48272	3.61222	3.13303	2.82067	3.06576	3.8476	3.86655	4.44098	4.26521	3.9442	4.27613	4.03175	3.94458	4.39696	3.78869	3.95655	3.21159	3.13515	3.96773	3.39993	3.58605	3.35748	4.11602	4.03822	3.68277	3.91299	3.95557	3.65313	3.73805	3.4723	3.48797	3.27346	3.31137	3.41543	3.55805	3.51347	3.61341	3.77498	3.08398	4.32719	3.47353	3.45347	3.34469	3.894	4.02205
ADCYAP1	3.30482	1.75218	1.84401	1.92039	2.91987	3.2896	2.62833	1.80621	2.53585	2.84143	0.390948	5.0276	1.64445	-0.208536	2.43604	2.87528	-0.178536	1.24095	2.83576	2.38233	0.495998	1.83769	1.2313	1.52464	0.71821	0.969412	3.19561	1.95601	1.89077	2.42977	3.66149	5.52323	4.05521	3.55387	1.31778	1.03423	3.64396	0.361056	4.06051	2.93452	1.38951	2.5412	2.80656	4.05774	0.0399596	2.883	4.62163	2.53576	2.33032
ADCYAP1R1	3.77092	3.90082	4.14197	3.14001	3.69104	3.54724	3.61875	4.03826	3.76493	3.62424	3.28175	3.31642	3.32355	3.31019	3.23271	3.49437	3.47532	3.82895	3.92658	4.24735	4.0071	4.27087	3.41539	3.56838	3.80442	4.14095	3.64308	3.9909	3.6682	3.35287	3.43824	3.34362	3.6259	4.79118	4.5791	4.6494	4.43837	4.13579	4.21172	4.3348	3.60207	3.69365	3.81046	3.40936	4.14616	4.18358	4.00745	3.80198	3.72198
ADD1	4.52166	4.51745	4.84494	4.95781	4.466	4.90716	4.37378	4.78186	5.29621	4.55694	4.63246	5.03834	5.37222	4.92363	5.26882	5.33234	5.59977	4.98459	5.34591	4.73548	5.00752	4.99378	5.09313	5.28767	5.08008	5.07392	4.66574	4.77632	4.04673	4.63716	4.46422	4.54808	4.90183	5.18965	4.99866	4.51894	4.73463	4.78033	4.06449	4.18149	4.69799	4.53155	4.92368	4.81534	4.94154	4.63269	4.16026	4.46182	3.86697
ADD2	3.2639	3.26133	5.79362	5.71248	3.51718	3.28707	3.25379	5.72244	5.68631	3.60282	3.61805	2.76479	2.8796	3.16744	2.92922	2.84417	3.50299	5.5433	3.23709	4.06142	3.3641	3.86353	2.78753	2.85196	2.88183	5.24228	3.72142	3.76862	3.87339	2.6857	3.1205	2.47091	3.30229	2.71562	2.69839	3.18449	3.81654	3.67628	3.53058	2.87026	3.42112	2.83098	3.54873	2.70341	3.3538	4.26877	3.71812	3.1918	3.21892
ADD3	3.65263	3.6037	4.6005	4.08176	4.78304	4.15538	3.89359	4.00652	4.33289	4.76416	4.03979	4.87167	4.92559	5.04625	4.93318	4.1848	4.94153	4.11841	4.41647	4.40599	4.28001	3.8549	4.32949	4.43707	3.92974	4.20238	4.83908	4.68398	5.35384	5.1734	3.88026	4.75745	4.09614	3.69781	3.77657	3.4881	3.7387	3.8395	4.11294	4.9645	3.65515	4.69	3.34579	4.31545	3.46899	3.53241	4.96659	4.70569	4.86572
ADH1A	4.39161	4.69073	3.70234	3.59085	4.88237	4.34787	4.69073	3.48169	-0.377564	4.88237	4.30831	4.66777	4.62041	4.69073	4.19784	3.36355	5.16136	3.70901	3.70175	1.29717	3.82008	3.94399	3.50769	5.12776	4.49029	3.61678	3.19574	5.08238	4.59684	4.07984	0.997197	2.91687	0.645397	2.46476	0.976618	1.02031	2.29684	1.88263	0.307539	1.07165	1.81104	0.839358	1.88508	3.63382	3.12239	0.73177	-0.00945234	2.16096	0.645397
ADH1B	4.77779	4.91399	3.79996	3.36153	5.34681	4.63976	4.86042	3.69096	-1.28356	5.456	4.40305	4.93269	5.12466	4.8561	4.04183	3.44869	6.14608	3.72641	4.09713	1.09421	3.56613	3.63959	3.08432	5.56497	4.68453	3.94074	3.17779	5.40939	4.46505	3.99663	0.295197	2.92913	0.054082	2.37752	0.198489	-0.946878	2.30278	1.5718	-0.723051	0.385309	0.731443	-2.23061	1.31542	3.88742	3.0345	-0.534719	-0.723051	2.03727	-0.534719
ADH1C	5.27825	5.55065	4.27797	4.04001	5.67356	5.09937	5.42798	4.07481	0.88158	5.65513	4.72226	5.34469	5.30856	5.32305	4.87583	3.92521	5.82484	4.17517	4.23505	2.09314	4.26087	4.60219	3.90862	5.64164	5.28378	4.33446	3.71893	5.54439	5.24129	4.6338	1.32949	3.42634	1.66668	3.09995	1.87015	1.68825	3.01606	2.45742	1.17087	1.60106	2.30085	1.51054	2.43044	4.15469	3.9229	1.68825	0.733433	2.60774	1.10438
ADH4	5.81284	5.32095	2.78247	3.28277	5.46238	5.15819	5.40918	3.03166	2.4707	5.3089	2.48057	3.08818	2.73501	2.82433	2.97525	2.89598	2.88953	2.97634	3.23121	3.31702	2.90536	3.1289	2.47821	3.29982	4.53024	2.97891	2.33514	3.10795	3.01693	2.56618	2.21651	2.96453	2.14662	3.06374	2.95831	3.08435	3.39087	2.89292	2.69816	3.16201	2.72527	2.41742	2.94141	2.75889	3.28495	3.4324	2.47039	2.54884	2.74465
ADH5	4.16451	4.11177	4.51459	3.82954	4.89915	4.706	4.57358	4.17089	3.73701	4.92681	4.72678	4.96546	5.06052	5.08635	4.73085	4.01011	5.2703	3.96576	4.14326	3.65864	4.08434	3.71676	4.00838	4.63702	4.37555	4.62635	4.50663	4.74821	5.31521	4.79398	3.98991	4.5885	3.67482	3.63614	4.07289	3.6673	3.39619	3.77579	3.49519	4.31087	3.5127	4.54507	2.93005	4.28919	3.71166	3.90484	4.5123	4.60177	4.384
ADH6	3.30522	3.28886	3.56625	2.47293	2.8973	3.06112	3.27164	2.78038	2.33827	2.67814	1.90237	2.383	2.50178	2.43584	2.59141	2.7955	2.80788	2.7872	2.66937	2.97843	2.77881	2.65933	2.76809	2.04151	2.31877	2.1847	3.03424	3.25029	2.81991	3.21171	1.95886	2.05148	2.72271	2.18929	2.25265	2.39435	3.10879	3.05498	2.49192	2.32668	3.23884	2.3384	3.25896	2.24385	3.12609	2.93685	2.91645	2.44219	2.90214
ADH7	4.19492	3.90823	4.04765	2.45992	3.66279	3.97576	3.71451	3.50332	3.15039	3.72002	2.90996	3.18465	2.51975	2.96482	3.02205	2.82257	3.28065	3.41031	3.36507	3.65629	5.82694	3.31062	2.57527	2.96824	4.32547	3.02307	2.50597	3.4612	3.33002	3.80532	2.86558	2.95194	3.20512	3.89609	2.3149	2.8246	3.79462	3.4431	3.39754	2.73109	2.88098	2.93238	3.281	3.64689	3.93348	3.4884	2.14231	3.47244	2.84506
ADHFE1	3.76283	3.46543	3.8415	3.27958	3.63727	3.96477	3.74585	3.08994	2.87042	3.65472	4.35988	4.47246	4.8409	4.37197	4.93864	4.39903	4.75573	4.65444	4.68184	4.01417	5.11004	4.23482	4.28156	4.5896	4.14214	3.69235	5.05605	6.1484	4.93421	4.65324	3.04628	3.67392	3.17297	3.00859	2.13348	2.69236	3.26638	3.69396	2.91717	2.78787	3.23673	2.73549	2.39797	3.53507	3.13597	2.57712	2.89007	3.20354	2.64392
ADI1	3.8052	3.7722	4.57466	4.26387	5.01818	4.26004	4.06681	4.41799	4.61776	4.99427	3.548	4.29001	4.2267	4.56504	3.96097	3.64799	4.38016	3.59265	3.54548	3.26545	3.85736	3.04112	4.20007	3.88998	3.58554	3.4797	4.00779	4.29092	4.57216	4.12665	3.67953	4.5989	3.663	3.60679	4.55104	3.99352	3.56229	3.01698	3.82979	4.63117	3.90642	5.39249	3.66126	4.02757	3.49861	3.68652	4.43378	4.76175	4.75171
ADIG	2.53675	2.07196	1.99294	2.78681	2.37274	1.8868	2.00152	2.317	1.67928	2.00315	2.37959	1.33544	1.93183	1.6425	1.5152	1.63233	2.291	2.84947	3.15967	3.24265	3.23656	3.82595	1.957	3.22823	1.5659	2.76292	3.12804	3.42443	3.1003	2.60847	2.67637	2.71733	3.05441	2.93919	3.3049	2.96964	3.32589	3.103	3.68576	3.38632	1.76408	2.31358	2.65664	1.34849	2.06459	2.5816	3.35725	2.46045	2.81659
ADIPOQ	6.16588	5.97954	4.92048	5.10909	5.12239	6.08082	6.28194	4.70527	1.89441	5.0871	5.16061	5.55082	5.33455	6.44964	6.33526	4.2147	6.61144	3.57204	5.14993	2.50607	6.02584	4.86165	3.6574	6.01719	4.57048	4.14881	5.87861	7.42323	7.09241	5.96361	1.61753	4.71581	1.46509	2.90331	2.05311	1.30644	4.20918	3.4732	1.741	3.35586	2.39294	1.30644	2.46367	4.24073	3.61268	1.22421	2.2848	3.49269	1.94969
ADIPOR1	4.60588	4.43212	5.24681	5.15208	4.73025	4.70287	4.74736	5.15018	5.22715	4.67928	4.09871	4.29585	4.18286	4.08036	4.11741	4.00996	4.16687	4.27739	4.071	3.77392	3.63506	3.67127	4.28094	4.05552	4.24865	4.05652	4.0595	3.87894	4.32296	4.01049	3.95307	4.20162	3.89051	3.77285	4.26718	3.99938	3.93392	3.58022	3.17902	4.24683	3.98919	4.70048	3.82578	4.19023	4.30397	4.21938	4.23753	4.39568	4.37374
ADIPOR2	5.17892	5.43249	4.65421	4.59256	4.64221	5.27621	5.5532	4.53971	4.37624	4.72431	4.70085	4.4402	4.76827	4.81961	4.63207	4.2539	4.97171	4.25525	4.38193	3.936	4.36396	4.12835	4.54901	4.55183	3.74118	3.94611	4.27709	4.50549	4.92655	4.74072	3.86023	4.0805	3.63352	3.58389	3.74851	3.60345	3.81536	3.59096	3.34375	3.96296	4.03402	4.19349	3.58802	4.16697	3.26502	3.22816	3.58028	3.96411	4.01565
ADK	4.12592	4.0228	4.3465	4.15583	3.98801	4.47747	4.23345	4.40259	4.06863	4.0403	4.36206	4.48938	4.46843	5.28345	4.16012	4.17695	4.90311	3.95652	3.98332	3.25198	4.19834	3.88921	4.16086	4.46351	4.22565	3.78089	4.16474	4.17018	4.79762	4.73555	4.12469	4.23112	3.50002	3.76287	4.12433	4.2367	3.67922	3.75602	3.93435	4.71324	4.02778	4.92928	3.78231	4.2406	3.92785	4.20859	4.79244	4.7663	4.25424
ADM	10.0845	8.72179	6.0406	6.02082	5.78085	9.71302	9.44017	5.7389	5.53241	5.6813	5.77452	5.87309	5.94095	5.78069	5.51737	5.75567	6.27126	4.8473	4.04318	3.86527	4.99022	4.5538	4.80051	6.01559	4.73243	5.21502	5.19223	5.2259	5.52142	4.37244	4.77302	6.12616	5.22209	5.47524	5.57863	5.09245	3.96067	4.16096	4.37455	4.35411	4.07322	5.15031	5.01743	5.49487	4.64767	4.67021	4.9006	5.11375	4.41548
ADM2	3.22951	3.65098	3.25857	3.6495	3.15311	3.06006	3.27789	3.81356	3.59947	2.97345	2.89298	2.93157	3.0021	2.8296	2.76613	3.43734	3.20464	2.37228	2.87974	3.06941	3.14443	3.37247	2.78184	3.26908	3.84299	3.84818	2.52909	1.61334	3.87618	2.9224	3.05353	3.50117	3.54451	3.63801	3.70858	3.41138	3.11707	3.3771	2.88038	2.91856	3.69885	2.71858	3.7399	3.004	4.0727	3.99713	2.93048	3.04629	3.87144
ADNP	4.43533	4.19179	4.88432	4.46272	4.41735	4.71266	4.40699	4.63546	4.63028	4.62636	4.79164	4.84499	4.91556	4.89896	4.82151	4.67427	4.9469	4.57853	4.4611	4.50165	4.63787	4.08657	4.85293	4.66928	4.22348	4.23419	4.86079	4.88212	4.92384	5.07287	4.73889	4.80226	4.4307	4.4251	4.58738	4.45952	3.91413	4.19151	4.57909	4.87026	4.55331	4.92111	4.07185	4.5166	4.01756	4.08579	4.47885	5.03058	4.78799
ADNP2	4.31244	3.84882	4.57389	4.44655	4.77149	4.65608	4.20975	4.27187	4.40347	4.65437	4.14703	4.67143	4.6442	4.65394	5.13764	4.47868	4.88309	4.69165	4.05786	4.32946	4.25927	4.24685	4.00955	4.16884	5.07315	4.43472	4.67522	4.83014	4.7708	4.97824	4.14896	4.32535	4.29895	4.24219	4.46626	4.64353	3.4874	4.48111	4.33237	4.47753	3.79838	4.72457	3.98223	4.40569	4.82669	4.68589	4.20861	4.78723	4.55209
ADO	3.6794	2.93896	3.49471	2.74641	3.69891	3.98071	3.63194	2.87329	2.96628	3.84708	2.97545	4.17578	3.72626	4.12462	3.89312	3.35726	3.74176	2.82002	2.85427	2.71214	2.75785	2.13852	3.38487	3.33192	2.9501	3.0556	3.59015	3.83547	4.08309	3.72209	3.06189	3.84474	3.03993	3.16956	3.62597	3.08772	3.27638	2.92138	3.35301	4.15125	3.38688	4.25932	3.03637	3.81368	2.92381	3.06973	3.83685	4.0788	4.19354
ADORA1	4.05711	3.94668	4.05191	4.53408	3.72712	4.2331	3.97743	4.2789	3.2429	3.77035	4.36046	3.07777	3.53923	3.90939	3.7446	4.04905	4.21313	3.33245	3.30748	3.01915	3.90307	4.00428	3.51913	3.73437	2.88691	3.47571	3.40228	4.14377	3.63369	3.51603	3.35541	3.55019	3.95652	4.00997	3.59145	3.52107	3.67591	3.3596	3.72549	3.77679	2.7179	2.96586	3.68529	3.43191	2.76371	2.8562	3.15096	3.15308	2.90159
ADORA2A	3.1224	3.33233	3.59375	3.85902	3.28314	3.09915	3.70584	3.95732	3.39653	3.22069	3.27965	3.42449	3.09956	3.34194	3.90906	3.18414	3.12305	3.86279	4.48193	4.11352	4.49088	3.68518	3.9956	3.68807	2.50614	3.13773	4.4518	3.61011	3.1396	3.29793	3.60675	4.01525	3.34506	3.78861	3.70892	3.645	3.48787	2.91108	3.92837	3.63712	3.94703	3.39284	3.37608	3.10306	3.41704	2.61622	3.94474	4.03538	2.98671
ADORA2B	2.17998	1.63735	2.32752	2.53281	2.78305	2.24234	2.19064	2.1582	2.84799	2.62853	2.43918	2.01801	1.82882	2.07826	2.06168	2.55021	2.04578	1.969	1.18752	2.21154	1.43417	1.85771	1.92443	1.20871	1.2772	2.02445	2.12126	2.39078	2.13808	1.5933	4.35077	4.18371	3.16862	3.1057	4.08679	3.77566	2.60873	2.07802	3.04499	3.91196	3.0682	4.36809	2.91696	3.11375	2.74764	3.36974	3.75507	3.67716	4.6547
ADORA3	4.56539	4.66328	4.29526	4.25373	5.76273	4.85733	4.80695	3.68499	4.36466	5.67018	3.3277	3.80641	3.6715	3.3157	2.28682	4.43329	2.80451	2.418	2.58228	3.05946	2.30317	2.48964	4.01678	4.41841	3.2137	3.85017	3.02862	3.87662	3.49899	3.72038	3.94153	3.60029	4.10034	4.01176	4.08355	3.34384	3.82868	2.84956	2.76445	3.82171	3.34454	4.28335	3.98421	4.69493	3.2983	3.11837	3.72976	3.18484	4.25137
ADPGK	4.31563	4.27304	4.41332	4.30603	4.47582	4.46011	4.53418	3.97919	4.56096	4.36661	3.98331	4.15278	4.03036	4.23378	4.39762	3.79593	3.80591	4.31873	3.96009	3.95485	4.05113	3.51042	4.46647	3.51613	3.33442	3.13559	4.20227	4.17384	4.28485	4.22598	4.50058	4.26018	3.86091	3.7617	3.80533	3.98495	3.90033	3.04846	3.94003	4.35331	4.3929	4.56647	3.70174	3.92599	3.59468	3.46701	4.19972	4.18701	4.60539
ADPRH	2.61389	2.74383	3.02787	3.07939	3.65751	2.91311	3.03648	2.97774	2.96157	3.78595	3.176	3.75028	3.56129	3.35762	3.61787	3.3368	3.66931	3.00453	3.20007	2.57976	2.57495	2.91969	3.12238	3.76323	3.39411	3.59952	2.25908	2.40584	3.20922	3.24184	3.19038	2.57485	2.73161	3.30199	3.14278	2.98812	2.57327	2.71446	2.76254	3.22273	3.21623	3.40772	3.28977	4.13225	3.374	3.41099	3.15429	2.93802	3.21316
ADPRHL1	2.78456	3.48166	2.35691	2.11677	2.85392	3.47458	3.40062	2.12617	2.64775	3.19429	2.02529	2.78438	2.67338	3.00312	2.34181	2.68937	2.9008	2.9501	2.91609	3.59763	3.2989	3.62089	3.35681	3.84893	3.36185	2.84436	3.84694	3.80385	3.56564	2.89032	2.10704	3.15465	2.33088	3.55057	3.79886	3.7341	3.55546	3.44361	3.25634	3.60051	3.11075	3.49798	3.59519	2.72607	2.91271	2.79508	3.93652	3.85483	3.37494
ADPRHL2	4.86872	5.16628	5.0916	4.80479	4.99135	5.03231	5.15119	4.94565	4.96375	5.02955	5.21276	4.89807	4.64853	4.92574	4.9881	5.05225	4.92017	4.45388	4.49658	4.50946	5.14203	4.52527	5.27167	5.19735	3.54439	4.03934	4.70962	4.57275	4.22744	4.56488	5.41162	5.2452	4.30202	4.91532	4.71347	4.71893	4.27196	4.30916	4.48516	4.27994	4.72341	4.63043	4.34465	5.02046	3.42668	3.67911	4.86094	4.93543	4.44909
ADRA1A	4.13003	4.07837	3.6412	4.27747	3.51593	3.32749	3.52429	3.99475	3.69388	3.42884	3.59136	3.35949	3.51821	3.29827	4.10589	3.75133	3.83923	3.64745	3.83375	4.2577	4.20743	4.45123	3.71905	4.30041	4.04693	4.25435	3.4223	4.11694	3.83448	3.68971	3.55418	3.45307	4.51427	4.87175	4.29085	4.45962	3.79209	4.09083	4.28916	4.42233	3.64966	3.58741	4.20626	3.49927	4.15566	3.98885	3.60028	3.68907	3.93397
ADRA1B	3.11939	2.82535	3.80932	3.32021	2.42981	3.78659	3.13122	3.19764	2.8805	2.71488	4.07733	3.19992	3.28904	3.11221	4.94097	3.83851	3.95647	3.65261	2.96798	3.78769	3.32087	3.04197	4.17216	3.60337	3.21275	3.96759	2.77928	3.34507	3.26071	3.14258	3.89523	2.54946	3.63438	3.36698	3.95749	3.54578	3.15296	3.74943	4.35318	2.74696	4.02078	3.0923	3.60819	4.48892	3.85574	3.22209	3.74444	3.77421	3.23885
ADRA1D	2.04766	2.57169	2.56515	2.65469	2.53933	2.20861	2.27195	2.72437	2.4366	2.46718	1.7682	2.39304	2.36191	1.99151	2.14647	2.15512	2.02233	3.32665	2.76335	3.09727	1.73203	2.02751	1.91218	1.86188	2.37885	2.84423	2.50005	3.16524	2.0862	1.33793	2.41861	3.2523	3.57027	2.14366	2.14065	2.12338	3.31322	3.16986	2.63604	1.93593	2.46501	2.43945	2.91086	2.24083	3.26435	3.16619	3.24148	3.32985	2.87356
ADRA2A	5.22948	5.19124	3.98752	5.22066	4.89701	5.33318	4.97084	4.02868	2.76968	5.086	5.05902	5.73097	5.82062	4.4859	4.99628	4.9567	5.88672	5.07459	4.05259	3.26146	4.61342	4.26694	4.55229	6.52918	5.67302	5.00625	3.9513	7.43285	5.27578	6.60526	3.21472	4.64238	4.73009	3.95624	4.06958	3.70025	2.73186	3.58489	3.24386	3.47418	3.21326	3.95115	4.09481	4.7707	5.29446	3.77958	3.18774	4.22111	3.53345
ADRA2B	3.12372	3.71904	2.9267	2.71654	3.05641	2.98729	3.32633	3.32776	2.38212	3.02863	3.59353	3.32311	4.33505	2.88474	3.71644	3.69623	3.77035	3.66087	3.44119	4.08439	3.99938	3.96892	4.78644	3.57001	4.4308	4.13982	4.08362	3.75443	3.53887	4.77626	2.96834	2.74806	3.64737	3.70029	2.73018	2.88807	3.70628	3.65161	3.40257	2.90421	4.12237	2.67024	3.27685	3.66925	4.91286	4.40107	2.94091	2.16545	2.52969
ADRA2C	3.85571	3.3147	3.79178	3.71448	4.17916	3.63463	3.00448	3.39522	3.95224	4.49046	5.4638	4.75065	4.32844	4.30752	5.44141	4.91099	4.4471	4.61494	4.98575	5.05763	4.56523	4.61542	4.8521	4.61147	4.15094	4.36236	4.60386	4.73913	5.14018	4.9119	5.21017	4.2409	3.32001	4.76198	3.91246	2.80414	4.10861	5.72964	5.09005	4.15276	4.1691	4.16461	3.74722	5.33889	4.20716	3.72542	3.48992	4.93254	4.51631
ADRB1	4.11331	4.45716	4.515	4.66656	3.02179	4.13252	4.20407	4.30699	2.5706	3.21525	4.03558	5.30764	6.36818	5.61875	4.36229	4.22378	5.00047	4.52816	5.05574	3.09305	4.89794	4.59257	2.54492	3.98858	5.76631	4.78566	5.13418	4.7943	5.22536	4.90842	1.98477	3.2214	2.67833	2.01573	1.86859	1.81525	1.55361	3.13332	2.22903	1.99582	1.12849	1.92617	1.55361	3.19037	4.44115	2.2439	1.787	2.40392	2.03609
ADRB2	3.65176	3.62966	4.5001	4.57468	4.98857	3.94367	3.69905	4.27122	4.16025	4.99745	4.89215	6.12456	6.33483	5.10793	4.84012	5.45316	5.06471	4.64423	4.80837	4.54182	4.7918	4.64144	4.59262	5.38912	5.14617	5.51683	4.83009	4.94013	5.35998	5.75715	4.02738	4.8614	4.34325	4.25586	3.90391	3.53456	3.49995	4.36805	3.68275	4.14762	3.85343	3.87985	3.05685	5.29889	4.66922	4.12765	3.91117	4.20224	3.60554
ADRB3	2.86262	3.39606	2.82251	3.0299	3.07488	2.8996	3.06464	3.31547	3.37592	3.10104	1.85528	2.84073	2.8034	2.44601	2.26597	2.79429	2.72458	2.74199	2.74277	3.01562	2.67593	3.24918	2.86319	2.55006	3.05171	2.99489	2.35309	2.77467	2.45965	3.35322	2.16734	2.33893	3.35066	1.91081	2.86887	2.17812	3.33765	3.4062	3.20874	2.27163	2.88111	2.31341	3.04473	2.42174	3.24857	3.26123	2.87952	2.96674	3.15353
ADRBK1	2.93192	3.22996	4.49146	4.435	4.69454	3.13171	3.19915	4.55463	4.68834	4.63175	3.96703	4.48365	4.0701	3.46549	4.15175	3.67433	3.69048	4.36724	4.09165	3.79644	3.62498	3.33144	4.598	3.60266	3.8953	4.19374	3.52137	3.05028	3.49381	3.64239	3.67503	3.01786	2.8905	3.07806	3.28892	2.89454	3.31323	3.5298	2.80096	2.70034	4.33495	3.22556	3.69751	4.43235	3.69811	3.26966	2.96105	2.80777	2.8312
ADRBK2	4.45109	4.2739	4.23199	4.30402	4.28065	4.38392	4.38418	4.10302	3.92786	4.48656	4.46955	4.83483	4.83122	4.59098	4.29356	4.04129	5.01774	4.51455	4.07335	3.47232	4.1656	4.05063	4.0081	4.21515	4.39121	4.21969	4.28379	5.25047	4.84715	4.5497	3.7381	3.80026	3.09301	3.75757	3.49096	3.33807	3.38349	4.11744	3.58503	4.05318	3.6636	3.55627	3.55962	4.25087	4.31103	3.56107	3.76139	3.97715	3.60672
ADRM1	4.74777	5.15769	4.21505	4.32525	4.10505	4.58757	4.97964	4.40944	4.46911	4.01952	3.84604	4.20752	4.18055	4.09099	4.13338	4.25377	4.2981	3.60533	4.25961	3.84692	4.09392	3.82679	4.32559	4.17898	3.27019	3.41245	3.95069	3.61374	3.56683	3.7088	4.29184	4.37958	3.80764	3.69088	4.34633	3.99842	4.38197	3.39339	3.71842	3.93789	4.31225	4.61913	4.11895	4.35794	3.29167	3.48439	4.5351	4.22479	3.86552
ADSL	5.03963	4.76501	5.2785	5.05414	5.12579	5.31114	5.31835	5.25612	5.35068	5.14606	4.76846	4.66379	4.4959	4.70339	4.10958	4.18029	4.46555	3.63665	3.769	4.06635	3.91497	3.42615	5.0246	4.14328	3.39863	3.73236	3.99127	4.12996	4.48597	4.11194	5.2994	4.98399	4.34796	4.4906	5.01137	4.90081	3.81594	3.44598	3.81197	4.5731	4.39388	5.20564	4.00219	4.37248	3.35886	3.88797	5.06437	5.20045	5.11073
ADSS	4.11281	3.77191	4.34613	3.69955	4.1149	4.45784	4.21225	4.15142	4.17238	4.01653	3.51223	3.61361	3.40356	3.99063	3.606	2.9924	3.19118	3.26786	2.71502	3.27002	2.78452	2.18025	3.51245	2.95846	2.69141	2.68831	3.92966	3.75869	4.18798	3.89527	4.04968	4.34563	3.5781	3.24803	3.88866	4.05676	3.07716	2.18965	3.95622	4.86695	3.23956	5.05386	3.19289	3.62676	2.78972	3.33394	4.59692	4.80191	5.32045
ADSSL1	5.98381	5.78558	4.3748	3.61239	3.43472	6.58901	6.97223	4.4956	4.34223	3.06029	5.32729	4.38162	4.55184	4.95565	4.49926	6.0441	5.34323	4.68321	4.5463	4.00866	4.12555	4.18046	4.76719	4.76439	4.05954	3.45098	4.77317	4.11383	4.16624	4.77034	4.66689	4.21374	3.58563	4.06063	3.25472	3.61287	3.80757	3.27739	3.33042	3.38236	4.43795	4.17617	3.08909	5.03278	3.10739	3.22008	3.46076	4.25451	2.9303
AEBP1	5.0953	5.21715	4.98222	4.4025	3.92054	5.2791	5.25629	5.34133	5.36722	4.12871	6.17311	5.30474	4.96779	5.07511	4.98427	6.9341	4.49027	6.27796	4.79355	5.35412	3.99751	4.1761	5.90988	4.35318	5.49038	3.99578	4.95753	4.53933	4.28059	4.95294	8.11014	6.65235	6.05266	5.95816	6.85573	6.57662	5.48769	5.13647	5.57114	6.47197	5.95081	6.60073	6.33383	7.42021	5.43192	7.47552	6.76508	6.15378	6.71515
AEBP2	3.65736	2.96382	3.42422	2.77505	3.2898	4.07137	3.66255	3.12293	2.98361	3.48796	3.6729	4.09608	3.92012	4.15712	3.60953	3.44656	3.76696	3.19116	2.8349	2.88801	2.92594	2.5689	3.33816	3.56259	3.58975	3.97158	4.01471	3.91028	3.68271	3.6483	2.92698	3.53767	2.95668	3.29663	2.87627	3.1927	1.74382	3.39917	3.41792	3.70024	2.52399	3.68037	2.50111	3.4986	3.115	3.27991	3.46415	4.06463	3.45619
AEN	4.05508	3.87294	3.41954	3.99223	3.03271	3.91674	4.16324	3.16192	3.77375	3.31708	3.05511	3.14242	2.8951	2.89763	3.11328	2.56371	2.69962	2.94366	2.51062	2.83462	2.81862	2.8082	3.40271	3.24718	1.48065	2.03319	3.15692	3.00446	2.76412	2.86683	3.44511	3.81682	3.12749	3.3981	3.39474	3.56766	3.2334	2.39733	3.19463	3.17506	3.22313	3.64118	3.23302	3.36767	1.95698	2.85157	4.11816	3.76805	3.46812
AES	2.99768	2.81589	3.53535	3.05312	3.42733	3.56667	3.18896	3.29811	3.70315	3.4964	4.05225	4.11059	4.80067	4.18744	4.16378	4.18114	4.27539	3.43368	4.17	3.7299	3.36371	3.52722	4.13209	4.06658	3.64047	4.14889	4.12353	3.44121	4.15939	4.78539	3.23898	3.78969	3.37249	3.51759	3.00607	2.56153	3.04695	3.22306	3.47563	3.77746	4.42161	3.85831	3.26703	3.95969	3.52527	3.29451	3.41744	4.05916	2.91685
AFAP1	3.09341	2.90691	2.3934	1.7507	2.09226	3.12406	3.13999	1.66737	1.50213	2.17266	2.16074	2.53039	3.00775	3.14756	2.85789	2.94023	2.64585	3.2902	2.54144	2.92686	2.60905	2.13185	2.56476	2.02856	2.99473	2.92653	2.78069	2.63243	3.35345	2.79817	2.22603	2.14915	2.75083	2.57238	3.10817	2.29316	2.90955	2.86132	3.26237	2.98412	2.56468	3.40558	2.44125	3.21023	2.975	2.99533	2.28901	3.53747	3.8445
AFAP1-AS1	4.1697	3.80868	3.74367	4.26419	3.58086	2.95306	3.34162	4.03712	3.24592	3.7803	3.82949	3.16368	3.09403	3.45916	3.44889	3.33885	3.55697	3.57936	3.54726	3.6581	4.37041	4.69957	3.22717	4.51397	3.44085	3.73591	3.65827	4.2562	3.59629	3.71868	3.81753	4.04272	4.23046	3.64726	4.2874	4.54593	4.11834	3.92382	4.57769	4.44055	3.35503	3.79762	3.61791	2.68807	3.64203	3.62088	3.45289	3.58167	3.93468
AFAP1L1	3.53053	3.75949	2.91697	3.09919	3.0479	3.48772	3.72998	2.7924	2.32313	3.25423	3.96965	4.01505	4.36771	3.59545	3.93465	3.39187	4.48677	3.33606	3.94046	3.6054	3.85767	3.52151	4.31269	4.25871	3.07193	3.55552	3.63926	3.76799	4.31344	2.54153	3.3098	3.086	2.60519	2.90033	2.54053	2.80368	2.44588	2.78985	2.94083	2.55248	2.92988	3.25701	2.61764	3.32628	2.53717	2.33712	2.74356	2.97544	2.6917
AFAP1L2	2.72499	2.44366	3.06091	2.51331	2.55571	3.08584	2.75768	2.35462	2.51535	2.68245	3.86525	3.43344	3.83794	3.52933	3.59517	3.77632	3.45391	3.15297	3.36225	3.73703	3.20445	3.31341	3.52254	2.87405	3.65034	3.25516	3.84728	3.30084	3.44622	3.46254	3.33648	2.97916	3.56725	3.56617	3.34972	3.39895	3.31479	4.1811	4.09374	3.45065	3.45184	3.3805	3.50616	3.48524	3.53312	3.18348	3.59198	4.12776	3.81979
AFF1	4.8264	4.88913	4.57029	4.16231	4.20172	4.77956	4.85188	4.08158	4.42782	4.14959	4.05856	4.24322	4.7818	4.44003	4.7878	4.71015	4.19304	4.68006	4.28142	4.35689	4.26116	4.24163	4.48508	4.12044	4.82881	4.42018	4.00796	4.37287	4.37911	4.4898	3.90921	3.71218	4.32364	4.06534	3.72614	4.08158	4.33793	4.4111	4.19425	3.51317	4.301	3.37341	4.20442	4.18889	4.48407	3.91919	3.50435	3.44672	3.84622
AFF2	2.94329	2.64127	3.66566	3.71289	3.92865	2.35191	2.37849	3.76938	3.93936	3.89595	2.64127	1.86239	1.9277	1.43508	1.49612	2.51297	1.93149	2.87639	1.71312	2.91305	3.00489	3.35188	2.36198	2.70734	2.59795	2.9436	2.10266	2.995	1.65052	1.5224	3.54677	3.20372	3.2094	2.29761	3.76303	3.22251	3.40394	2.72622	3.41047	3.78908	3.55835	3.01739	2.86419	2.36434	2.67481	3.77557	3.19666	3.14296	3.05709
AFF3	3.10668	3.29844	3.70719	3.92091	2.98152	2.90333	3.08592	3.83572	3.76594	2.97532	3.89772	3.50929	3.78161	3.57614	4.19673	4.37174	3.95263	4.53974	4.73393	4.81706	4.29847	4.72374	4.09779	4.33617	4.57851	4.5109	4.58432	4.08465	3.68166	3.95778	3.13914	3.14734	4.46208	3.62656	3.04928	3.46183	4.02834	4.76582	3.94421	2.6423	4.14846	2.54951	3.86402	3.37353	4.47638	4.26715	3.87944	2.8667	3.01226
AFF4	4.75527	4.42116	4.31073	3.86192	3.45897	4.7471	4.62265	3.55228	3.79281	3.5173	4.02513	4.17098	4.14087	4.19645	4.42938	4.30579	3.83878	4.07012	3.93725	3.93081	4.01331	3.47355	4.2873	3.7403	3.75115	3.28053	4.34151	4.18015	4.11969	4.12718	3.89137	4.01325	3.88408	3.706	3.44632	3.76173	3.68447	3.68226	3.98911	4.02014	4.07292	4.31759	3.35165	3.92296	3.64088	3.63622	3.8605	3.92698	4.19639
AFG3L1P	3.42317	3.3557	3.64006	3.10203	3.13933	3.61524	4.4575	3.40678	3.63886	3.067	3.52597	3.42369	3.59048	3.30162	3.96559	3.82446	3.54573	4.4564	4.20345	4.20098	4.07893	4.17651	4.07594	3.23384	3.56785	3.79212	3.82004	3.99779	3.44285	3.46118	3.98401	3.16061	3.75181	3.3785	3.14273	3.27602	4.11202	3.83224	3.64591	3.03763	4.00843	2.98115	3.83312	3.32934	3.84547	3.66846	3.42784	3.46098	3.68948
AFG3L2	4.84305	4.39102	4.68576	4.35482	4.12143	4.93611	4.77532	4.4976	4.40773	4.22411	4.82555	4.48209	4.28591	4.25729	4.18948	4.36972	4.24599	4.08505	3.90419	3.67763	4.09362	3.75544	4.42701	3.73827	4.0842	3.59364	3.99662	3.92592	3.81102	4.25167	4.8672	4.05617	4.12112	4.20772	4.21463	4.39687	4.03471	3.78427	3.69746	3.81762	4.31383	4.37872	3.89467	4.15541	4.10643	4.01355	4.40327	4.42487	4.1541
AFM	2.77656	2.7838	3.07037	3.83797	2.87815	2.89379	2.45413	3.34695	1.69153	3.06603	2.66522	1.33399	1.16507	1.39694	2.22704	2.45689	2.46553	2.5954	2.98965	3.08933	3.80587	4.28948	2.11224	4.19503	3.59304	3.5097	1.35904	4.01014	2.85959	2.07283	3.52047	5.09587	4.16582	3.83571	4.58286	3.84454	5.18703	3.61346	3.61114	4.19161	2.41174	2.84113	4.43908	1.75249	2.7836	2.50131	3.65877	1.62491	3.38677
AFMID	2.29095	2.32597	2.55598	3.18024	2.72441	2.95267	2.53433	2.92184	3.26335	2.58854	2.15651	2.37835	2.94182	2.74833	2.87688	2.87542	2.60722	2.79972	3.28953	3.32928	2.85249	2.76685	3.43019	2.02171	3.2241	2.79832	2.53745	1.96327	2.35592	2.4142	2.73643	2.90914	3.30906	3.03727	3.02153	3.23706	3.21344	2.81995	2.63679	2.66613	3.70134	2.69511	2.97624	2.39749	3.11612	3.0984	2.7896	2.87944	2.95821
AFP	2.82534	4.4866	0.983196	1.57526	1.38885	2.6298	3.46083	1.23408	1.74489	1.30308	1.6612	1.61552	1.05718	1.50354	1.52982	1.05919	1.20418	0.898666	0.43887	2.98347	1.72161	2.743	1.61952	2.24077	2.4994	1.51856	2.32244	1.71233	2.7118	0.316967	2.48118	0.909099	2.82034	1.69001	4.74206	2.11514	2.4972	2.2098	2.18452	2.54937	3.16799	2.52813	1.52656	1.64496	1.96642	3.10877	3.61847	2.57548	2.40591
AFTPH	4.49097	4.39792	4.76202	4.32383	4.81686	4.64645	4.63807	4.44356	4.72854	4.84089	4.4007	4.98838	4.8577	4.81634	4.59391	4.67068	4.63597	4.2684	4.25948	4.03379	4.0531	4.11311	4.39758	4.37054	4.57917	4.5361	4.42988	4.4617	4.46098	4.44892	4.18418	4.30818	3.92792	4.16437	4.02288	3.60613	3.70778	4.32535	4.06181	4.18983	4.31838	4.41218	4.0854	4.90586	4.07865	4.11426	3.96915	4.31693	4.02618
AGA	2.3809	2.47045	4.12567	3.03756	4.1133	3.02649	2.6371	4.02904	3.63423	4.1664	4.05215	3.29544	3.25884	4.40362	3.27099	3.5769	3.80088	3.09726	2.68408	2.21781	2.90209	2.67862	3.28116	3.7458	3.17981	3.25022	3.47513	2.82609	3.20408	3.71604	4.02808	2.88904	2.71392	3.79773	3.71512	3.14537	2.62868	2.82746	2.95639	3.25504	3.28781	4.21556	3.19929	4.00239	2.42269	3.47793	3.84834	3.66714	3.07849
AGAP1	4.4334	4.28924	4.14398	4.09478	3.81984	4.41818	4.36721	4.13702	4.21728	3.84858	4.59451	4.12502	4.25788	4.07293	4.3986	4.48836	4.17489	4.32229	4.21916	4.38396	4.31023	4.54505	4.6283	3.97338	4.2668	3.90646	4.22722	3.89023	3.93556	4.21629	4.83002	4.64325	4.73548	4.48491	4.69195	4.84628	4.45377	4.83367	4.35404	4.12894	4.54465	4.57026	4.42398	4.30482	4.56421	4.66094	4.30204	4.21526	4.62969
AGAP11	3.68566	3.61268	3.89675	3.41275	3.31766	3.91998	3.69525	3.75575	3.81832	4.13852	4.26525	3.91444	4.40447	4.25601	4.79176	4.29103	4.23057	4.5075	4.31391	3.99637	4.48142	4.16017	4.2088	3.38086	4.75422	4.25145	4.10826	4.35602	3.94159	4.66827	4.21349	3.0734	4.07516	3.72474	3.3665	3.937	3.98132	4.6929	4.19857	3.45103	4.26856	3.46623	3.88512	4.26637	4.75296	4.68618	3.60873	3.25189	3.93965
AGAP2	2.87333	3.19099	3.46888	3.5102	4.34004	2.58812	2.83907	3.71618	3.91469	4.30567	2.74846	3.20765	2.93698	2.83298	3.24833	2.72429	3.18059	3.35792	3.32266	3.20956	2.67147	3.60755	3.50478	3.66536	3.73181	4.08208	2.45173	3.18382	3.80766	3.76521	2.8661	2.65781	2.73225	2.48504	2.8907	2.59002	3.09914	3.06307	2.52249	2.78738	2.9136	2.76072	3.23226	3.18932	3.53678	3.29694	2.82229	3.02684	2.80586
AGAP3	4.65874	4.67606	4.60967	3.92752	4.41084	4.67788	4.72562	4.59216	3.73271	4.54967	4.98324	4.49161	4.52187	4.32186	4.56616	4.42555	4.53658	4.59755	4.40959	4.29651	4.09253	4.07845	4.63264	4.27182	4.54066	4.31635	4.23446	4.26656	4.33031	4.46225	4.6537	3.82697	3.69844	3.97058	4.16605	4.35944	4.11674	3.94868	3.87478	3.70651	4.2288	4.31463	4.06207	4.68595	4.35647	4.20877	3.95049	4.14041	4.47542
AGBL1	3.83577	3.75492	2.98075	3.98758	3.81331	3.61109	3.82807	3.08057	3.34691	3.63277	3.0745	2.67111	2.91548	3.00902	2.88005	2.65027	2.86049	2.52598	2.51687	2.69892	3.43182	3.79261	2.69034	3.66133	3.29996	3.13962	4.44768	3.3206	3.45202	3.31047	3.21151	3.36433	3.84797	3.74611	3.93213	3.93123	2.51522	3.69537	3.64249	3.44152	3.39651	3.23785	3.76679	2.69406	3.53394	3.48538	4.33807	3.50809	3.23059
AGBL2	2.68412	3.84995	2.56763	2.98637	2.96302	2.4201	2.64855	2.59073	2.96967	2.85664	3.77395	2.91127	3.38081	3.09583	3.72894	3.05967	2.75797	3.4157	3.02715	3.58189	3.85553	3.49141	3.03562	3.10911	3.28857	3.5483	3.84703	3.13554	3.46604	3.41388	3.76389	3.18555	3.75753	3.60874	3.10313	3.59755	2.37974	3.66524	4.09048	3.54558	3.51465	3.01742	3.19594	2.96319	3.45241	3.47401	3.84869	3.25164	3.569
AGBL3	4.78833	4.60894	3.74033	3.57562	3.07496	4.10206	4.15051	3.47568	4.03573	3.97696	3.66459	3.63941	3.59484	3.40984	2.93053	3.83115	3.33595	3.27373	3.95646	4.30129	3.88432	4.20275	3.29001	3.87564	3.6255	3.55395	4.21039	3.52497	3.85475	3.41299	3.45704	4.22231	3.69355	4.46288	3.78833	4.343	4.13611	3.4635	3.31134	4.12458	3.48579	3.65238	4.14359	2.97741	4.13443	3.61536	4.05785	3.31581	3.45753
AGBL4	3.38727	3.60562	2.73633	3.05646	3.51585	3.50128	3.40311	2.78784	3.2036	3.06318	2.53687	2.84985	2.89894	3.12131	3.29104	2.87513	2.83653	3.30741	3.77831	3.64938	3.33552	4.00026	3.55037	3.97413	3.56298	3.37227	3.97657	3.91123	2.78723	3.06343	2.38054	2.58667	3.05347	3.58538	3.38834	3.55316	3.5529	3.08279	2.96483	3.26616	2.9145	3.01881	3.57713	2.65749	3.74472	3.36349	3.97191	3.39414	3.05218
AGBL5	3.01959	3.0832	4.11781	3.81437	3.55731	3.42381	3.32106	4.03694	4.0193	3.58057	4.04611	3.39327	3.67806	3.7429	3.35691	3.92261	3.85109	3.58879	3.87457	3.74415	4.19232	3.3218	4.02317	3.67081	3.05988	2.81002	3.29834	3.50777	3.5529	3.71393	3.99188	3.81082	3.27171	3.48931	3.52264	3.74388	3.60841	3.35821	3.27207	3.06079	3.31862	3.60473	2.94358	3.32595	3.11335	3.1686	3.54808	3.60738	3.47138
AGER	3.20308	3.35199	3.317	3.80702	2.79468	3.33168	3.10658	3.73587	4.14709	2.66247	3.4674	3.09379	3.58005	3.13006	3.87233	3.4049	3.0547	4.00337	3.90948	3.99944	4.29526	3.43372	3.88274	3.38553	3.06668	3.54693	3.32829	3.76005	3.10362	3.0615	3.5103	2.6387	3.54379	3.35925	2.67377	3.37742	3.6128	3.46586	3.42213	2.83284	3.77409	2.58575	3.3427	3.36638	3.03409	3.0677	2.85617	2.95073	2.82008
AGFG1	5.01856	5.09501	4.53301	4.39839	4.50206	5.09395	5.15808	4.26616	4.31209	4.56107	4.60299	4.59415	4.54993	4.36517	4.53876	4.56208	4.43879	4.20439	4.02982	3.56345	3.81632	3.84212	4.12394	4.14583	4.61001	4.05136	3.92257	3.88245	3.96999	4.31872	3.80073	3.75394	3.95478	3.76104	3.79396	3.5649	3.48782	3.82737	3.39338	3.60229	3.82009	3.77778	3.3173	4.05842	4.12136	3.71136	3.40946	3.38576	3.75865
AGFG2	3.83685	4.16375	3.58594	3.26744	3.52253	3.93199	4.01877	3.60844	3.56506	4.78504	3.50111	3.42313	3.53319	3.3321	3.71932	3.13847	3.53003	3.74899	3.78131	3.87257	3.6176	3.80229	3.88337	4.20645	3.46474	3.64186	3.96226	3.78489	4.93479	3.46887	3.41521	3.04227	3.15856	3.795	3.60392	3.65675	3.87065	3.69395	3.39772	3.57485	3.76808	3.54524	3.66843	3.44132	3.32015	3.48759	3.71335	3.4252	3.81787
AGGF1	3.34851	3.35058	4.24657	3.68067	4.1341	3.88709	3.47864	4.10607	4.1348	4.17413	4.14978	4.11654	4.09143	4.33197	3.84153	3.82611	4.29827	3.82265	3.61687	3.5739	3.7508	3.50366	3.7324	3.34057	3.72202	3.99502	3.90623	4.01679	4.38024	4.31599	3.90424	3.61111	3.29857	3.23009	3.52058	3.50149	3.23102	3.89983	3.78679	4.14707	3.4067	4.03273	3.19244	3.69614	3.69249	3.87915	4.07159	3.88206	4.09744
AGK	3.51264	3.31113	3.23635	3.1096	3.21895	3.61686	3.49645	2.98111	3.24665	3.25292	3.15779	3.34425	3.52013	3.1973	3.63246	3.53586	2.77795	3.16415	3.55691	3.49198	3.20906	3.22707	3.80834	3.54628	3.6422	2.65113	3.5456	3.19107	3.14529	3.10789	3.24783	3.85732	3.38206	3.37276	3.11184	3.38819	3.09941	3.31644	3.2544	3.70339	3.75552	4.26743	3.3357	3.79159	3.70863	3.52118	3.57518	3.30328	3.38151
AGL	3.02548	2.91574	4.60078	3.56379	4.42097	3.76928	3.32436	4.2517	4.09432	4.52581	4.56079	4.90563	4.68815	5.39349	4.35263	3.92159	4.69923	4.77466	4.21146	3.67867	3.75291	2.83538	3.72738	4.05848	3.90367	4.22014	4.42471	4.55278	5.50085	4.90563	3.73993	3.97459	3.29899	3.40957	3.47425	3.43287	3.24195	3.8399	3.7245	4.34678	3.55048	4.48506	3.06316	4.21433	3.53533	3.54523	4.38206	4.55563	4.57054
AGMAT	2.45009	2.65555	3.38796	3.61645	3.93952	2.3025	2.49744	3.91333	3.90033	3.9406	3.35749	2.93152	2.54046	2.78532	2.14755	3.58066	2.26105	2.87312	2.71496	3.00249	2.31972	3.08477	2.69735	2.57093	3.26444	3.50092	3.03717	3.08202	2.71747	3.01617	3.65115	3.76258	4.15605	3.65264	4.55299	4.72625	3.5812	3.01132	3.11851	3.58718	2.41	3.75893	3.95566	3.06552	4.07447	4.49943	3.91802	3.82079	4.29588
AGPAT1	4.14719	4.41578	4.22442	4.27406	4.74242	4.32752	4.32591	4.28191	4.7823	4.80831	4.67475	4.94692	4.7506	4.57185	4.61327	4.74999	4.96486	4.90952	4.72816	4.75886	4.47879	4.17435	5.07922	4.65723	4.67165	4.63453	4.16292	4.43665	4.5029	4.77295	5.02481	4.70153	4.38243	4.55385	5.10227	4.55646	4.75681	4.55771	4.75265	4.43658	5.13199	4.91611	4.89658	5.18139	4.61711	4.7808	4.43451	4.98699	4.84778
AGPAT2	5.79562	5.95801	4.38263	4.53844	5.36499	5.74479	5.86611	4.76951	4.037	5.33069	4.57068	4.64097	4.96799	5.06014	4.86645	4.3995	5.63437	4.52679	4.79948	3.46835	4.62608	4.87443	4.11139	5.3337	4.97129	5.11051	4.61511	4.66354	5.32866	5.51134	3.29374	4.1152	3.19902	3.6309	3.93142	3.23569	4.30684	4.05693	3.06936	4.05801	3.80612	3.76329	3.92638	4.4531	4.41324	3.80883	3.46106	4.03694	3.39407
AGPAT3	3.53703	3.47193	3.90575	3.66167	3.34802	3.38997	3.53483	3.81889	3.74573	3.50709	3.5081	3.65951	3.52205	3.18091	3.29298	3.07767	3.48304	3.16467	3.25525	2.93793	2.80487	2.56655	3.50064	3.14672	2.82085	2.89073	2.89468	2.70556	3.28472	3.21946	3.26559	3.05629	2.72046	2.97141	3.11127	2.95165	3.18076	2.63709	2.05675	2.64631	3.20658	3.1908	2.75841	2.9797	3.25479	3.16044	2.3794	2.59759	2.88377
[truncated: 17,081 more rows]
[truncated: 42 more columns]

## Sheet: Table S6
Table S6. MR Analysis of all genes and OA
id.exposure	id.outcome	outcome	exposure	method	nsnp	b	se	pval	lo_ci	up_ci	or	or_lci95	or_uci95
[truncated: 26,342 more rows]
